# Supplementary material for: Synthesis of the first Zn6-hexagon sandwich-tungstoantimonate via rearrangement of a non-lacunary Krebs-type polyoxotungstate
Source: Dalton Trans. 2018 Oct 11;47(44):15651–5. doi: 10.1039/c8dt02787k (PMC6256361; doi:10.1039/c8dt02787k)
Supplement: Supplementary file 2 [file DT-047-C8DT02787K-s002.cif]

# Electronic Supplementary Material (ESI) for Dalton Transactions.
# This journal is © The Royal Society of Chemistry 2018

####################################################################### 
# 
# This file contains crystal structure data downloaded from the 
# Cambridge Structural Database (CSD) hosted by the Cambridge 
# Crystallographic Data Centre (CCDC).
# 
# Full information about CCDC data access policies and citation 
# guidelines are available at http://www.ccdc.cam.ac.uk/access/V1 
# 
# Audit and citation data items may have been added by the CCDC. 
# Please retain this information to preserve the provenance of 
# this file and to allow appropriate attribution of the data. 
# 
#######################################################################

data_rot
_database_code_depnum_ccdc_archive 'CCDC 1569737'
_audit_update_record             
;
2018-07-03 deposited with the CCDC.
2018-10-09 downloaded from the CCDC.
;
_audit_creation_date             2017-08-09
_audit_creation_method           
;
Olex2 1.2
(compiled 2017.07.20 svn.r3457 for OlexSys, GUI svn.r5370)
;
_chemical_name_systematic        ?
_chemical_name_common            '(2, 3-DAP)-tri-manganese-18-tungstoantimonate'
_chemical_formula_moiety         
'H12 K4 Mn3 O74.5 Sb2 W19, 5.6(H2 O), 4(C12 H11 N4)'
_chemical_formula_sum            'C48 H67.20 K4 Mn3 N16 O80.10 Sb2 W19'
_chemical_formula_weight         6207.84
_exptl_crystal_recrystallization_method 
'Evaporation from aqueous buffer solution'
_chemical_melting_point          ?
_exptl_crystal_description       plate
_exptl_crystal_colour            'clear dark red'
_diffrn_ambient_temperature      200
loop_
_atom_type_symbol
_atom_type_description
_atom_type_scat_dispersion_real
_atom_type_scat_dispersion_imag
_atom_type_scat_source
C C 0.0033 0.0016 'International Tables Vol C Tables 4.2.6.8 and 6.1.1.4'
H H 0.0000 0.0000 'International Tables Vol C Tables 4.2.6.8 and 6.1.1.4'
K K 0.2009 0.2494 'International Tables Vol C Tables 4.2.6.8 and 6.1.1.4'
Mn Mn 0.3368 0.7283 'International Tables Vol C Tables 4.2.6.8 and 6.1.1.4'
N N 0.0061 0.0033 'International Tables Vol C Tables 4.2.6.8 and 6.1.1.4'
O O 0.0106 0.0060 'International Tables Vol C Tables 4.2.6.8 and 6.1.1.4'
Sb Sb -0.5866 1.5461 'International Tables Vol C Tables 4.2.6.8 and 6.1.1.4'
W W -0.8490 6.8722 'International Tables Vol C Tables 4.2.6.8 and 6.1.1.4'

_shelx_space_group_comment       
;
The symmetry employed for this shelxl refinement is uniquely defined
by the following loop, which should always be used as a source of
symmetry information in preference to the above space-group names.
They are only intended as comments.
;
_space_group_crystal_system      triclinic
_space_group_IT_number           2
_space_group_name_H-M_alt        'P -1'
_space_group_name_Hall           '-P 1'
_chemical_absolute_configuration ?
loop_
_space_group_symop_operation_xyz
'x, y, z'
'-x, -y, -z'

_cell_length_a                   12.116(2)
_cell_length_b                   14.374(3)
_cell_length_c                   21.414(4)
_cell_angle_alpha                108.55(3)
_cell_angle_beta                 91.90(3)
_cell_angle_gamma                99.07(3)
_cell_volume                     3477.6(14)
_cell_formula_units_Z            1
_cell_measurement_reflns_used    ?
_cell_measurement_temperature    200
_cell_measurement_theta_max      ?
_cell_measurement_theta_min      ?
_shelx_estimated_absorpt_T_max   0.493
_shelx_estimated_absorpt_T_min   0.493
_exptl_absorpt_coefficient_mu    16.489
_exptl_absorpt_correction_T_max  ?
_exptl_absorpt_correction_T_min  ?
_exptl_absorpt_correction_type   none
_exptl_absorpt_process_details   ?
_exptl_crystal_colour_lustre     clear
_exptl_crystal_colour_modifier   dark
_exptl_crystal_colour_primary    red
_exptl_crystal_density_diffrn    2.964
_exptl_crystal_density_meas      ?
_exptl_crystal_density_method    ?
_exptl_crystal_F_000             2767
_exptl_crystal_preparation       ?
_exptl_crystal_size_max          0.05
_exptl_crystal_size_mid          0.05
_exptl_crystal_size_min          0.05
_exptl_transmission_factor_max   ?
_exptl_transmission_factor_min   ?
_diffrn_reflns_av_R_equivalents  0.0688
_diffrn_reflns_av_unetI/netI     0.0980
_diffrn_reflns_Laue_measured_fraction_full 0.997
_diffrn_reflns_Laue_measured_fraction_max 0.986
_diffrn_reflns_limit_h_max       16
_diffrn_reflns_limit_h_min       -17
_diffrn_reflns_limit_k_max       20
_diffrn_reflns_limit_k_min       -20
_diffrn_reflns_limit_l_max       29
_diffrn_reflns_limit_l_min       -29
_diffrn_reflns_number            37980
_diffrn_reflns_point_group_measured_fraction_full 0.997
_diffrn_reflns_point_group_measured_fraction_max 0.986
_diffrn_reflns_theta_full        25.242
_diffrn_reflns_theta_max         30.064
_diffrn_reflns_theta_min         2.075
_diffrn_detector_area_resol_mean ?
_diffrn_measured_fraction_theta_full 0.997
_diffrn_measured_fraction_theta_max 0.986
_diffrn_measurement_device_type  'Nonius Kappa'
_diffrn_measurement_method       '\w scans'
_diffrn_radiation_probe          x-ray
_diffrn_radiation_type           MoK\a
_diffrn_radiation_wavelength     0.71073
_diffrn_source                   'sealed x-ray tube'
_diffrn_source_type              'Incoatec IuS'
_diffrn_special_details          
'85 sec/frame ** 2 degree/frame ** 404 frames ** 35 mm distance to detector **'
_reflns_Friedel_coverage         0.000
_reflns_Friedel_fraction_full    .
_reflns_Friedel_fraction_max     .
_reflns_number_gt                12262
_reflns_number_total             20123
_reflns_special_details          
;
 Reflections were merged by SHELXL according to the crystal
 class for the calculation of statistics and refinement.
 
 Structure factors included contributions from the .fab file.
 
 _reflns_Friedel_fraction is defined as the number of unique
 Friedel pairs measured divided by the number that would be
 possible theoretically, ignoring centric projections and
 systematic absences.
;
_reflns_threshold_expression     'I > 2\s(I)'
_computing_cell_refinement       ?
_computing_data_collection       ?
_computing_data_reduction        ?
_computing_molecular_graphics    'Olex2 (Dolomanov et al., 2009)'
_computing_publication_material  'Olex2 (Dolomanov et al., 2009)'
_computing_structure_refinement  'ShelXL (Sheldrick, 2015)'
_computing_structure_solution    'SIR2004 (Burla et al., 2007)'
_refine_diff_density_max         3.181
_refine_diff_density_min         -2.688
_refine_diff_density_rms         0.337
_refine_ls_extinction_coef       .
_refine_ls_extinction_method     none
_refine_ls_goodness_of_fit_ref   1.017
_refine_ls_hydrogen_treatment    constr
_refine_ls_matrix_type           full
_refine_ls_number_parameters     800
_refine_ls_number_reflns         20123
_refine_ls_number_restraints     25
_refine_ls_R_factor_all          0.1026
_refine_ls_R_factor_gt           0.0553
_refine_ls_restrained_S_all      1.025
_refine_ls_shift/su_max          0.001
_refine_ls_shift/su_mean         0.000
_refine_ls_structure_factor_coef Fsqd
_refine_ls_weighting_details     
'w=1/[\s^2^(Fo^2^)+(0.0702P)^2^] where P=(Fo^2^+2Fc^2^)/3'
_refine_ls_weighting_scheme      calc
_refine_ls_wR_factor_gt          0.1289
_refine_ls_wR_factor_ref         0.1451
_refine_special_details          
;_olex2_refinement_description
1. Fixed Uiso
 At 1.2 times of:
  All C(H) groups, All N(H) groups, All N(H,H) groups
 At 1.5 times of:
  All O(H,H) groups
2. Restrained distances
 H8B-H7B
 2.2 with sigma of 0.02
 H38A_$1-H37A
 2.2 with sigma of 0.02
 H3SB-O6
 2 with sigma of 0.02
 O12_$2-H2SA
 2.6 with sigma of 0.09
 O9_$2-H2SB
 2 with sigma of 0.04
 O3S_$3-H1SA
 2 with sigma of 0.1
 H1SB-O2S
 2.3 with sigma of 0.1
3. Uiso/Uaniso restraints and constraints
Uanis(Mn2) \\sim Ueq: with sigma of 0.001 and sigma for terminal atoms of 0.002
Uanis(K1) \\sim Ueq, Uanis(K2) \\sim Ueq: with sigma of 0.001 and sigma for
terminal atoms of 0.002
4. Others
 Fixed Sof: O22(0.5) O32(0.75) Mn2(0.5) W10(0.5) O1S(0.8) H1SA(0.8) H1SB(0.8)
5.a Free rotating group:
 O1S(H1SA,H1SB), O2S(H2SA,H2SB), O3S(H3SA,H3SB)
5.b Rotating group:
 O36(H36A,H36B), O37(H37A,H37B), O38(H38A,H38B)
5.c Aromatic/amide H refined with riding coordinates:
 N2(H2), C2(H2A), C3(H3), C4(H4), C5(H5), C8(H8), C11(H11), N6(H6), C14(H14),
 C15(H15), C16(H16), C17(H17), C20(H20), C23(H23)
5.d X=CH2 refined with riding coordinates:
 N3(H3A,H3B), N7(H7A,H7B), N8(H8A,H8B), N0AA(H0AA,H0AB)

_smtbx_masks_special_details      
loop_
  _smtbx_masks_void_nr
  _smtbx_masks_void_average_x
  _smtbx_masks_void_average_y
  _smtbx_masks_void_average_z
  _smtbx_masks_void_volume
  _smtbx_masks_void_count_electrons
  _smtbx_masks_void_content
 1 -0.507 0.000 0.500 696.8 100.6 ?
 2 0.471 0.299 0.968 10.5 3.5 ?
 3 0.529 0.701 0.032 10.5 2.7 ?,SQUEEZE
;
_atom_sites_solution_hydrogens   mixed
_atom_sites_solution_primary     direct
_atom_sites_solution_secondary   ?
loop_
_atom_site_label
_atom_site_type_symbol
_atom_site_fract_x
_atom_site_fract_y
_atom_site_fract_z
_atom_site_U_iso_or_equiv
_atom_site_adp_type
_atom_site_occupancy
_atom_site_site_symmetry_order
_atom_site_calc_flag
_atom_site_refinement_flags_posn
_atom_site_refinement_flags_adp
_atom_site_refinement_flags_occupancy
_atom_site_disorder_assembly
_atom_site_disorder_group
W1 W 0.47570(4) 0.43853(4) 0.17918(2) 0.03153(12) Uani 1 1 d . . . . .
W2 W 0.43511(4) 0.18310(4) 0.19290(2) 0.03077(12) Uani 1 1 d . . . . .
W3 W 0.40223(4) 0.15123(4) 0.33804(2) 0.03133(12) Uani 1 1 d . . . . .
W4 W 0.20419(3) 0.23319(4) 0.27183(2) 0.03093(12) Uani 1 1 d . . . . .
W5 W 0.24546(4) 0.48435(4) 0.25796(2) 0.03094(12) Uani 1 1 d . . . . .
W6 W 0.48908(4) 0.63783(4) 0.31279(2) 0.03237(12) Uani 1 1 d . . . . .
W7 W 0.72123(4) 0.49839(4) 0.29886(2) 0.03159(12) Uani 1 1 d . . . . .
W8 W 0.68092(4) 0.26920(4) 0.31320(2) 0.03096(12) Uani 1 1 d . . . . .
W9 W 0.69569(4) 0.47286(4) 0.45119(2) 0.03679(13) Uani 1 1 d . . . . .
Sb1 Sb 0.43494(5) 0.41613(5) 0.36031(3) 0.02348(16) Uani 1 1 d . . . . .
Mn11 Mn 0.90158(13) 0.56774(15) 0.60783(8) 0.0359(4) Uani 1 1 d . . . . .
K1 K 0.6748(2) 0.25149(19) 0.45936(12) 0.0329(5) Uani 1 1 d . U . . .
K2 K 0.75136(16) 0.68696(16) 0.43370(10) 0.0193(4) Uani 1 1 d . U . . .
O1 O 0.3906(5) 0.2774(5) 0.2968(3) 0.0254(16) Uani 1 1 d . . . . .
O2 O 0.5977(5) 0.4127(5) 0.3529(3) 0.0207(15) Uani 1 1 d . . . . .
O2AA O 0.7665(6) 0.1814(6) 0.2919(4) 0.042(2) Uani 1 1 d . . . . .
O3 O 0.4239(5) 0.4721(5) 0.2869(3) 0.0236(15) Uani 1 1 d . . . . .
O4 O 0.4406(6) 0.3025(6) 0.1715(3) 0.0311(18) Uani 1 1 d . . . . .
O5 O 0.3286(5) 0.4534(6) 0.1739(4) 0.0307(18) Uani 1 1 d . . . . .
O6 O 0.5183(6) 0.5813(6) 0.2197(4) 0.0351(18) Uani 1 1 d D . . . .
O7 O 0.6201(6) 0.4406(6) 0.2238(4) 0.0364(19) Uani 1 1 d . . . . .
O8 O 0.4322(6) 0.0959(6) 0.2454(4) 0.0364(19) Uani 1 1 d . . . . .
O9 O 0.2779(5) 0.1631(5) 0.1903(3) 0.0275(16) Uani 1 1 d D . . . .
O10 O 0.5861(6) 0.2361(6) 0.2353(3) 0.0354(19) Uani 1 1 d . . . . .
O11 O 0.5662(6) 0.2059(6) 0.3495(4) 0.0318(18) Uani 1 1 d . . . . .
O12 O 0.2483(6) 0.1296(6) 0.3062(4) 0.042(2) Uani 1 1 d D . . . .
O13 O 0.2168(6) 0.3419(6) 0.2379(4) 0.0325(18) Uani 1 1 d . . . . .
O14 O 0.3363(6) 0.6196(6) 0.2819(4) 0.041(2) Uani 1 1 d . . . . .
O15 O 0.6364(6) 0.6018(6) 0.3279(4) 0.0354(19) Uani 1 1 d . . . . .
O16 O 0.4612(7) 0.6381(6) 0.3973(4) 0.042(2) Uani 1 1 d . . . . .
O17 O 0.7856(6) 0.5336(6) 0.3910(4) 0.0359(19) Uani 1 1 d . . . . .
O18 O 0.7685(6) 0.3715(6) 0.2844(4) 0.0343(18) Uani 1 1 d . . . . .
O19 O 0.7517(6) 0.3447(6) 0.4009(4) 0.0334(18) Uani 1 1 d . . . . .
O20 O 0.6207(6) 0.5773(6) 0.4694(4) 0.039(2) Uani 1 1 d . . . . .
O21 O 0.5878(6) 0.3934(7) 0.4787(4) 0.041(2) Uani 1 1 d . . . . .
O22 O 0.6576(13) 0.7671(11) 0.4603(8) 0.035(4) Uiso 0.5 1 d . . P A .
O23 O 0.5121(6) 0.4310(7) 0.1011(4) 0.042(2) Uani 1 1 d . . . . .
O24 O 0.4591(7) 0.1018(6) 0.1181(4) 0.045(2) Uani 1 1 d . . . . .
O25 O 0.4035(8) 0.0457(7) 0.3606(5) 0.059(3) Uani 1 1 d . . . . .
O26 O 0.0688(6) 0.1743(6) 0.2375(4) 0.043(2) Uani 1 1 d . . . . .
O27 O 0.1258(6) 0.5002(6) 0.2186(4) 0.041(2) Uani 1 1 d . . . . .
O28 O 0.5293(8) 0.7642(7) 0.3225(5) 0.057(3) Uani 1 1 d . . . . .
O29 O 0.8332(6) 0.5554(7) 0.2698(4) 0.047(2) Uani 1 1 d . . . . .
O31 O 0.8025(6) 0.5111(6) 0.5154(4) 0.039(2) Uani 1 1 d . . . . .
O32 O 0.5615(12) 0.2036(11) 0.4913(6) 0.066(4) Uani 0.75 1 d . . P . .
O33 O 0.3916(6) 0.2502(7) 0.4169(4) 0.043(2) Uani 1 1 d . . . . .
O34 O 0.1842(6) 0.3115(6) 0.3536(4) 0.0362(19) Uani 1 1 d . . . . .
O35 O 0.2141(6) 0.5037(6) 0.3424(4) 0.0353(19) Uani 1 1 d . . . . .
O36 O 1.0149(6) 0.6358(7) 0.6987(4) 0.051(3) Uani 1 1 d . . . . .
H36A H 1.006072 0.700497 0.721915 0.077 Uiso 1 1 d GR . . . .
H36B H 1.089248 0.645684 0.689671 0.077 Uiso 1 1 d GR . . . .
O37 O 0.9880(7) 0.4390(7) 0.5792(4) 0.047(2) Uani 1 1 d . . . . .
H37A H 0.948008 0.380300 0.586275 0.070 Uiso 1 1 d DGR . . . .
H37B H 1.056626 0.448277 0.605970 0.070 Uiso 1 1 d GR . . . .
O38 O 1.0253(7) 0.6460(7) 0.5612(4) 0.047(2) Uani 1 1 d . . . . .
H38A H 1.008771 0.629116 0.514901 0.070 Uiso 1 1 d DGR . . . .
H38B H 1.097003 0.627810 0.562382 0.070 Uiso 1 1 d GR . . . .
Mn2 Mn 0.5624(3) 0.6832(3) 0.48393(19) 0.0115(8) Uani 0.5 1 d . U P A 1
W10 W 0.52089(13) 0.69623(11) 0.49293(7) 0.0468(3) Uani 0.5 1 d . . P A 2
O1S O 0.5560(12) 0.1191(9) -0.1340(8) 0.075(4) Uani 0.8 1 d . . P . .
H1SA H 0.554318 0.179260 -0.130989 0.112 Uiso 0.8 1 d DG . P . .
H1SB H 0.614375 0.106387 -0.153633 0.112 Uiso 0.8 1 d DG . P . .
O2S O 0.7916(11) 0.0497(8) -0.1538(6) 0.084(4) Uani 1 1 d D . . . .
H2SA H 0.817027 0.042324 -0.192326 0.126 Uiso 1 1 d DG . . . .
H2SB H 0.779439 -0.010171 -0.151201 0.126 Uiso 1 1 d DG . . . .
O3S O 0.4204(10) 0.6731(9) 0.1357(6) 0.070(3) Uani 1 1 d D . . . .
H3SA H 0.350271 0.671840 0.143345 0.105 Uiso 1 1 d G . . . .
H3SB H 0.445242 0.639123 0.158503 0.105 Uiso 1 1 d DG . . . .
N1 N 0.9237(9) 0.0851(7) -0.0307(5) 0.040(3) Uani 1 1 d . . . . .
N2 N 1.0139(8) 0.1527(7) 0.1000(5) 0.036(2) Uani 1 1 d . . . . .
H2 H 1.042148 0.172873 0.141450 0.043 Uiso 1 1 calc R . . . .
N3 N 0.6683(9) 0.0088(9) 0.1619(5) 0.055(3) Uani 1 1 d . . . . .
H3A H 0.695041 0.030811 0.203711 0.066 Uiso 1 1 calc R . . . .
H3B H 0.599915 -0.025880 0.150321 0.066 Uiso 1 1 calc R . . . .
C1 C 1.0315(9) 0.1373(8) -0.0146(6) 0.032(3) Uani 1 1 d . . . . .
C2 C 1.0992(11) 0.1588(10) -0.0620(6) 0.044(3) Uani 1 1 d . . . . .
H2A H 1.069835 0.137417 -0.106984 0.053 Uiso 1 1 calc R . . . .
C3 C 1.2043(10) 0.2089(8) -0.0447(7) 0.040(3) Uani 1 1 d . . . . .
H3 H 1.247938 0.221569 -0.078131 0.048 Uiso 1 1 calc R . . . .
C4 C 1.2533(10) 0.2439(9) 0.0216(6) 0.037(3) Uani 1 1 d . . . . .
H4 H 1.328590 0.278638 0.031862 0.045 Uiso 1 1 calc R . . . .
C5 C 1.1918(10) 0.2274(9) 0.0702(6) 0.039(3) Uani 1 1 d . . . . .
H5 H 1.223185 0.251887 0.114844 0.047 Uiso 1 1 calc R . . . .
C6 C 1.0794(10) 0.1730(8) 0.0536(6) 0.036(3) Uani 1 1 d . . . . .
C7 C 0.9087(10) 0.1036(8) 0.0847(6) 0.035(3) Uani 1 1 d . . . . .
C8 C 0.8419(10) 0.0835(9) 0.1324(5) 0.036(3) Uani 1 1 d . . . . .
H8 H 0.870075 0.107184 0.177612 0.043 Uiso 1 1 calc R . . . .
C9 C 0.7350(10) 0.0291(10) 0.1136(7) 0.048(3) Uani 1 1 d . . . . .
C10 C 0.6875(9) -0.0079(8) 0.0455(6) 0.030(2) Uani 1 1 d . . . . .
C11 C 0.7517(11) 0.0150(9) -0.0008(6) 0.045(3) Uani 1 1 d . . . . .
H11 H 0.720617 -0.004074 -0.045292 0.054 Uiso 1 1 calc R . . . .
C12 C 0.8638(10) 0.0668(8) 0.0166(6) 0.033(3) Uani 1 1 d . . . . .
N5 N 0.9200(7) 0.3369(7) -0.0368(4) 0.030(2) Uani 1 1 d . . . . .
N6 N 1.0300(7) 0.4050(7) 0.0879(5) 0.033(2) Uani 1 1 d . . . . .
H6 H 1.065377 0.425164 0.127714 0.039 Uiso 1 1 calc R . . . .
N7 N 1.2465(9) 0.4536(8) -0.1271(5) 0.045(3) Uani 1 1 d . . . . .
H7A H 1.211181 0.430080 -0.166977 0.054 Uiso 1 1 calc R . . . .
H7B H 1.317049 0.483570 -0.121208 0.054 Uiso 1 1 calc DR . . . .
N8 N 1.3605(7) 0.5277(8) 0.0038(5) 0.041(3) Uani 1 1 d . . . . .
H8A H 1.394508 0.550576 0.044022 0.049 Uiso 1 1 calc R . . . .
H8B H 1.396888 0.535434 -0.029642 0.049 Uiso 1 1 calc DR . . . .
C13 C 0.8676(9) 0.3233(8) 0.0147(5) 0.029(2) Uani 1 1 d . . . . .
C14 C 0.7539(9) 0.2723(9) 0.0076(6) 0.036(3) Uani 1 1 d . . . . .
H14 H 0.715636 0.245763 -0.035417 0.043 Uiso 1 1 calc R . . . .
C15 C 0.6992(10) 0.2601(8) 0.0579(6) 0.034(3) Uani 1 1 d . . . . .
H15 H 0.622607 0.228682 0.051167 0.041 Uiso 1 1 calc R . . . .
C16 C 0.7572(10) 0.2949(10) 0.1221(7) 0.048(3) Uani 1 1 d . . . . .
H16 H 0.719822 0.283703 0.158060 0.057 Uiso 1 1 calc R . . . .
C17 C 0.8644(10) 0.3435(8) 0.1328(6) 0.032(3) Uani 1 1 d . . . . .
H17 H 0.901319 0.368087 0.176255 0.039 Uiso 1 1 calc R . . . .
C18 C 0.9220(9) 0.3578(8) 0.0789(5) 0.027(2) Uani 1 1 d . . . . .
C19 C 1.0859(8) 0.4222(8) 0.0374(5) 0.025(2) Uani 1 1 d . . . . .
C20 C 1.1962(9) 0.4696(9) 0.0477(6) 0.032(3) Uani 1 1 d . . . . .
H20 H 1.233791 0.494236 0.090929 0.039 Uiso 1 1 calc R . . . .
C21 C 1.2528(9) 0.4810(9) -0.0067(6) 0.032(3) Uani 1 1 d . . . . .
C22 C 1.1907(9) 0.4436(8) -0.0732(5) 0.028(2) Uani 1 1 d . . . . .
C23 C 1.0836(9) 0.3984(8) -0.0811(6) 0.031(3) Uani 1 1 d . . . . .
H23 H 1.044760 0.374738 -0.123988 0.037 Uiso 1 1 calc R . . . .
C24 C 1.0263(9) 0.3848(8) -0.0270(5) 0.028(2) Uani 1 1 d . . . . .
N0AA N 0.5844(8) -0.0633(8) 0.0289(5) 0.045(3) Uani 1 1 d . . . . .
H0AA H 0.556238 -0.085897 -0.012614 0.054 Uiso 1 1 calc R . . . .
H0AB H 0.544822 -0.076983 0.059639 0.054 Uiso 1 1 calc R . . . .

loop_
_atom_site_aniso_label
_atom_site_aniso_U_11
_atom_site_aniso_U_22
_atom_site_aniso_U_33
_atom_site_aniso_U_23
_atom_site_aniso_U_13
_atom_site_aniso_U_12
W1 0.0209(2) 0.0523(3) 0.0180(2) 0.0101(2) 0.00141(17) -0.0005(2)
W2 0.0212(2) 0.0476(3) 0.0179(2) 0.0030(2) -0.00153(17) 0.0069(2)
W3 0.0241(2) 0.0410(3) 0.0251(2) 0.0097(2) -0.00304(18) -0.0015(2)
W4 0.0141(2) 0.0496(3) 0.0227(2) 0.0067(2) -0.00275(17) -0.00128(19)
W5 0.0181(2) 0.0505(3) 0.0221(2) 0.0092(2) -0.00303(17) 0.0063(2)
W6 0.0286(2) 0.0410(3) 0.0251(2) 0.0103(2) -0.00417(19) 0.0014(2)
W7 0.0148(2) 0.0524(3) 0.0261(2) 0.0133(2) 0.00283(17) 0.0004(2)
W8 0.0158(2) 0.0478(3) 0.0260(2) 0.0074(2) 0.00065(17) 0.00615(19)
W9 0.0160(2) 0.0700(4) 0.0155(2) 0.0026(2) -0.00300(17) 0.0065(2)
Sb1 0.0116(3) 0.0405(4) 0.0145(3) 0.0056(3) -0.0013(2) 0.0012(3)
Mn11 0.0143(8) 0.0668(13) 0.0185(8) 0.0037(8) -0.0013(6) 0.0056(8)
K1 0.0303(9) 0.0386(9) 0.0303(9) 0.0126(7) 0.0001(7) 0.0057(7)
K2 0.0131(7) 0.0250(8) 0.0155(7) 0.0041(6) 0.0007(6) -0.0043(6)
O1 0.016(3) 0.036(4) 0.018(4) 0.005(3) -0.005(3) -0.004(3)
O2 0.010(3) 0.037(4) 0.011(3) 0.004(3) -0.001(3) 0.001(3)
O2AA 0.027(4) 0.058(6) 0.037(5) 0.006(4) 0.001(4) 0.013(4)
O3 0.016(3) 0.034(4) 0.017(4) 0.007(3) -0.004(3) -0.003(3)
O4 0.020(4) 0.047(5) 0.013(4) -0.002(3) -0.003(3) -0.007(3)
O5 0.012(3) 0.055(5) 0.026(4) 0.020(4) -0.002(3) -0.006(3)
O6 0.031(4) 0.053(5) 0.026(4) 0.022(4) 0.002(3) 0.004(4)
O7 0.020(4) 0.065(6) 0.019(4) 0.008(4) 0.000(3) 0.005(4)
O8 0.033(4) 0.043(5) 0.029(4) 0.006(4) -0.007(4) 0.008(4)
O9 0.012(3) 0.044(5) 0.024(4) 0.010(3) -0.002(3) 0.000(3)
O10 0.019(4) 0.061(5) 0.015(4) -0.001(4) -0.001(3) 0.003(4)
O11 0.025(4) 0.040(5) 0.027(4) 0.008(4) -0.008(3) 0.005(3)
O12 0.021(4) 0.059(6) 0.049(6) 0.026(5) -0.004(4) -0.004(4)
O13 0.021(4) 0.047(5) 0.020(4) 0.001(3) -0.001(3) -0.001(3)
O14 0.023(4) 0.035(5) 0.060(6) 0.013(4) -0.011(4) 0.001(3)
O15 0.017(4) 0.048(5) 0.034(5) 0.009(4) -0.005(3) -0.005(3)
O16 0.035(5) 0.061(6) 0.023(4) 0.003(4) 0.004(4) 0.005(4)
O17 0.018(4) 0.067(6) 0.019(4) 0.012(4) 0.002(3) 0.001(4)
O18 0.014(3) 0.055(5) 0.029(4) 0.007(4) 0.000(3) 0.007(3)
O19 0.021(4) 0.060(5) 0.018(4) 0.009(4) -0.003(3) 0.010(4)
O20 0.031(4) 0.055(5) 0.023(4) 0.000(4) -0.010(3) 0.011(4)
O21 0.025(4) 0.069(6) 0.026(4) 0.020(4) -0.003(3) -0.010(4)
O23 0.031(4) 0.081(6) 0.016(4) 0.022(4) 0.004(3) -0.001(4)
O24 0.036(5) 0.045(5) 0.032(5) -0.018(4) 0.001(4) 0.010(4)
O25 0.045(6) 0.055(6) 0.077(8) 0.033(6) -0.015(5) -0.008(5)
O26 0.020(4) 0.062(6) 0.041(5) 0.016(4) -0.009(4) -0.006(4)
O27 0.026(4) 0.063(6) 0.038(5) 0.017(4) 0.001(4) 0.017(4)
O28 0.048(6) 0.052(6) 0.067(7) 0.015(5) -0.018(5) 0.009(5)
O29 0.019(4) 0.088(7) 0.037(5) 0.033(5) 0.008(4) -0.005(4)
O31 0.030(4) 0.066(6) 0.012(4) 0.001(4) -0.007(3) 0.014(4)
O32 0.081(10) 0.093(10) 0.014(6) 0.013(6) -0.014(6) 0.002(8)
O33 0.027(4) 0.074(6) 0.029(5) 0.017(4) 0.002(4) 0.008(4)
O34 0.025(4) 0.054(5) 0.021(4) 0.000(4) 0.002(3) 0.010(4)
O35 0.032(4) 0.057(5) 0.014(4) 0.003(4) 0.006(3) 0.014(4)
O36 0.015(4) 0.099(7) 0.023(4) -0.005(5) -0.004(3) 0.013(4)
O37 0.025(4) 0.079(7) 0.031(5) 0.014(5) -0.006(4) 0.005(4)
O38 0.025(4) 0.077(7) 0.034(5) 0.009(5) 0.007(4) 0.013(4)
Mn2 0.0080(10) 0.0142(11) 0.0109(11) 0.0015(8) 0.0038(8) 0.0028(8)
W10 0.0587(9) 0.0509(8) 0.0243(6) 0.0011(5) -0.0134(6) 0.0181(7)
O1S 0.063(9) 0.047(8) 0.095(12) 0.009(8) 0.015(8) -0.017(7)
O2S 0.100(10) 0.078(8) 0.060(8) 0.017(6) -0.031(7) -0.008(7)
O3S 0.080(8) 0.082(8) 0.054(7) 0.038(6) -0.016(6) 0.004(7)
N1 0.052(6) 0.036(6) 0.026(5) -0.002(4) -0.019(5) 0.018(5)
N2 0.029(5) 0.046(6) 0.031(5) 0.010(5) 0.003(4) 0.008(5)
N3 0.031(6) 0.085(9) 0.033(6) 0.007(6) -0.007(5) -0.005(6)
C1 0.031(6) 0.026(6) 0.034(7) 0.003(5) -0.006(5) 0.005(5)
C2 0.039(7) 0.068(9) 0.027(7) 0.018(6) 0.005(6) 0.012(7)
C3 0.038(7) 0.027(6) 0.054(8) 0.007(6) 0.013(6) 0.011(5)
C4 0.035(7) 0.034(7) 0.040(7) 0.008(6) -0.001(6) 0.006(5)
C5 0.030(6) 0.051(8) 0.039(7) 0.022(6) -0.006(5) 0.004(6)
C6 0.046(7) 0.026(6) 0.035(7) 0.013(5) -0.005(6) 0.003(5)
C7 0.033(6) 0.031(6) 0.033(7) -0.001(5) -0.009(5) 0.012(5)
C8 0.041(7) 0.045(7) 0.016(5) 0.003(5) -0.008(5) 0.008(6)
C9 0.032(7) 0.050(8) 0.043(8) -0.010(6) -0.012(6) 0.004(6)
C10 0.031(6) 0.031(6) 0.027(6) 0.015(5) -0.006(5) 0.000(5)
C11 0.049(8) 0.039(7) 0.032(7) -0.006(6) -0.022(6) 0.004(6)
C12 0.035(6) 0.029(6) 0.027(6) 0.000(5) -0.002(5) 0.002(5)
N5 0.029(5) 0.041(5) 0.020(5) 0.012(4) -0.001(4) 0.000(4)
N6 0.027(5) 0.050(6) 0.025(5) 0.014(5) 0.004(4) 0.013(4)
N7 0.044(6) 0.060(7) 0.028(6) 0.013(5) 0.006(5) -0.001(5)
N8 0.021(5) 0.075(8) 0.031(6) 0.028(6) 0.001(4) 0.002(5)
C13 0.030(6) 0.037(6) 0.025(6) 0.011(5) 0.003(5) 0.014(5)
C14 0.025(6) 0.036(7) 0.043(7) 0.006(6) 0.001(5) 0.010(5)
C15 0.035(6) 0.034(6) 0.032(7) 0.004(5) 0.002(5) 0.014(5)
C16 0.032(7) 0.059(9) 0.052(9) 0.012(7) 0.026(6) 0.016(6)
C17 0.040(7) 0.035(6) 0.021(6) 0.007(5) 0.002(5) 0.012(5)
C18 0.024(5) 0.029(6) 0.030(6) 0.014(5) -0.004(5) 0.004(5)
C19 0.016(5) 0.032(6) 0.031(6) 0.014(5) 0.002(4) 0.008(4)
C20 0.031(6) 0.047(7) 0.027(6) 0.022(6) 0.008(5) 0.009(5)
C21 0.025(6) 0.051(7) 0.027(6) 0.023(6) 0.006(5) 0.006(5)
C22 0.036(6) 0.038(6) 0.016(5) 0.018(5) 0.006(5) 0.007(5)
C23 0.028(6) 0.037(6) 0.027(6) 0.005(5) 0.003(5) 0.008(5)
C24 0.027(6) 0.031(6) 0.022(5) 0.004(5) -0.002(4) 0.005(5)
N0AA 0.041(6) 0.057(7) 0.036(6) 0.013(5) -0.008(5) 0.009(5)

_geom_special_details            
;
 All esds (except the esd in the dihedral angle between two l.s. planes)
 are estimated using the full covariance matrix.  The cell esds are taken
 into account individually in the estimation of esds in distances, angles
 and torsion angles; correlations between esds in cell parameters are only
 used when they are defined by crystal symmetry.  An approximate (isotropic)
 treatment of cell esds is used for estimating esds involving l.s. planes.
;
loop_
_geom_bond_atom_site_label_1
_geom_bond_atom_site_label_2
_geom_bond_distance
_geom_bond_site_symmetry_2
_geom_bond_publ_flag
W10b K1 2.732(3) 2_666 ?
MN2a K1 3.312(4) 2_666 ?
W1 O3 2.330(7) . ?
W1 O4 1.887(8) . ?
W1 O5 1.832(7) . ?
W1 O6 1.932(8) . ?
W1 O7 1.957(7) . ?
W10b O21 1.945(8) 2_666 ?
MN2a O21 2.279(8) 2_666 ?
W1 O23 1.717(7) . ?
MN2a O32 2.336(15) 2_666 ?
W10b O32 1.830(15) 2_666 ?
W10b O33 2.027(8) 2_666 ?
MN2a O33 2.049(9) 2_666 ?
W2 O1 2.339(7) . ?
W2 O4 1.904(8) . ?
W2 O8 1.929(8) . ?
W2 O9 1.877(6) . ?
W2 O10 1.939(7) . ?
W2 O24 1.721(8) . ?
W3 K1 3.909(3) . ?
W3 O1 2.276(7) . ?
W3 O8 1.958(8) . ?
W3 O11 1.994(7) . ?
W3 O12 1.907(7) . ?
W3 O25 1.735(9) . ?
W3 O33 1.853(9) . ?
W4 O1 2.245(6) . ?
W4 O9 2.031(7) . ?
W4 O12 1.992(8) . ?
W4 O13 1.909(8) . ?
W4 O26 1.742(7) . ?
W4 O34 1.803(7) . ?
W5 O3 2.277(6) . ?
W5 O5 2.050(7) . ?
W5 O13 1.925(8) . ?
W5 O14 1.977(8) . ?
W5 O27 1.735(7) . ?
W5 O35 1.803(7) . ?
W6 O3 2.267(7) . ?
W6 O6 1.967(8) . ?
W6 O14 1.894(7) . ?
W6 O15 1.980(7) . ?
W6 O16 1.850(8) . ?
W6 O28 1.747(9) . ?
W7 O2 2.353(6) . ?
W7 O7 1.864(7) . ?
W7 O15 1.894(8) . ?
W7 O17 1.973(7) . ?
W7 O18 1.932(8) . ?
W7 O29 1.712(7) . ?
W8 O2 2.365(7) . ?
W8 O2AA 1.719(8) . ?
W8 O10 1.878(7) . ?
W8 O11 1.868(8) . ?
W8 O18 1.949(8) . ?
W8 O19 1.935(7) . ?
W9 O2 2.222(6) . ?
W9 O17 2.030(7) . ?
W9 O19 2.047(8) . ?
W9 O20 1.820(8) . ?
W9 O21 1.835(8) . ?
W9 O31 1.745(7) . ?
Sb1 O1 2.000(7) . ?
Sb1 O2 1.990(6) . ?
Sb1 O3 1.992(7) . ?
Mn11 O31 2.128(7) . ?
Mn11 O34 2.119(8) 2_666 ?
Mn11 O35 2.121(8) 2_666 ?
Mn11 O36 2.194(8) . ?
Mn11 O37 2.197(9) . ?
Mn11 O38 2.189(9) . ?
K1 O11 2.497(7) . ?
K1 O19 2.232(8) . ?
K1 O21 2.369(9) . ?
K1 O32 1.700(14) . ?
K1 Mn2 3.312(4) 2_666 ?
K1 W10 2.732(3) 2_666 ?
K2 O15 2.461(8) . ?
K2 O17 2.213(9) . ?
K2 O20 2.374(9) . ?
K2 O22 1.726(15) . ?
K2 Mn2 2.562(4) . ?
K2 W10 3.109(3) . ?
O16 Mn2 2.050(9) . ?
O16 W10 2.010(8) . ?
O20 Mn2 1.722(9) . ?
O20 W10 2.187(8) . ?
O21 Mn2 2.279(8) 2_666 ?
O21 W10 1.945(8) 2_666 ?
O22 Mn2 1.740(16) . ?
O22 W10 2.066(15) . ?
O32 Mn2 2.336(15) 2_666 ?
O32 W10 1.830(15) 2_666 ?
O33 Mn2 2.049(9) 2_666 ?
O33 W10 2.027(8) 2_666 ?
O34 Mn11 2.119(8) 2_666 ?
O35 Mn11 2.121(8) 2_666 ?
N1 C1 1.372(14) . ?
N1 C12 1.334(15) . ?
N2 C6 1.366(15) . ?
N2 C7 1.330(14) . ?
N3 C9 1.408(17) . ?
C1 C2 1.405(16) . ?
C1 C6 1.451(16) . ?
C2 C3 1.337(17) . ?
C3 C4 1.420(17) . ?
C4 C5 1.360(17) . ?
C5 C6 1.431(16) . ?
C7 C8 1.397(17) . ?
C7 C12 1.438(15) . ?
C8 C9 1.377(16) . ?
C9 C10 1.448(16) . ?
C10 C11 1.369(18) . ?
C10 N0AA 1.341(14) . ?
C11 C12 1.417(16) . ?
N5 C13 1.343(13) . ?
N5 C24 1.336(13) . ?
N6 C18 1.353(13) . ?
N6 C19 1.362(13) . ?
N7 C22 1.391(13) . ?
N8 C21 1.347(14) . ?
C13 C14 1.434(15) . ?
C13 C18 1.405(15) . ?
C14 C15 1.327(16) . ?
C15 C16 1.421(18) . ?
C16 C17 1.350(17) . ?
C17 C18 1.421(15) . ?
C19 C20 1.377(15) . ?
C19 C24 1.433(14) . ?
C20 C21 1.412(15) . ?
C21 C22 1.481(15) . ?
C22 C23 1.337(15) . ?
C23 C24 1.420(15) . ?

loop_
_geom_angle_atom_site_label_1
_geom_angle_atom_site_label_2
_geom_angle_atom_site_label_3
_geom_angle
_geom_angle_site_symmetry_1
_geom_angle_site_symmetry_3
_geom_angle_publ_flag
W10b K1 W3 62.44(6) 2_666 . ?
O4 W1 O3 86.5(3) . . ?
MN2a K1 W3 62.22(8) 2_666 . ?
MN2a O20 W9 173.6(6) . . ?
MN2a O20 K2 75.5(3) . . ?
W10b O20 K2 85.9(3) . . ?
MN2a O21 K1 90.9(3) 2_666 . ?
W10b O21 K1 77.9(3) 2_666 . ?
K1 W10b K2 166.06(9) 2_666 . ?
K2 MN2a K1 161.45(17) . 2_666 ?
O4 W1 O6 159.6(3) . . ?
O4 W1 O7 86.9(3) . . ?
O5 W1 O3 74.9(3) . . ?
O5 W1 O4 94.1(3) . . ?
O5 W1 O6 89.2(3) . . ?
O5 W1 O7 155.8(3) . . ?
O6 W1 O3 74.9(3) . . ?
O6 W1 O7 82.0(3) . . ?
O7 W1 O3 81.1(3) . . ?
O23 W1 O3 171.8(4) . . ?
O23 W1 O4 101.4(4) . . ?
O23 W1 O5 102.0(4) . . ?
O23 W1 O6 97.6(4) . . ?
O23 W1 O7 101.5(3) . . ?
O4 W2 O1 85.2(3) . . ?
O4 W2 O8 159.7(3) . . ?
O4 W2 O10 87.6(3) . . ?
O8 W2 O1 75.3(3) . . ?
O8 W2 O10 84.1(3) . . ?
O9 W2 O1 73.2(3) . . ?
O9 W2 O4 91.9(3) . . ?
O9 W2 O8 87.8(3) . . ?
O9 W2 O10 154.4(3) . . ?
O10 W2 O1 81.3(3) . . ?
O24 W2 O1 173.3(3) . . ?
O24 W2 O4 100.7(4) . . ?
O24 W2 O8 99.2(4) . . ?
O24 W2 O9 103.2(4) . . ?
O24 W2 O10 102.0(3) . . ?
O1 W3 K1 103.27(17) . . ?
O8 W3 K1 113.2(2) . . ?
O8 W3 O1 76.2(3) . . ?
O8 W3 O11 82.6(3) . . ?
O11 W3 K1 33.4(2) . . ?
O11 W3 O1 83.5(3) . . ?
O12 W3 K1 159.6(3) . . ?
O12 W3 O1 75.6(3) . . ?
O12 W3 O8 86.6(3) . . ?
O12 W3 O11 158.3(3) . . ?
O25 W3 K1 82.5(3) . . ?
O25 W3 O1 173.3(4) . . ?
O25 W3 O8 98.5(4) . . ?
O25 W3 O11 100.0(4) . . ?
O25 W3 O12 100.2(4) . . ?
O25 W3 O33 104.1(4) . . ?
O33 W3 K1 64.0(2) . . ?
O33 W3 O1 81.7(3) . . ?
O33 W3 O8 156.5(4) . . ?
O33 W3 O11 86.9(3) . . ?
O33 W3 O12 95.9(4) . . ?
O9 W4 O1 72.8(3) . . ?
O12 W4 O1 74.8(3) . . ?
O12 W4 O9 84.3(3) . . ?
O13 W4 O1 85.9(3) . . ?
O13 W4 O9 85.6(3) . . ?
O13 W4 O12 160.1(3) . . ?
O26 W4 O1 165.9(3) . . ?
O26 W4 O9 94.0(3) . . ?
O26 W4 O12 99.5(4) . . ?
O26 W4 O13 98.3(3) . . ?
O26 W4 O34 104.0(4) . . ?
O34 W4 O1 89.2(3) . . ?
O34 W4 O9 162.0(3) . . ?
O34 W4 O12 92.0(4) . . ?
O34 W4 O13 92.4(4) . . ?
O5 W5 O3 72.3(3) . . ?
O13 W5 O3 84.1(3) . . ?
O13 W5 O5 84.3(3) . . ?
O13 W5 O14 157.0(3) . . ?
O14 W5 O3 73.1(3) . . ?
O14 W5 O5 85.4(3) . . ?
O27 W5 O3 164.9(3) . . ?
O27 W5 O5 93.7(3) . . ?
O27 W5 O13 100.4(4) . . ?
O27 W5 O14 100.8(4) . . ?
O27 W5 O35 105.0(4) . . ?
O35 W5 O3 89.1(3) . . ?
O35 W5 O5 161.2(3) . . ?
O35 W5 O13 91.5(3) . . ?
O35 W5 O14 91.7(4) . . ?
O6 W6 O3 75.8(3) . . ?
O6 W6 O15 82.1(3) . . ?
O14 W6 O3 74.8(3) . . ?
O14 W6 O6 86.9(4) . . ?
O14 W6 O15 158.3(3) . . ?
O15 W6 O3 84.3(3) . . ?
O16 W6 O3 82.6(3) . . ?
O16 W6 O6 156.9(3) . . ?
O16 W6 O14 95.4(4) . . ?
O16 W6 O15 87.7(3) . . ?
O28 W6 O3 172.1(3) . . ?
O28 W6 O6 98.7(4) . . ?
O28 W6 O14 99.4(4) . . ?
O28 W6 O15 100.7(4) . . ?
O28 W6 O16 103.6(4) . . ?
O7 W7 O2 87.3(3) . . ?
O7 W7 O15 88.8(3) . . ?
O7 W7 O17 159.5(3) . . ?
O7 W7 O18 89.4(3) . . ?
O15 W7 O2 85.6(3) . . ?
O15 W7 O17 88.5(3) . . ?
O15 W7 O18 159.9(3) . . ?
O17 W7 O2 72.2(3) . . ?
O18 W7 O2 74.4(3) . . ?
O18 W7 O17 86.2(3) . . ?
O29 W7 O2 167.5(3) . . ?
O29 W7 O7 102.8(4) . . ?
O29 W7 O15 101.8(4) . . ?
O29 W7 O17 97.7(4) . . ?
O29 W7 O18 98.0(4) . . ?
O2AA W8 O2 168.2(3) . . ?
O2AA W8 O10 102.2(4) . . ?
O2AA W8 O11 101.5(4) . . ?
O2AA W8 O18 98.6(4) . . ?
O2AA W8 O19 98.4(4) . . ?
O10 W8 O2 86.7(3) . . ?
O10 W8 O18 87.2(3) . . ?
O10 W8 O19 159.1(3) . . ?
O11 W8 O2 86.2(3) . . ?
O11 W8 O10 89.2(3) . . ?
O11 W8 O18 159.9(3) . . ?
O11 W8 O19 90.3(3) . . ?
O16 MN2a K1 79.6(2) . 2_666 ?
O16 W10b K1 96.4(2) . 2_666 ?
O16 MN2a K2 97.6(3) . . ?
O18 W8 O2 73.8(3) . . ?
O19 W8 O2 72.5(3) . . ?
O19 W8 O18 86.2(3) . . ?
O17 W9 O2 74.1(3) . . ?
O17 W9 O19 85.1(3) . . ?
O19 W9 O2 73.7(3) . . ?
O20 W9 O2 87.4(3) . . ?
O20 W9 O17 87.8(4) . . ?
O20 W9 O19 161.1(3) . . ?
O20 W9 O21 94.4(4) . . ?
O21 W9 O2 86.6(3) . . ?
O21 W9 O17 160.6(3) . . ?
O21 W9 O19 86.7(4) . . ?
O31 W9 O2 164.4(3) . . ?
O31 W9 O17 95.0(3) . . ?
O31 W9 O19 94.6(3) . . ?
O31 W9 O20 103.5(4) . . ?
O31 W9 O21 103.2(4) . . ?
O2 Sb1 O1 92.4(3) . . ?
O2 Sb1 O3 92.7(3) . . ?
O3 Sb1 O1 90.8(3) . . ?
O31 Mn11 O36 174.2(4) . . ?
O31 Mn11 O37 90.4(3) . . ?
O31 Mn11 O38 87.8(3) . . ?
O34 Mn11 O31 94.3(3) 2_666 . ?
O34 Mn11 O35 83.3(3) 2_666 2_666 ?
O34 Mn11 O36 85.5(3) 2_666 . ?
O34 Mn11 O37 173.1(3) 2_666 . ?
O34 Mn11 O38 95.9(3) 2_666 . ?
O35 Mn11 O31 94.9(3) 2_666 . ?
O35 Mn11 O36 90.9(3) 2_666 . ?
O35 Mn11 O37 91.2(3) 2_666 . ?
O35 Mn11 O38 177.2(3) 2_666 . ?
O36 Mn11 O37 90.4(3) . . ?
O38 Mn11 O36 86.4(3) . . ?
O38 Mn11 O37 89.4(3) . . ?
O11 K1 W3 26.06(18) . . ?
O11 K1 Mn2 83.1(2) . 2_666 ?
O11 K1 W10 83.55(19) . 2_666 ?
O19 K1 W3 92.45(19) . . ?
O16 W10b K2 82.8(2) . . ?
O16 W10b O20 85.2(3) . . ?
O16 MN2a O21 83.9(3) . 2_666 ?
O16 W10b O22 86.0(5) . . ?
O16 MN2a O32 78.4(4) . 2_666 ?
O16 W10b O33 169.5(3) . 2_666 ?
O19 K1 O11 69.3(3) . . ?
O19 K1 O21 70.8(3) . . ?
O19 K1 Mn2 112.0(2) . 2_666 ?
O19 K1 W10 112.7(2) . 2_666 ?
O21 K1 W3 76.8(2) . . ?
O21 K1 O11 80.9(3) . . ?
O21 K1 Mn2 43.5(2) . 2_666 ?
O21 K1 W10 44.11(19) . 2_666 ?
O32 K1 W3 65.3(4) . . ?
O32 K1 O11 91.2(4) . . ?
O32 K1 O19 150.8(5) . . ?
O32 K1 O21 85.2(5) . . ?
O32 K1 Mn2 41.7(5) . 2_666 ?
O32 K1 W10 41.1(5) . 2_666 ?
O15 K2 Mn2 84.4(2) . . ?
O15 K2 W10 84.15(18) . . ?
O17 K2 O15 70.3(3) . . ?
O17 K2 O20 71.2(3) . . ?
O17 K2 Mn2 110.2(2) . . ?
O17 K2 W10 113.7(2) . . ?
O20 K2 O15 81.9(3) . . ?
O20 K2 Mn2 40.6(2) . . ?
O20 K2 W10 44.54(19) . . ?
O22 K2 O15 91.3(6) . . ?
O22 K2 O17 150.0(6) . . ?
O22 K2 O20 83.2(5) . . ?
O22 K2 Mn2 42.5(5) . . ?
O22 K2 W10 38.7(5) . . ?
W3 O1 W2 91.7(3) . . ?
W4 O1 W2 94.7(2) . . ?
W4 O1 W3 93.7(3) . . ?
Sb1 O1 W2 138.0(3) . . ?
Sb1 O1 W3 116.5(3) . . ?
Sb1 O1 W4 112.5(3) . . ?
W7 O2 W8 91.0(2) . . ?
W9 O2 W7 96.5(2) . . ?
W9 O2 W8 96.0(2) . . ?
Sb1 O2 W7 127.2(3) . . ?
Sb1 O2 W8 126.8(3) . . ?
Sb1 O2 W9 111.9(3) . . ?
W5 O3 W1 93.4(2) . . ?
W6 O3 W1 92.5(2) . . ?
W6 O3 W5 93.9(3) . . ?
Sb1 O3 W1 137.8(3) . . ?
Sb1 O3 W5 113.6(3) . . ?
Sb1 O3 W6 116.0(3) . . ?
W1 O4 W2 159.9(4) . . ?
W1 O5 W5 119.4(4) . . ?
W1 O6 W6 116.8(4) . . ?
W7 O7 W1 147.3(5) . . ?
W2 O8 W3 116.8(4) . . ?
W2 O9 W4 119.3(3) . . ?
W8 O10 W2 146.2(4) . . ?
W3 O11 K1 120.6(4) . . ?
W8 O11 W3 143.4(4) . . ?
W8 O11 K1 94.1(3) . . ?
W3 O12 W4 115.6(4) . . ?
W4 O13 W5 146.7(4) . . ?
W6 O14 W5 118.1(4) . . ?
W6 O15 K2 120.2(4) . . ?
W7 O15 W6 142.6(4) . . ?
W7 O15 K2 95.0(3) . . ?
W6 O16 Mn2 132.3(4) . . ?
W6 O16 W10 143.9(5) . . ?
W7 O17 W9 117.1(4) . . ?
W7 O17 K2 101.0(3) . . ?
W9 O17 K2 97.3(3) . . ?
W7 O18 W8 120.3(4) . . ?
W8 O19 W9 117.8(3) . . ?
W8 O19 K1 101.0(3) . . ?
W9 O19 K1 97.2(3) . . ?
W9 O20 K2 98.1(3) . . ?
W9 O20 W10 176.1(5) . . ?
W9 O21 K1 98.9(3) . . ?
W9 O21 Mn2 170.2(5) . 2_666 ?
W9 O21 W10 176.8(5) . 2_666 ?
K2 O22 Mn2 95.3(7) . . ?
K2 O22 W10 109.9(7) . . ?
W9 O31 Mn11 166.4(5) . . ?
K1 O32 Mn2 109.3(7) . 2_666 ?
K1 O32 W10 101.3(7) . 2_666 ?
W3 O33 Mn2 149.5(5) . 2_666 ?
W3 O33 W10 135.1(4) . 2_666 ?
W4 O34 Mn11 135.1(4) . 2_666 ?
W5 O35 Mn11 136.4(4) . 2_666 ?
C12 N1 C1 119.6(10) . . ?
C7 N2 C6 122.3(11) . . ?
N1 C1 C2 122.5(11) . . ?
N1 C1 C6 120.1(11) . . ?
C2 C1 C6 117.5(11) . . ?
C3 C2 C1 120.9(12) . . ?
C2 C3 C4 122.7(12) . . ?
C5 C4 C3 119.5(12) . . ?
C4 C5 C6 119.5(12) . . ?
N2 C6 C1 117.8(11) . . ?
N2 C6 C5 122.4(11) . . ?
C5 C6 C1 119.9(11) . . ?
N2 C7 C8 122.0(11) . . ?
N2 C7 C12 119.0(11) . . ?
C8 C7 C12 118.9(11) . . ?
O20 MN2a K1 134.6(3) . 2_666 ?
O20 W10b K1 144.3(2) . 2_666 ?
O20 MN2a K2 63.8(3) . . ?
O20 W10b K2 49.6(2) . . ?
O20 MN2a O16 97.4(4) . . ?
C9 C8 C7 119.8(11) . . ?
N3 C9 C10 118.2(11) . . ?
C8 C9 N3 119.4(12) . . ?
C8 C9 C10 122.4(13) . . ?
C11 C10 C9 117.7(11) . . ?
N0AA C10 C9 120.5(11) . . ?
N0AA C10 C11 121.8(11) . . ?
C10 C11 C12 121.1(11) . . ?
N1 C12 C7 121.2(11) . . ?
N1 C12 C11 118.8(11) . . ?
C11 C12 C7 120.0(11) . . ?
C24 N5 C13 119.5(10) . . ?
C18 N6 C19 122.3(10) . . ?
N5 C13 C14 122.3(10) . . ?
N5 C13 C18 121.6(10) . . ?
C18 C13 C14 116.1(10) . . ?
C15 C14 C13 123.6(12) . . ?
C14 C15 C16 118.8(12) . . ?
C17 C16 C15 121.1(12) . . ?
C16 C17 C18 119.7(11) . . ?
N6 C18 C13 118.2(10) . . ?
N6 C18 C17 121.2(10) . . ?
C13 C18 C17 120.6(10) . . ?
N6 C19 C20 121.2(10) . . ?
N6 C19 C24 116.9(9) . . ?
C20 C19 C24 121.9(10) . . ?
C19 C20 C21 119.3(11) . . ?
N8 C21 C20 118.9(10) . . ?
N8 C21 C22 122.1(9) . . ?
C20 C21 C22 118.9(10) . . ?
N7 C22 C21 119.1(10) . . ?
C23 C22 N7 120.8(10) . . ?
C23 C22 C21 120.0(9) . . ?
C22 C23 C24 121.6(11) . . ?
N5 C24 C19 121.4(10) . . ?
N5 C24 C23 120.3(10) . . ?
C23 C24 C19 118.3(10) . . ?
O20 MN2a O21 89.0(4) . 2_666 ?
O20 MN2a O22 105.9(6) . . ?
O20 MN2a O32 163.3(5) . 2_666 ?
O20 MN2a O33 100.0(4) . 2_666 ?
O21 MN2a K1 45.7(2) 2_666 2_666 ?
O21 W10b K1 58.0(3) 2_666 2_666 ?
O21 W10b K2 135.9(3) 2_666 . ?
O21 MN2a K2 152.8(3) 2_666 . ?
O21 W10b O16 94.3(3) 2_666 . ?
O21 W10b O20 86.3(4) 2_666 . ?
O21 W10b O22 167.3(5) 2_666 . ?
O21 MN2a O32 74.6(4) 2_666 2_666 ?
O21 W10b O33 91.9(3) 2_666 2_666 ?
O22 MN2a K1 119.4(5) . 2_666 ?
O22 W10b K1 134.7(4) . 2_666 ?
O22 W10b K2 31.5(4) . . ?
O22 MN2a K2 42.1(5) . . ?
O22 MN2a O16 94.0(6) . . ?
O22 W10b O20 81.0(5) . . ?
O22 MN2a O21 165.1(6) . 2_666 ?
O22 MN2a O32 90.5(6) . 2_666 ?
O22 MN2a O33 94.7(6) . 2_666 ?
O32 W10b K1 37.6(4) 2_666 2_666 ?
O32 MN2a K1 29.0(4) 2_666 2_666 ?
O32 MN2a K2 132.5(4) 2_666 . ?
O32 W10b K2 128.5(5) 2_666 . ?
O32 W10b O16 92.7(4) 2_666 . ?
O32 W10b O20 177.2(4) 2_666 . ?
O32 W10b O21 95.6(5) 2_666 2_666 ?
O32 W10b O22 97.1(6) 2_666 . ?
O32 W10b O33 95.1(4) 2_666 2_666 ?
O33 MN2a K1 78.1(2) 2_666 2_666 ?
O33 W10b K1 94.1(2) 2_666 2_666 ?
O33 W10b K2 86.8(2) 2_666 . ?
O33 MN2a K2 102.8(3) 2_666 . ?
O33 MN2a O16 157.5(4) 2_666 . ?
O33 W10b O20 86.8(3) 2_666 . ?
O33 MN2a O21 82.4(3) 2_666 2_666 ?
O33 W10b O22 86.1(5) 2_666 . ?
O33 MN2a O32 80.8(4) 2_666 2_666 ?


_shelx_fab_file                  
;
-17 3 1 4.4769 1.0630
-17 3 2 1.9080 -1.4433
-17 3 3 -9.1831 -0.3835
-17 4 1 5.5901 2.2271
-17 4 2 1.5811 0.2451
-16 -3 5 -1.4022 1.1616
-16 -3 6 -7.9655 -1.4444
-16 -3 7 1.5847 0.4875
-16 -3 8 3.3846 -1.1273
-16 -2 5 13.1044 1.2121
-16 -2 6 -4.8144 1.0247
-16 -2 7 -6.0916 0.2180
-16 -2 8 2.2287 -0.8960
-16 -2 9 6.5763 1.7459
-16 -2 10 -3.4014 -0.5065
-16 -1 5 13.2042 -1.6539
-16 -1 6 11.5280 -0.1534
-16 -1 7 -7.2493 -0.4987
-16 -1 8 -12.0534 0.0757
-16 -1 9 12.5152 0.2077
-16 -1 10 -1.4190 -2.3365
-16 0 1 -2.9661 -1.7782
-16 0 2 19.9885 -1.3149
-16 0 3 10.7823 1.2361
-16 0 4 -22.4119 1.0701
-16 0 5 -5.5698 0.6186
-16 0 6 11.1331 -0.3827
-16 0 7 5.9814 -0.7397
-16 0 8 -12.4560 0.8176
-16 0 9 3.9626 0.5675
-16 0 10 -2.8950 -1.1509
-16 0 11 0.6095 0.8047
-16 1 1 -15.4448 -0.9065
-16 1 2 1.0124 0.5779
-16 1 3 18.3989 -1.1195
-16 1 4 -2.3730 -0.4924
-16 1 5 -5.3273 0.5356
-16 1 6 -0.2446 0.1442
-16 1 7 1.3514 0.0368
-16 1 8 -0.5031 0.4189
-16 1 9 6.8481 -0.2339
-16 1 10 -2.5503 -0.1269
-16 1 11 0.2630 0.4748
-16 2 1 -2.5689 -0.8221
-16 2 2 -10.7004 1.5701
-16 2 3 1.5328 -0.3313
-16 2 4 2.5421 0.7539
-16 2 5 -0.4514 -1.0453
-16 2 6 8.4098 -1.1193
-16 2 7 -6.6506 0.7083
-16 2 8 -9.4970 0.1203
-16 2 9 10.8587 -0.3406
-16 2 10 -1.3942 -0.4834
-16 2 11 6.8606 -1.7322
-16 3 1 11.6405 -0.3106
-16 3 2 -1.6724 0.7399
-16 3 3 -4.2353 -0.6039
-16 3 4 2.3453 1.7120
-16 3 5 -10.0228 0.5394
-16 3 6 10.8493 -0.8742
-16 3 7 5.1434 0.5268
-16 3 8 -14.6803 0.1689
-16 3 9 6.4512 0.8624
-16 3 10 -8.1741 1.3451
-16 4 1 4.5169 -0.5573
-16 4 2 1.3894 -0.8345
-16 4 3 -3.1138 0.4744
-16 4 4 6.5378 -0.5788
-16 4 5 -7.9559 -0.1898
-16 4 6 0.7793 0.3896
-16 4 7 5.2029 -0.2938
-16 4 8 -6.1067 -0.7548
-16 4 9 8.6174 0.3287
-16 4 10 -8.3814 2.1629
-16 5 1 1.3029 0.8766
-16 5 2 -0.7851 -2.5615
-16 5 3 -3.8669 1.3210
-16 5 4 3.9016 0.2224
-16 5 5 -2.4672 -0.9322
-16 5 6 4.3290 0.4509
-16 5 7 -1.1892 0.0055
-16 5 8 -4.7229 -0.9254
-16 5 9 7.4663 -1.0491
-16 6 1 4.6737 2.1141
-16 6 2 3.3874 -0.5334
-16 6 3 -5.3763 -0.6880
-16 6 4 7.1704 -0.0996
-16 6 5 -6.9671 0.5263
-16 6 6 3.8721 0.1957
-16 6 7 1.6735 0.0973
-16 6 8 -3.9369 0.6843
-16 7 1 -2.1884 -0.2905
-16 7 2 8.3101 1.8394
-16 7 3 -15.6047 0.6406
-16 7 4 13.0486 -1.5191
-16 7 5 -2.4967 -0.3170
-16 7 6 -4.3845 1.1435
-16 7 7 2.1738 -1.1668
-16 8 1 -6.7094 -1.0312
-16 8 2 16.6481 -1.0905
-16 8 3 -21.7111 1.8047
-16 8 4 5.8682 1.2900
-16 8 5 6.7253 -2.5579
-16 9 1 -7.6921 2.1470
-16 9 2 20.0550 -2.4020
-15 -6 1 -9.1852 2.7427
-15 -6 2 -8.7969 -0.8367
-15 -6 3 9.3875 -1.4712
-15 -6 4 1.6252 1.8471
-15 -6 5 -6.4846 -1.2506
-15 -6 6 -2.3372 -1.1428
-15 -6 7 9.8444 0.6351
-15 -6 8 -3.2234 0.6269
-15 -6 9 0.0608 0.2136
-15 -6 10 -4.7916 1.8534
-15 -5 1 1.7184 0.7623
-15 -5 2 -6.3264 0.6392
-15 -5 3 -4.4733 -0.2212
-15 -5 4 4.4677 1.2834
-15 -5 5 5.0412 -0.8448
-15 -5 6 -13.6366 -0.4656
-15 -5 7 2.4808 0.2441
-15 -5 8 5.5059 -1.8070
-15 -5 9 0.6367 -0.0618
-15 -5 10 -8.0715 4.2782
-15 -5 11 0.4066 -3.4163
-15 -5 12 7.2158 -1.1112
-15 -4 1 5.5218 -0.2913
-15 -4 2 4.1135 -0.2310
-15 -4 5 12.8477 -0.0797
-15 -4 6 -5.5141 0.2111
-15 -4 7 -5.9511 1.6069
-15 -4 8 1.6790 -0.7197
-15 -4 9 3.7454 -0.6178
-15 -4 10 1.3383 1.8227
-15 -4 11 -4.5560 -0.0358
-15 -4 12 6.3742 1.0844
-15 -4 13 -11.3534 -1.7715
-15 -3 4 -1.1225 0.7202
-15 -3 5 1.9677 -0.2840
-15 -3 6 4.7653 -0.4876
-15 -3 7 1.3100 -0.2419
-15 -3 8 -5.4477 -0.2820
-15 -3 9 -4.1611 0.9005
-15 -3 10 8.8643 -0.5348
-15 -3 11 -2.7323 -0.9709
-15 -3 12 7.2208 1.5034
-15 -3 13 -7.2897 -0.3814
-15 -3 14 -2.6914 1.0728
-15 -2 3 -4.9603 -0.7550
-15 -2 4 4.2048 -0.9019
-15 -2 5 -5.6239 -0.2205
-15 -2 6 2.4072 0.5593
-15 -2 7 3.8314 -1.1177
-15 -2 8 0.2656 -0.8454
-15 -2 9 -7.2528 0.4412
-15 -2 10 0.5728 -0.2378
-15 -2 11 2.5331 -0.3250
-15 -2 12 0.3237 -0.8519
-15 -2 13 -0.0953 -0.3466
-15 -2 14 -1.7414 1.1270
-15 -1 2 0.7325 0.9322
-15 -1 3 -4.1150 2.3861
-15 -1 4 1.4566 -0.0584
-15 -1 5 -4.6647 -0.3752
-15 -1 6 6.8134 1.0733
-15 -1 7 -2.6533 -0.0805
-15 -1 8 -0.3909 0.7379
-15 -1 9 3.2499 0.2810
-15 -1 10 -8.8983 -0.3972
-15 -1 11 10.4891 1.0942
-15 -1 12 -4.5887 -0.3717
-15 -1 13 -7.5136 0.2272
-15 -1 14 -0.6545 0.4806
-15 -1 15 15.2583 -0.9654
-15 0 1 -0.8028 -2.2775
-15 0 2 5.5409 -2.0636
-15 0 3 0.6404 0.5437
-15 0 4 -0.7057 0.6447
-15 0 5 -9.0098 0.0411
-15 0 6 8.1631 -0.5188
-15 0 7 3.8010 -0.8355
-15 0 8 -5.4935 0.4211
-15 0 9 6.8659 0.0277
-15 0 10 -10.4438 -0.1840
-15 0 11 10.8734 -0.1001
-15 0 12 4.7089 -0.5592
-15 0 13 -5.7424 0.7748
-15 0 14 -11.0297 0.4509
-15 0 15 13.7385 0.1975
-15 1 1 -11.1754 1.1141
-15 1 2 5.3898 -0.2496
-15 1 3 2.0351 -1.3175
-15 1 4 3.2212 -0.0965
-15 1 5 -5.8802 1.1398
-15 1 6 -4.5257 0.0185
-15 1 7 4.1507 -0.2563
-15 1 8 -1.6849 0.3033
-15 1 9 3.8642 -0.6823
-15 1 10 -6.6049 0.3289
-15 1 11 1.0898 -0.2360
-15 1 12 0.9949 -0.8660
-15 1 13 6.3969 -0.0981
-15 1 14 -11.0084 -0.2427
-15 1 15 6.4808 0.1474
-15 2 1 -9.6198 0.9953
-15 2 2 -0.9836 1.7151
-15 2 3 0.3867 -0.6586
-15 2 4 2.6573 -0.3753
-15 2 5 4.4266 -0.0874
-15 2 6 -1.5993 0.1177
-15 2 7 -3.5907 0.4338
-15 2 8 -3.1024 0.7658
-15 2 9 3.1725 0.3454
-15 2 10 -0.6254 0.4635
-15 2 11 3.4186 -0.0064
-15 2 12 -7.8157 0.6122
-15 2 13 3.0360 0.0896
-15 2 14 -5.2115 0.4471
-15 3 1 3.5040 -1.2055
-15 3 2 -5.9830 0.8785
-15 3 3 -1.7576 -0.2928
-15 3 4 -2.3795 0.1359
-15 3 5 1.1349 -0.7873
-15 3 6 6.8924 -0.8297
-15 3 7 1.8680 -0.2814
-15 3 8 -6.6744 -0.7967
-15 3 9 1.9527 0.1214
-15 3 10 -1.4477 0.5728
-15 3 11 7.9213 -1.0743
-15 3 12 -1.2355 0.3782
-15 3 13 -1.5918 0.0705
-15 3 14 -1.4506 1.2485
-15 4 1 11.7499 -0.7926
-15 4 2 -1.7755 -0.1380
-15 4 3 1.1172 0.9755
-15 4 4 -3.1808 0.2808
-15 4 5 -2.6381 0.2241
-15 4 6 2.0199 0.1216
-15 4 7 5.5323 0.1831
-15 4 8 -4.7470 -0.4819
-15 4 9 -0.0130 -0.5628
-15 4 10 0.0138 0.6315
-15 4 11 0.8317 -0.6918
-15 4 12 2.2250 -0.7751
-15 4 13 -6.6582 -0.8875
-15 5 1 6.0535 1.0318
-15 5 2 -1.0041 -1.5105
-15 5 3 3.5857 0.7697
-15 5 4 -3.3613 0.1001
-15 5 5 0.0493 -0.0475
-15 5 6 -0.5858 0.5780
-15 5 7 2.9937 0.3030
-15 5 8 -0.4689 0.1648
-15 5 9 -7.3206 0.0456
-15 5 10 6.4620 0.5320
-15 5 11 -3.7661 0.6058
-15 5 12 6.9479 0.2097
-15 6 1 1.1824 1.3648
-15 6 2 -0.9002 0.3983
-15 6 3 0.6312 -0.8788
-15 6 4 -3.1136 -0.1344
-15 6 5 -0.3638 -0.2939
-15 6 6 -0.7747 -0.1746
-15 6 7 -1.2246 0.5768
-15 6 8 6.9134 -0.5233
-15 6 9 -9.5957 -0.3826
-15 6 10 7.7694 0.2605
-15 6 11 -8.7303 -0.0462
-15 6 12 12.7421 1.5391
-15 7 1 -0.0642 -1.9740
-15 7 2 5.7337 2.3970
-15 7 3 -2.1108 0.0243
-15 7 4 1.0602 -0.3362
-15 7 5 1.1237 0.0544
-15 7 6 2.6166 -0.6667
-15 7 7 -5.5423 0.8274
-15 7 8 3.6463 0.2591
-15 7 9 -3.3339 -0.7062
-15 7 10 9.1221 0.4534
-15 7 11 -8.7840 -0.9569
-15 8 1 -4.1378 -2.4780
-15 8 2 9.9937 -0.9530
-15 8 3 -6.1925 0.9352
-15 8 4 0.0799 0.3782
-15 8 5 0.8302 -0.3665
-15 8 6 4.6134 -0.1735
-15 8 7 0.9306 -0.2893
-15 8 8 -3.0488 0.1741
-15 8 9 -3.3374 -0.4195
-15 9 1 -8.3773 3.0233
-15 9 2 10.8417 -2.4852
-15 9 3 -3.4090 -0.7746
-15 9 4 -4.3917 0.8227
-15 9 5 -0.1606 -0.5319
-15 9 6 -2.4733 0.7271
-15 9 7 2.7723 0.2212
-15 9 8 1.2854 -0.5959
-15 10 1 -6.5901 3.9193
-15 10 2 2.6874 1.1079
-15 10 3 3.7329 -0.3907
-15 10 4 -2.1044 -0.8276
-15 10 5 2.1731 -0.3351
-15 10 6 -1.7855 0.1647
-15 11 1 3.7944 -1.5757
-15 11 2 -3.5525 1.0825
-15 11 3 -0.4724 2.8202
-14 -8 1 7.9466 3.3245
-14 -8 2 9.4607 -0.3685
-14 -8 3 -10.7310 -0.9400
-14 -8 4 7.2966 1.3427
-14 -8 5 -8.7378 1.0650
-14 -8 6 2.7641 0.4990
-14 -8 7 11.2370 -1.2821
-14 -8 8 -4.0748 -0.6773
-14 -8 9 -6.4828 1.9529
-14 -8 10 14.6979 -1.1624
-14 -8 11 -3.9042 0.3575
-14 -7 1 -7.1387 0.4893
-14 -7 2 6.1995 0.5746
-14 -7 3 0.1203 -0.2609
-14 -7 4 4.3717 -0.2491
-14 -7 5 -14.6561 -0.7947
-14 -7 6 0.3441 1.1070
-14 -7 7 3.9815 0.8702
-14 -7 8 -2.6344 -1.5414
-14 -7 9 -6.4732 0.2678
-14 -7 10 4.5885 0.6379
-14 -7 11 -1.9834 0.1045
-14 -7 12 0.2454 -0.5622
-14 -7 13 0.1756 -0.4377
-14 -7 14 1.6202 1.2432
-14 -6 1 -3.6019 -1.8785
-14 -6 2 -6.4840 -0.4619
-14 -6 3 2.3309 1.5513
-14 -6 4 14.8500 1.1357
-14 -6 5 -12.6571 -1.4596
-14 -6 6 2.2631 -0.3516
-14 -6 7 1.8080 1.2907
-14 -6 8 -1.5116 -0.4445
-14 -6 9 -2.6787 -0.0756
-14 -6 10 -1.3311 1.0633
-14 -6 11 5.0557 -1.1082
-14 -6 12 -2.6802 0.3671
-14 -6 13 -6.5984 -0.0437
-14 -6 14 9.3208 0.9353
-14 -6 15 -5.7471 -0.4532
-14 -5 1 5.8458 -0.3250
-14 -5 2 -1.1715 -2.3397
-14 -5 3 -16.1944 -0.6218
-14 -5 4 18.6777 2.0578
-14 -5 5 -2.3881 0.0254
-14 -5 6 -2.1721 -0.3931
-14 -5 7 3.0562 0.4474
-14 -5 8 3.4828 -0.8714
-14 -5 9 -1.0382 0.2817
-14 -5 10 -7.2310 2.0412
-14 -5 11 8.8267 -1.1719
-14 -5 12 4.0119 -0.2795
-14 -5 13 -10.5278 -0.2876
-14 -5 14 8.7457 0.9252
-14 -5 15 -5.2805 0.7215
-14 -5 16 4.9715 0.3046
-14 -4 1 4.1142 1.3682
-14 -4 2 14.4786 -0.1872
-14 -4 3 -24.5986 -2.5679
-14 -4 4 6.5759 -0.7183
-14 -4 5 5.3589 -0.0663
-14 -4 6 -3.0740 -0.1375
-14 -4 7 -1.0738 0.0064
-14 -4 8 -0.0345 -1.2625
-14 -4 9 5.5286 -0.7519
-14 -4 10 -4.4710 0.3846
-14 -4 11 -2.6245 0.3276
-14 -4 12 8.0419 0.0083
-14 -4 13 -10.2253 -1.2574
-14 -4 14 8.1111 0.0184
-14 -4 15 -3.4451 -0.4087
-14 -4 16 2.5787 2.4969
-14 -4 17 4.1499 -1.0789
-14 -3 1 2.9799 0.5968
-14 -3 2 16.7762 2.2566
-14 -3 3 -12.7499 1.2436
-14 -3 4 -2.1443 -0.5649
-14 -3 5 -0.3011 -0.0778
-14 -3 6 1.5154 0.3756
-14 -3 7 6.6907 0.1928
-14 -3 8 -12.9036 0.1112
-14 -3 9 0.3528 0.4299
-14 -3 10 9.7624 -1.1028
-14 -3 11 -7.5564 0.3501
-14 -3 12 9.7151 0.4690
-14 -3 13 -12.6506 -0.4800
-14 -3 14 1.8424 0.5943
-14 -3 15 2.7803 -1.6313
-14 -3 16 -5.0872 0.4758
-14 -3 17 13.5759 -0.5597
-14 -2 1 1.1980 -1.2393
-14 -2 2 6.0918 -1.0232
-14 -2 3 2.0215 1.8067
-14 -2 4 0.3001 0.6102
-14 -2 5 -4.7434 0.2670
-14 -2 6 -5.2044 0.3903
-14 -2 7 16.6700 -0.2451
-14 -2 8 -4.5731 0.2235
-14 -2 9 -12.5319 1.0252
-14 -2 10 7.7047 -0.2765
-14 -2 11 -4.4664 0.6895
-14 -2 12 11.7388 -0.3169
-14 -2 13 -5.9430 -0.0325
-14 -2 14 -3.7080 0.8977
-14 -2 15 6.4040 -0.0516
-14 -2 16 -14.7769 0.1306
-14 -2 17 10.4669 -2.9772
-14 -1 1 1.4872 0.2990
-14 -1 2 -8.5946 -2.6216
-14 -1 3 7.1963 -0.6435
-14 -1 4 0.1684 -0.0653
-14 -1 5 3.2386 -0.1522
-14 -1 6 -8.7392 0.0143
-14 -1 7 2.6377 -0.4763
-14 -1 8 9.4982 -0.4123
-14 -1 9 -4.6154 -0.2938
-14 -1 10 -1.2929 -0.7111
-14 -1 11 -2.6959 0.7071
-14 -1 12 4.2289 -0.5710
-14 -1 13 -2.2783 0.0121
-14 -1 14 -1.0105 -0.0978
-14 -1 15 11.9980 -0.0288
-14 -1 16 -6.8264 1.4025
-14 -1 17 -2.0370 -1.4930
-14 0 1 9.7020 2.2074
-14 0 2 -11.2914 0.2144
-14 0 3 3.8674 -0.7361
-14 0 4 -6.5995 0.2013
-14 0 5 6.0766 0.2512
-14 0 6 2.2458 0.0189
-14 0 7 -8.4424 0.6851
-14 0 8 0.9696 0.4705
-14 0 9 1.9398 0.0757
-14 0 10 0.0019 -0.3199
-14 0 11 1.8744 0.0498
-14 0 12 1.3537 -0.1245
-14 0 13 -6.8583 0.2653
-14 0 14 -4.8850 -0.0955
-14 0 15 4.1489 -0.1903
-14 0 16 7.9767 0.3720
-14 0 17 3.3317 0.3843
-14 1 1 8.4278 -0.2366
-14 1 2 -0.4480 1.3542
-14 1 3 3.7459 -0.4752
-14 1 4 -8.1639 -0.6848
-14 1 5 1.1288 0.0067
-14 1 6 5.4004 -0.9106
-14 1 7 0.3189 0.0393
-14 1 8 -1.6742 0.6887
-14 1 9 -4.5356 0.1380
-14 1 10 0.5431 0.3538
-14 1 11 3.2277 -0.2138
-14 1 12 5.4199 0.1347
-14 1 13 -3.9424 0.4491
-14 1 14 1.2103 -0.0073
-14 1 15 -7.3002 0.0441
-14 1 16 -2.1750 0.0074
-14 1 17 12.4355 -0.0181
-14 2 1 -2.0647 -1.5775
-14 2 2 0.6236 0.6693
-14 2 3 5.7526 1.2092
-14 2 4 -4.2196 -0.2119
-14 2 5 0.9327 -0.4009
-14 2 6 -0.2612 -0.4904
-14 2 7 1.6428 -1.2076
-14 2 8 3.9323 -0.1815
-14 2 9 -3.6861 -0.0258
-14 2 10 -1.8440 -0.2019
-14 2 11 2.0379 -0.5922
-14 2 12 4.3225 -0.4904
-14 2 13 -8.9204 -0.0886
-14 2 14 11.4962 0.3729
-14 2 15 3.8048 -0.2331
-14 2 16 -13.6807 -0.1399
-14 2 17 7.7772 -1.3082
-14 3 1 0.5132 -0.5867
-14 3 2 -5.4853 -0.8497
-14 3 3 3.3629 1.1969
-14 3 4 -4.0618 1.7767
-14 3 5 2.4035 0.0656
-14 3 6 0.0785 1.0539
-14 3 7 -0.5757 0.2838
-14 3 8 -0.7222 -0.4526
-14 3 9 0.7726 0.5233
-14 3 10 -4.0245 0.4232
-14 3 11 2.4591 0.0884
-14 3 12 5.5882 -0.1323
-14 3 13 -17.0908 -0.7871
-14 3 14 5.5510 -0.0755
-14 3 15 8.5148 0.4441
-14 3 16 -10.4191 1.2067
-14 4 1 6.9161 -0.3178
-14 4 2 -5.3762 -1.3581
-14 4 3 4.4014 -1.1814
-14 4 4 -6.2799 0.3332
-14 4 5 0.4982 -0.1917
-14 4 6 -0.4460 -0.2880
-14 4 7 4.6120 0.8621
-14 4 8 -5.0676 0.1285
-14 4 9 1.2795 -0.3139
-14 4 10 -2.0315 0.1637
-14 4 11 2.5146 0.6128
-14 4 12 8.5998 0.6929
-14 4 13 -16.1431 0.2540
-14 4 14 6.6829 -0.8567
-14 4 15 4.6115 -0.6041
-14 4 16 -10.1205 3.4670
-14 5 1 6.6732 0.0131
-14 5 2 -5.9288 0.0024
-14 5 3 7.2880 0.0308
-14 5 4 -3.1666 -0.9436
-14 5 5 0.7933 0.2838
-14 5 6 -4.5176 -0.9633
-14 5 7 9.0485 -0.7237
-14 5 8 -3.0755 0.7391
-14 5 9 -4.5900 -0.0818
-14 5 10 1.1259 -1.0613
-14 5 11 1.2360 -0.0365
-14 5 12 13.7289 0.2369
-14 5 13 -17.2812 0.6159
-14 5 14 5.8807 -0.0094
-14 5 15 11.1726 -1.9716
-14 6 1 5.2193 0.2675
-14 6 2 -3.9159 -0.2775
-14 6 3 4.4546 0.9598
-14 6 4 -1.0436 -0.1214
-14 6 5 2.6678 0.5970
-14 6 6 -7.2140 0.5002
-14 6 7 8.1445 -0.8047
-14 6 8 4.8911 -0.0969
-14 6 9 -7.2860 1.1086
-14 6 10 -0.0655 -0.5522
-14 6 11 -7.2410 -0.5092
-14 6 12 16.0849 0.3772
-14 6 13 -9.8383 -0.0114
-14 6 14 -5.2671 0.2567
-14 7 1 -2.4502 0.5769
-14 7 2 -2.7158 0.0495
-14 7 3 4.3353 -0.8617
-14 7 4 -0.5681 -0.0199
-14 7 5 0.4249 -0.1799
-14 7 6 -7.6129 0.3626
-14 7 7 0.0319 0.1834
-14 7 8 5.2379 -0.8715
-14 7 9 0.1708 0.3095
-14 7 10 1.9722 0.2549
-14 7 11 -8.5825 -0.8054
-14 7 12 4.9960 0.2980
-14 7 13 -1.8981 0.2439
-14 8 1 -3.4372 0.0588
-14 8 2 -8.2588 1.6613
-14 8 3 1.4480 -0.3594
-14 8 4 5.5796 -0.0517
-14 8 5 1.2264 -0.2756
-14 8 6 -4.3352 0.1690
-14 8 7 -0.8465 0.4518
-14 8 8 -4.1344 0.1914
-14 8 9 3.4789 -0.5506
-14 8 10 -0.4003 0.3988
-14 8 11 2.7793 0.1451
-14 8 12 1.8912 -0.5898
-14 9 1 4.0777 -0.8588
-14 9 2 -3.7710 0.3356
-14 9 3 -5.4424 0.6673
-14 9 4 4.1085 0.2629
-14 9 5 4.5266 -0.5255
-14 9 6 -3.0376 0.2842
-14 9 7 5.4521 -0.0258
-14 9 8 -4.8126 1.0635
-14 9 9 3.9742 -0.3736
-14 9 10 -5.6788 -0.6892
-14 9 11 1.0804 1.8891
-14 10 1 2.1607 -0.3377
-14 10 2 -0.9867 -0.8664
-14 10 3 -0.6144 0.1431
-14 10 4 1.7092 0.1727
-14 10 5 0.4751 -0.7412
-14 10 6 -3.9839 -0.2632
-14 10 7 4.0620 -0.1567
-14 10 8 -1.5198 0.0449
-14 10 9 2.4662 0.5122
-14 11 1 6.5150 -0.3342
-14 11 2 -10.8149 -0.1138
-14 11 3 -4.0366 0.1275
-14 11 4 12.0709 0.4927
-14 11 5 -3.8406 -0.1527
-14 11 6 -3.0052 -1.3325
-14 11 7 0.6474 1.7769
-14 12 1 15.1909 -0.8002
-14 12 2 -2.2838 0.5172
-14 12 3 -19.4717 -0.4436
-14 12 4 14.1333 0.5130
-14 12 5 -1.6455 1.5714
-14 13 1 3.3547 -1.1895
-14 13 2 15.3762 1.2240
-13 -10 3 -4.4992 1.4224
-13 -10 4 5.0312 -0.6182
-13 -10 5 15.3932 -1.1065
-13 -10 6 -9.5775 2.2674
-13 -10 7 -5.1678 1.0492
-13 -10 8 4.1768 -3.6458
-13 -10 9 6.2228 0.8007
-13 -10 10 -0.7369 2.0779
-13 -10 11 8.8977 -1.0229
-13 -10 12 -11.5617 0.6174
-13 -9 1 -0.4825 0.0330
-13 -9 2 -0.7019 0.2287
-13 -9 3 -10.8251 0.8189
-13 -9 4 -5.5828 0.6986
-13 -9 5 8.5947 -0.6203
-13 -9 6 2.3361 -0.2850
-13 -9 7 1.0607 1.7444
-13 -9 8 -14.8991 0.4840
-13 -9 9 1.3146 -0.9039
-13 -9 10 5.8689 -0.6464
-13 -9 11 6.2245 1.2950
-13 -9 12 -9.1056 2.2905
-13 -9 13 -0.1645 -3.6734
-13 -9 14 0.8750 -1.5256
-13 -8 1 4.7294 -1.2672
-13 -8 2 8.5998 -0.8036
-13 -8 3 -8.1999 0.5575
-13 -8 4 -4.0115 -0.0196
-13 -8 5 -5.3045 -0.2837
-13 -8 6 -3.0161 -0.4066
-13 -8 7 20.9130 -1.0067
-13 -8 8 -14.5258 0.6485
-13 -8 9 -11.7810 1.2131
-13 -8 10 4.4570 -1.1906
-13 -8 11 6.9060 -0.2846
-13 -8 12 -3.0749 1.6548
-13 -8 13 -3.4246 -0.0210
-13 -8 14 -7.2708 -1.6752
-13 -8 15 8.6336 0.1653
-13 -8 16 -4.4131 -0.8596
-13 -7 1 -4.5990 -1.0389
-13 -7 2 13.9854 -1.2110
-13 -7 3 3.4935 0.8793
-13 -7 4 0.1501 0.7570
-13 -7 5 0.9994 -0.4663
-13 -7 6 -12.4691 0.5861
-13 -7 7 17.3684 -0.1728
-13 -7 8 6.0516 -1.2770
-13 -7 9 -8.8220 0.2423
-13 -7 10 -4.3844 0.8984
-13 -7 11 5.9144 0.0874
-13 -7 12 6.2294 -0.5565
-13 -7 13 1.5839 0.5676
-13 -7 14 -13.2639 0.5762
-13 -7 15 12.9722 -0.5650
-13 -7 16 -1.8474 -1.6911
-13 -7 17 -7.9355 2.7885
-13 -6 1 -11.0057 -0.7504
-13 -6 2 -0.2428 -1.8501
-13 -6 3 9.0638 -0.2490
-13 -6 4 -3.8939 0.5360
-13 -6 5 3.9174 -0.3613
-13 -6 6 -5.9529 0.1001
-13 -6 7 -2.0473 0.6430
-13 -6 8 10.3634 -0.3584
-13 -6 9 -0.9556 -1.2879
-13 -6 10 -6.2168 0.0191
-13 -6 11 1.2308 0.3618
-13 -6 12 2.9682 -0.0633
-13 -6 13 6.5608 0.1236
-13 -6 14 -13.1317 0.3232
-13 -6 15 8.7622 -0.0912
-13 -6 16 7.0727 -0.9747
-13 -6 17 -0.6506 1.7807
-13 -6 18 -6.6949 -1.8913
-13 -5 1 -4.0078 1.6217
-13 -5 2 -6.4447 -0.8074
-13 -5 3 3.2984 -0.4917
-13 -5 4 0.7392 -0.3878
-13 -5 5 -3.2244 -0.1778
-13 -5 6 0.2344 0.2877
-13 -5 7 -5.9142 -0.3898
-13 -5 8 7.7759 0.5259
-13 -5 9 -4.4597 0.0763
-13 -5 10 -2.9594 -0.5541
-13 -5 11 1.1237 -0.9435
-13 -5 12 -1.6522 -0.1993
-13 -5 13 6.7929 0.2728
-13 -5 14 -10.5826 0.0919
-13 -5 15 -2.9743 0.3740
-13 -5 16 4.0654 -0.3955
-13 -5 17 9.1828 0.0820
-13 -5 18 6.0229 -0.2842
-13 -5 19 -17.8436 0.6834
-13 -4 1 -0.3577 2.0170
-13 -4 2 -1.1909 1.5524
-13 -4 3 -6.6885 0.7843
-13 -4 4 10.3818 -0.3731
-13 -4 5 -3.6140 0.2657
-13 -4 6 -1.5950 1.2748
-13 -4 7 -4.7552 -0.6628
-13 -4 8 9.8699 0.3585
-13 -4 9 -5.1655 1.3616
-13 -4 10 1.0736 0.4591
-13 -4 11 -0.9414 -0.0486
-13 -4 12 -2.7440 -0.1394
-13 -4 13 5.5053 -0.4228
-13 -4 14 1.4818 -0.3912
-13 -4 15 -5.6931 0.4162
-13 -4 16 -5.0374 0.7115
-13 -4 17 -0.0519 -0.7887
-13 -4 18 8.0527 0.3523
-13 -4 19 -4.5385 0.1600
-13 -3 1 5.8040 -2.0333
-13 -3 2 1.9743 0.5504
-13 -3 3 -13.0168 0.7246
-13 -3 4 12.0773 -0.9427
-13 -3 5 -0.8687 -0.3949
-13 -3 6 1.0221 0.6756
-13 -3 7 -4.0035 -0.9571
-13 -3 8 2.6660 -0.6074
-13 -3 9 -4.5828 0.5500
-13 -3 10 7.5233 0.0006
-13 -3 11 -0.2259 0.3064
-13 -3 12 -0.4053 0.8026
-13 -3 13 -8.6989 -0.0158
-13 -3 14 7.5021 -0.4848
-13 -3 15 2.1417 -0.2652
-13 -3 16 -0.9174 0.1471
-13 -3 17 2.2353 -0.6591
-13 -3 18 -10.0363 0.9841
-13 -3 19 -7.9245 -0.1613
-13 -2 1 9.6157 -2.1498
-13 -2 2 4.2875 -0.7653
-13 -2 3 -12.2097 0.3134
-13 -2 4 5.5397 -0.1495
-13 -2 5 -2.0473 -0.1370
-13 -2 6 3.6467 0.1194
-13 -2 7 3.5289 -0.3239
-13 -2 8 -1.5996 -0.5115
-13 -2 9 -9.3610 -0.3857
-13 -2 10 4.5719 -0.2709
-13 -2 11 1.0449 -0.6781
-13 -2 12 13.3200 0.1027
-13 -2 13 -14.0617 0.6882
-13 -2 14 0.5964 -0.1233
-13 -2 15 0.4897 0.3998
-13 -2 16 -3.2161 0.0776
-13 -2 17 17.9935 -1.0277
-13 -2 18 -3.8776 0.4917
-13 -2 19 -12.2970 0.1379
-13 -1 1 4.4372 0.9763
-13 -1 2 4.6751 -0.3288
-13 -1 3 -2.8997 -0.6129
-13 -1 4 -2.4710 0.4227
-13 -1 5 -4.2268 0.6675
-13 -1 6 1.0408 0.1334
-13 -1 7 4.5260 0.3633
-13 -1 8 2.8762 0.7277
-13 -1 9 -6.2715 0.0404
-13 -1 10 -1.0970 0.4520
-13 -1 11 -7.7498 -0.2601
-13 -1 12 14.5400 -0.7593
-13 -1 13 -5.0239 0.6528
-13 -1 14 1.4459 -0.0658
-13 -1 15 1.3407 0.0463
-13 -1 16 -11.6524 0.5745
-13 -1 17 7.4494 0.2042
-13 -1 18 4.5995 -0.5332
-13 -1 19 -3.0923 0.0584
-13 0 1 0.0655 1.5657
-13 0 2 0.9563 0.8839
-13 0 3 5.9946 -1.2049
-13 0 4 -1.9279 -0.6978
-13 0 5 -4.0799 -0.1726
-13 0 6 0.9368 -0.4469
-13 0 7 1.9502 -0.5517
-13 0 8 1.4553 -0.2468
-13 0 9 -2.0069 0.1728
-13 0 10 5.4735 0.2819
-13 0 11 -8.1439 -0.0030
-13 0 12 4.3062 -0.5985
-13 0 13 -4.2124 -0.2474
-13 0 14 0.6782 0.3312
-13 0 15 4.4674 -0.1453
-13 0 16 -0.5744 -0.6067
-13 0 17 -0.1893 0.5897
-13 0 18 -2.7888 -0.2813
-13 0 19 -10.3959 0.1366
-13 1 1 -0.6311 -0.4977
-13 1 2 -2.0011 2.0126
-13 1 3 3.2519 1.0731
-13 1 4 0.8772 0.1080
-13 1 5 -3.2474 0.0751
-13 1 6 -0.2910 0.0444
-13 1 7 4.3384 0.3935
-13 1 8 0.0645 -0.7459
-13 1 9 -7.6422 -0.1241
-13 1 10 7.2739 0.3445
-13 1 11 -0.6101 -0.1840
-13 1 12 2.6229 0.1079
-13 1 13 -3.9309 -0.6294
-13 1 14 1.1012 -0.1331
-13 1 15 -4.9939 0.2976
-13 1 16 -1.5761 -0.2858
-13 1 17 10.3595 -0.1783
-13 1 18 4.5474 -0.3515
-13 1 19 -14.1783 0.6727
-13 2 1 1.0839 -2.8196
-13 2 2 -0.3548 -1.0781
-13 2 3 -0.0704 1.4085
-13 2 4 1.0721 0.7523
-13 2 5 -2.8632 0.3772
-13 2 6 -3.3990 -0.2318
-13 2 7 4.0632 0.9030
-13 2 8 3.0615 0.6772
-13 2 9 -7.7287 -0.0177
-13 2 10 0.3883 0.4844
-13 2 11 2.1829 0.3053
-13 2 12 1.5982 0.4270
-13 2 13 -6.9241 0.1760
-13 2 14 9.9751 0.1689
-13 2 15 0.6048 -0.1974
-13 2 16 -16.2087 0.2006
-13 2 17 4.7069 -0.0591
-13 2 18 6.7185 -0.2985
-13 2 19 -0.3663 0.6426
-13 3 1 1.3266 0.0898
-13 3 2 -0.1335 -3.4998
-13 3 3 -0.0481 -1.0920
-13 3 4 3.2372 0.1046
-13 3 5 -0.2994 -0.0099
-13 3 6 -4.1660 -0.9143
-13 3 7 3.1705 -1.1418
-13 3 8 2.0904 0.1059
-13 3 9 -0.8698 -0.0356
-13 3 10 -3.3235 -0.4059
-13 3 11 5.1721 0.0133
-13 3 12 3.1152 0.0904
-13 3 13 -11.5277 -0.0568
-13 3 14 6.0303 0.4382
-13 3 15 11.7145 0.2178
-13 3 16 -9.0285 0.4663
-13 3 17 3.3973 -0.4809
-13 3 18 -5.4065 -0.0747
-13 4 1 1.4791 4.3632
-13 4 2 -1.0018 0.2880
-13 4 3 -1.3904 -1.5603
-13 4 4 1.5058 0.0311
-13 4 5 4.0014 0.7820
-13 4 6 -5.0478 0.6214
-13 4 7 3.4902 -0.4638
-13 4 8 -1.0512 -0.5124
-13 4 9 1.1080 0.0345
-13 4 10 -3.1269 -0.1207
-13 4 11 3.8881 -0.5247
-13 4 12 3.2074 -0.1693
-13 4 13 -7.2296 -0.0402
-13 4 14 1.6737 -0.5243
-13 4 15 4.1266 -0.3666
-13 4 16 -7.5868 1.2288
-13 4 17 13.0282 -0.2091
-13 4 18 -2.8448 -0.4709
-13 5 1 3.8150 0.9577
-13 5 2 -2.2246 3.1066
-13 5 3 -0.4341 -0.0231
-13 5 4 -2.1683 -1.0921
-13 5 5 4.7264 0.0855
-13 5 6 -4.4712 0.6640
-13 5 7 3.5581 0.7232
-13 5 8 -1.6195 0.2123
-13 5 9 -4.2707 -0.1002
-13 5 10 1.9366 0.6199
-13 5 11 0.5507 0.0239
-13 5 12 1.1235 -0.3414
-13 5 13 -7.4102 0.4709
-13 5 14 3.6502 -0.2041
-13 5 15 6.1643 -1.0856
-13 5 16 -17.5502 0.4085
-13 5 17 5.2007 -0.0099
-13 6 1 4.0811 -3.6799
-13 6 2 -3.0953 0.7957
-13 6 3 -0.9792 1.8478
-13 6 4 -1.7054 -0.4983
-13 6 5 1.4539 -1.0373
-13 6 6 -3.8582 -0.4631
-13 6 7 3.4077 -0.0936
-13 6 8 5.0042 0.1333
-13 6 9 -10.1058 -0.4017
-13 6 10 5.9193 -0.0562
-13 6 11 -2.9715 0.3530
-13 6 12 3.8483 -0.1842
-13 6 13 -4.5302 0.2882
-13 6 14 -2.6317 0.0561
-13 6 15 14.9844 -0.3703
-13 6 16 -10.4607 0.4448
-13 7 1 1.6753 -1.6649
-13 7 2 -1.2920 -1.8463
-13 7 3 0.6355 0.7820
-13 7 4 2.6718 1.5863
-13 7 5 -0.0529 -0.0459
-13 7 6 -3.4552 0.0946
-13 7 7 -3.5875 0.0563
-13 7 8 9.5740 0.2243
-13 7 9 -5.7642 0.2453
-13 7 10 7.6505 -0.4604
-13 7 11 -2.3608 0.2560
-13 7 12 -2.1382 0.2787
-13 7 13 0.5752 0.1825
-13 7 14 -3.9053 0.0891
-13 7 15 10.1541 -0.2556
-13 8 1 3.0173 1.2859
-13 8 2 -5.2568 -0.8733
-13 8 3 -2.6217 -1.7123
-13 8 4 8.0471 0.3902
-13 8 5 2.9254 -0.0361
-13 8 6 1.4573 0.0693
-13 8 7 -7.0513 0.0766
-13 8 8 -1.1123 -0.0067
-13 8 9 -1.7692 0.3794
-13 8 10 3.4588 -0.4206
-13 8 11 8.3376 -0.1150
-13 8 12 -3.4297 0.6304
-13 8 13 -5.4794 -0.0935
-13 8 14 -1.5150 -0.1574
-13 9 1 7.2308 0.6965
-13 9 2 -0.9488 1.0608
-13 9 3 -13.5927 -0.5727
-13 9 4 1.6164 -0.6305
-13 9 5 4.2985 -0.1616
-13 9 6 2.6185 -0.6708
-13 9 7 5.0940 -0.1582
-13 9 8 -6.8171 0.1749
-13 9 9 -3.6410 -0.3280
-13 9 10 -5.2676 -0.6909
-13 9 11 5.2800 -0.5287
-13 9 12 5.7991 0.2004
-13 9 13 -2.2643 0.3665
-13 10 1 0.0432 -0.2868
-13 10 2 8.4371 0.4634
-13 10 3 -4.4448 1.1210
-13 10 4 -5.8007 -0.4394
-13 10 5 0.6749 1.0661
-13 10 6 -6.6019 -0.2483
-13 10 7 9.5711 -0.3878
-13 10 8 3.3421 0.9152
-13 10 9 -4.4470 0.9208
-13 10 10 0.7191 -0.7616
-13 10 11 -6.0215 -0.0693
-13 11 1 -1.1016 0.2824
-13 11 2 -6.9761 -0.8193
-13 11 3 6.9821 0.9604
-13 11 4 3.5241 -0.7515
-13 11 5 1.5350 0.3989
-13 11 6 -7.2239 0.2672
-13 11 7 -3.9449 -0.0588
-13 11 8 10.3135 -1.3829
-13 11 9 -7.4665 2.0333
-13 11 10 8.0848 0.0906
-13 12 1 19.0455 0.7610
-13 12 2 -15.5089 -0.3491
-13 12 3 -5.1452 -0.2480
-13 12 4 8.0581 0.0157
-13 12 5 1.0880 -0.0381
-13 12 6 6.2011 -0.6797
-13 12 7 -10.3035 1.9514
-13 12 8 8.8263 -2.7502
-13 13 1 18.6163 -0.6093
-13 13 2 1.6178 1.7524
-13 13 3 -10.0911 -0.7810
-13 13 4 3.7944 -1.0226
-13 13 5 -7.4587 1.0866
-13 13 6 7.6059 -0.9957
-13 14 1 -2.6423 -2.6639
-13 14 2 6.3829 1.9929
-13 14 3 -4.0802 1.5485
-12 -11 2 -7.5761 2.1889
-12 -11 3 -7.7174 1.3822
-12 -11 4 -2.2797 -1.3817
-12 -11 5 6.2525 2.3096
-12 -11 6 -2.6262 1.1519
-12 -11 7 -3.1605 -2.5090
-12 -11 8 -1.4533 0.9499
-12 -11 9 0.9881 2.8230
-12 -11 10 0.8684 -2.2773
-12 -11 11 8.7419 -0.5873
-12 -11 12 -18.9750 2.8418
-12 -11 13 -6.8049 -0.8292
-12 -11 14 19.5371 -0.3956
-12 -10 1 7.4423 -1.3981
-12 -10 2 9.0691 -1.5485
-12 -10 3 -2.1979 -0.0705
-12 -10 4 -13.4243 -0.7341
-12 -10 5 7.5783 0.1697
-12 -10 6 -2.6753 1.3602
-12 -10 7 -1.7256 -1.0620
-12 -10 8 -0.2234 -1.2400
-12 -10 9 -5.9286 2.1298
-12 -10 10 -5.9824 -0.5440
-12 -10 11 23.1381 -1.1936
-12 -10 12 -6.5147 1.4230
-12 -10 13 -17.5671 -1.3210
-12 -10 14 3.1245 1.5322
-12 -10 15 -0.1453 0.2532
-12 -10 16 5.0145 -1.3129
-12 -9 1 -10.8291 0.5329
-12 -9 2 4.8218 0.3617
-12 -9 3 15.2477 -1.0543
-12 -9 4 -7.4944 -0.9665
-12 -9 5 1.4761 0.1827
-12 -9 6 3.5190 -0.2845
-12 -9 7 2.1636 -0.3381
-12 -9 8 -0.1134 -0.3574
-12 -9 9 2.4008 0.5481
-12 -9 10 -16.5367 -0.3749
-12 -9 11 11.9759 0.0049
-12 -9 12 9.1226 0.8694
-12 -9 13 0.2540 -2.0985
-12 -9 14 -3.6409 0.1255
-12 -9 15 -6.6200 1.2697
-12 -9 16 -4.3956 -0.6593
-12 -9 17 8.1808 0.8532
-12 -9 18 4.9800 0.3651
-12 -8 1 -3.5934 -0.9073
-12 -8 2 -11.1763 0.7235
-12 -8 3 6.3179 1.4028
-12 -8 4 6.1285 -0.4370
-12 -8 5 -6.1056 0.5458
-12 -8 6 1.6831 -0.0029
-12 -8 7 9.9747 -0.6171
-12 -8 8 -6.7029 -0.1999
-12 -8 9 12.9848 0.2400
-12 -8 10 -11.6955 -0.2141
-12 -8 11 -2.1584 0.6496
-12 -8 12 4.4218 0.3800
-12 -8 13 4.0714 -0.3561
-12 -8 14 0.7040 0.0776
-12 -8 15 10.5352 -0.5706
-12 -8 16 -12.7172 -1.0735
-12 -8 17 -1.3603 1.4569
-12 -8 18 2.3098 1.6712
-12 -8 19 -3.3873 -1.5689
-12 -7 1 3.2728 0.2571
-12 -7 2 -3.5788 -2.3406
-12 -7 3 -7.2046 0.1256
-12 -7 4 2.4910 0.9622
-12 -7 5 -3.2399 0.1321
-12 -7 6 -9.1322 0.0764
-12 -7 7 8.9400 0.3240
-12 -7 8 -9.4797 -0.5119
-12 -7 9 11.8902 -0.7698
-12 -7 10 -6.9959 -0.3283
-12 -7 11 -6.5407 0.8087
-12 -7 12 6.4031 -0.7119
-12 -7 13 -0.4190 -0.1709
-12 -7 14 -17.6682 1.2042
-12 -7 15 20.9394 -0.1836
-12 -7 16 -2.1458 -0.8206
-12 -7 17 0.9250 -0.4538
-12 -7 18 -0.9466 0.0972
-12 -7 19 -15.7628 0.8399
-12 -7 20 13.6890 0.9944
-12 -6 1 -1.4800 3.1306
-12 -6 2 3.2535 0.0268
-12 -6 3 3.4132 -1.9466
-12 -6 4 -4.4829 0.2520
-12 -6 5 5.2179 0.6752
-12 -6 6 -7.5709 0.1984
-12 -6 7 1.9465 0.7492
-12 -6 8 -6.1837 0.5178
-12 -6 9 9.8227 -0.3490
-12 -6 10 -0.2466 -0.2904
-12 -6 11 -11.5514 0.5599
-12 -6 12 5.7420 -0.3504
-12 -6 13 12.7235 -0.3626
-12 -6 14 -24.3792 0.0561
-12 -6 15 5.9488 -0.2756
-12 -6 16 -1.5832 1.0806
-12 -6 17 10.1086 0.1327
-12 -6 18 5.2288 -1.5125
-12 -6 19 -21.8464 -0.3414
-12 -6 20 3.4364 0.3803
-12 -5 1 0.9362 0.0825
-12 -5 2 -3.9835 2.6074
-12 -5 3 6.7016 0.1317
-12 -5 4 -1.5840 -1.5348
-12 -5 5 5.6736 -0.3220
-12 -5 6 -0.9390 0.5230
-12 -5 7 0.9734 0.1228
-12 -5 8 -4.8534 0.5139
-12 -5 9 1.6119 0.2715
-12 -5 10 9.8431 0.2273
-12 -5 11 -7.1906 0.2085
-12 -5 12 -2.4870 0.1314
-12 -5 13 15.8420 0.5433
-12 -5 14 -10.1474 -0.1249
-12 -5 15 0.6146 -0.7653
-12 -5 16 -10.1746 0.3295
-12 -5 17 8.4308 0.3133
-12 -5 18 11.5513 0.5878
-12 -5 19 -13.0871 -0.2648
-12 -5 20 -10.8260 -1.1717
-12 -5 21 8.8340 -0.3965
-12 -4 1 4.1095 -3.6822
-12 -4 2 -1.8239 -0.1034
-12 -4 3 -4.2768 1.9289
-12 -4 4 2.1134 -0.7747
-12 -4 5 2.2757 -1.3080
-12 -4 6 -1.9039 -0.4351
-12 -4 7 4.6957 -0.7911
-12 -4 8 -0.1946 -0.1405
-12 -4 9 -9.3979 -0.1375
-12 -4 10 7.6097 -0.1908
-12 -4 11 -3.0692 -0.2189
-12 -4 12 -2.6519 -0.2259
-12 -4 13 9.2536 0.3930
-12 -4 14 -2.8111 0.0185
-12 -4 15 3.7728 0.1318
-12 -4 16 -7.7945 0.3593
-12 -4 17 0.6365 -1.0879
-12 -4 18 4.8994 0.7414
-12 -4 19 6.1601 0.6974
-12 -4 20 -6.0886 0.0660
-12 -4 21 -9.4565 -0.5134
-12 -3 1 0.3196 -0.9070
-12 -3 2 4.3247 -1.5362
-12 -3 3 -7.6454 0.8884
-12 -3 4 1.9791 1.0494
-12 -3 5 0.6764 0.6580
-12 -3 6 -5.0326 0.0768
-12 -3 7 3.1465 -0.4795
-12 -3 8 5.7161 -0.2012
-12 -3 9 -6.5282 0.1694
-12 -3 10 4.2218 0.0833
-12 -3 11 -3.6307 -0.1127
-12 -3 12 -3.5759 -0.4204
-12 -3 13 2.9231 0.0115
-12 -3 14 0.4162 -0.0081
-12 -3 15 1.5534 -0.1773
-12 -3 16 1.8920 0.4115
-12 -3 17 3.9448 -0.1450
-12 -3 18 -12.3676 0.0971
-12 -3 19 8.2673 -0.5543
-12 -3 20 6.6903 1.2034
-12 -3 21 -1.2324 0.1799
-12 -3 22 -2.5657 -0.6088
-12 -2 1 -1.2611 1.5744
-12 -2 2 2.3977 -0.0350
-12 -2 3 -3.3399 -1.3494
-12 -2 4 0.9029 0.0648
-12 -2 5 0.9507 0.8866
-12 -2 6 -2.4209 0.3050
-12 -2 7 -1.5028 0.6662
-12 -2 8 0.6176 -0.2387
-12 -2 9 -2.0589 -0.3273
-12 -2 10 2.7637 0.5081
-12 -2 11 2.2899 0.4020
-12 -2 12 -0.5016 -0.2286
-12 -2 13 -4.0566 -0.3320
-12 -2 14 -0.8088 0.3611
-12 -2 15 -5.7230 0.1488
-12 -2 16 0.8661 -0.7403
-12 -2 17 15.0984 0.0390
-12 -2 18 -11.7628 0.2848
-12 -2 19 -1.7147 -0.9140
-12 -2 20 -6.2452 0.4279
-12 -2 21 11.6995 0.1235
-12 -1 1 2.8414 0.2104
-12 -1 2 -0.2106 1.6519
-12 -1 3 0.8844 -0.9656
-12 -1 4 -0.3711 -0.7758
-12 -1 5 -0.8009 -0.0720
-12 -1 6 2.9280 -0.9741
-12 -1 7 3.8575 0.5544
-12 -1 8 -3.1932 0.4108
-12 -1 9 -1.6217 -0.9231
-12 -1 10 -3.8474 -0.2236
-12 -1 11 1.4461 0.2686
-12 -1 12 6.3762 -0.0180
-12 -1 13 1.0377 -0.5059
-12 -1 14 -0.1672 -0.0531
-12 -1 15 -5.3337 0.6062
-12 -1 16 -8.4457 -0.2852
-12 -1 17 7.6757 0.0504
-12 -1 18 0.5756 -0.3138
-12 -1 19 6.7124 -0.1307
-12 -1 20 -16.4958 -0.0069
-12 -1 21 4.1010 -0.8785
-12 0 1 2.9457 -1.1306
-12 0 2 -0.9710 0.8766
-12 0 3 1.0310 1.1851
-12 0 4 1.6816 0.2936
-12 0 5 -5.0323 0.6392
-12 0 6 -3.0649 -0.2407
-12 0 7 8.4650 -0.2798
-12 0 8 -0.4299 1.0388
-12 0 9 1.9309 0.5856
-12 0 10 -1.7877 -0.2642
-12 0 11 -6.0713 0.2179
-12 0 12 1.1515 0.4468
-12 0 13 5.6000 -0.3371
-12 0 14 0.3652 -0.0956
-12 0 15 3.9605 0.3951
-12 0 16 -1.2119 -0.1363
-12 0 17 -4.8521 0.3919
-12 0 18 -3.5525 -0.1059
-12 0 19 13.4087 0.1829
-12 0 20 -6.8759 0.0120
-12 0 21 -2.2458 -0.2887
-12 1 1 0.1722 -0.7261
-12 1 2 0.0678 -2.3282
-12 1 3 -3.4727 -0.0049
-12 1 4 5.1913 0.0928
-12 1 5 0.2727 -0.1674
-12 1 6 -9.0338 0.3717
-12 1 7 3.8211 -0.9422
-12 1 8 -0.7254 -0.6553
-12 1 9 -0.5146 0.9144
-12 1 10 6.1471 0.0357
-12 1 11 -3.2578 -0.2112
-12 1 12 -4.4917 0.8072
-12 1 13 3.6474 -0.0929
-12 1 14 -3.2711 -0.3873
-12 1 15 0.4032 0.4527
-12 1 16 5.6557 0.1891
-12 1 17 1.0850 -0.1878
-12 1 18 -8.4914 -0.0399
-12 1 19 10.4761 0.3384
-12 1 20 -2.7595 -0.4472
-12 1 21 -4.9982 0.4194
-12 2 1 1.6266 2.2447
-12 2 2 3.1929 -0.8006
-12 2 3 -4.5331 -1.5067
-12 2 4 1.7982 -0.1469
-12 2 5 4.8237 -0.2832
-12 2 6 -3.5890 0.2124
-12 2 7 1.2041 -0.2228
-12 2 8 1.5566 -1.2784
-12 2 9 -5.4332 -0.5361
-12 2 10 3.2579 -0.1002
-12 2 11 3.7645 -0.7424
-12 2 12 -4.5694 -0.0181
-12 2 13 1.2756 0.3910
-12 2 14 1.9161 -0.5103
-12 2 15 -0.5996 -0.3341
-12 2 16 -2.9055 0.3310
-12 2 17 3.9038 0.3199
-12 2 18 -10.7420 -0.1108
-12 2 19 14.0323 0.0356
-12 2 20 1.1909 -0.0385
-12 3 1 1.2855 1.6165
-12 3 2 2.4142 3.1120
-12 3 3 -2.4781 0.1172
-12 3 4 0.9425 -0.3006
-12 3 5 1.7007 0.5752
-12 3 6 -1.8927 0.8430
-12 3 7 -1.7407 0.8408
-12 3 8 4.2046 0.8384
-12 3 9 -1.5774 -0.1730
-12 3 10 -4.3749 0.0689
-12 3 11 7.6220 0.0593
-12 3 12 -4.5618 -0.5659
-12 3 13 -5.5439 0.3209
-12 3 14 0.9345 0.1352
-12 3 15 6.3098 -0.3500
-12 3 16 -0.7337 -0.5769
-12 3 17 4.0340 0.1671
-12 3 18 -19.3910 0.4139
-12 3 19 9.0702 -0.3154
-12 3 20 4.1378 -0.0907
-12 4 1 -0.8605 -2.9770
-12 4 2 1.4788 0.9597
-12 4 3 -6.3295 1.3118
-12 4 4 0.5355 -0.5484
-12 4 5 5.1179 -1.0111
-12 4 6 -0.9025 -0.1661
-12 4 7 -4.1774 -0.2555
-12 4 8 -0.2455 0.7647
-12 4 9 2.5159 0.4739
-12 4 10 -5.9580 0.0001
-12 4 11 9.6855 0.4728
-12 4 12 -0.2226 -0.2678
-12 4 13 -5.6309 0.0401
-12 4 14 -4.1455 0.2379
-12 4 15 -0.7956 0.1248
-12 4 16 2.3501 -0.2756
-12 4 17 13.1874 -0.5070
-12 4 18 -15.3589 0.0967
-12 4 19 0.4263 0.5977
-12 5 1 0.8399 -2.1088
-12 5 2 5.3231 -1.8927
-12 5 3 -4.4943 0.7086
-12 5 4 -5.7431 1.2255
-12 5 5 4.9870 -0.6131
-12 5 6 2.2145 -0.7158
-12 5 7 1.3434 -0.6724
-12 5 8 -2.0979 -0.6111
-12 5 9 -0.8916 0.1366
-12 5 10 -3.6834 -0.0959
-12 5 11 5.1100 0.1521
-12 5 12 6.2041 0.0834
-12 5 13 -2.4341 -0.2155
-12 5 14 2.1658 0.0926
-12 5 15 -2.7131 0.4049
-12 5 16 -7.2553 0.1833
-12 5 17 13.7901 -0.2343
-12 5 18 -3.2699 -0.3103
-12 5 19 0.4079 1.4408
-12 6 1 2.2416 0.8780
-12 6 2 3.3606 -1.4363
-12 6 3 2.5975 -0.8687
-12 6 4 -3.4404 1.3937
-12 6 5 1.0744 1.0506
-12 6 6 -1.4760 0.0693
-12 6 7 2.8404 0.7033
-12 6 8 3.5938 -0.3427
-12 6 9 -4.3829 -0.1304
-12 6 10 0.6413 0.1468
-12 6 11 -6.7495 -0.0757
-12 6 12 8.1966 0.6860
-12 6 13 -3.0400 0.1794
-12 6 14 2.4147 -0.7799
-12 6 15 6.6282 0.5808
-12 6 16 -11.6338 0.4712
-12 6 17 4.9976 -0.4383
-12 6 18 2.8650 -0.1554
-12 7 1 1.1394 1.3666
-12 7 2 -2.5876 -0.3490
-12 7 3 1.1282 -1.7836
-12 7 4 -1.9869 -0.7938
-12 7 5 2.6536 0.4204
-12 7 6 -0.3736 -0.6408
-12 7 7 -5.4561 0.2738
-12 7 8 5.2818 0.3368
-12 7 9 -2.7689 -0.5072
-12 7 10 6.6702 -0.4313
-12 7 11 -9.1166 -0.6763
-12 7 12 0.0618 0.0567
-12 7 13 -2.4163 0.8116
-12 7 14 -1.3378 -0.7188
-12 7 15 8.4809 -0.1794
-12 7 16 -6.2573 0.1867
-12 7 17 -4.5787 -0.5973
-12 8 1 2.1295 1.6981
-12 8 2 -4.3848 1.3739
-12 8 3 1.8964 0.0983
-12 8 4 -3.6825 -1.0643
-12 8 5 -1.5999 0.2222
-12 8 6 8.1312 0.0660
-12 8 7 -7.0970 -0.7073
-12 8 8 -2.3823 0.5797
-12 8 9 0.5842 0.4871
-12 8 10 3.3804 -0.2893
-12 8 11 6.6049 -0.6313
-12 8 12 -5.0896 -0.3585
-12 8 13 -4.7737 -0.3184
-12 8 14 -0.3201 0.1001
-12 8 15 1.9481 0.8186
-12 8 16 5.3365 -0.4721
-12 9 1 6.1489 0.2292
-12 9 2 -3.7013 1.0449
-12 9 3 0.4192 1.4746
-12 9 4 3.4233 -0.0117
-12 9 5 -6.7743 -0.3731
-12 9 6 8.1860 0.8903
-12 9 7 4.3605 0.1280
-12 9 8 -10.4547 -0.0119
-12 9 9 4.4380 0.4470
-12 9 10 -8.9775 1.1088
-12 9 11 13.2401 0.1742
-12 9 12 -0.0761 0.7208
-12 9 13 -2.1064 -0.7343
-12 9 14 3.2170 -1.0355
-12 9 15 -9.4810 1.5511
-12 10 1 4.5355 -1.5893
-12 10 2 1.9655 -0.5381
-12 10 3 -5.1201 0.3640
-12 10 4 5.2146 0.3758
-12 10 5 -5.4784 -0.7944
-12 10 6 -1.7170 -0.7682
-12 10 7 14.9237 0.4230
-12 10 8 -10.3510 0.2495
-12 10 9 5.5234 -1.6547
-12 10 10 -8.6888 0.1109
-12 10 11 5.0619 0.5968
-12 10 12 -4.3567 1.0051
-12 10 13 1.4584 -0.0376
-12 11 1 -1.7333 -1.3277
-12 11 2 -0.5873 -0.7133
-12 11 3 0.5482 0.2374
-12 11 4 3.2799 0.5032
-12 11 5 -3.8831 -0.0353
-12 11 6 -9.5517 -0.7761
-12 11 7 13.0467 -0.0284
-12 11 8 -4.0329 1.2081
-12 11 9 0.1055 -0.7622
-12 11 10 0.1246 -1.5456
-12 11 11 5.8123 -0.2882
-12 11 12 -8.0343 1.4493
-12 12 1 4.9348 0.2040
-12 12 2 -12.9854 -1.2096
-12 12 3 3.3462 0.0853
-12 12 4 7.0342 1.0049
-12 12 5 -2.8487 -0.2775
-12 12 6 -9.9666 -0.1488
-12 12 7 6.3787 0.0787
-12 12 8 0.3243 0.7274
-12 12 9 -5.1484 0.7043
-12 12 10 -0.3500 -0.4209
-12 13 1 13.8295 1.5272
-12 13 2 -10.9628 -0.2873
-12 13 3 -2.0932 -0.9176
-12 13 4 10.5377 0.5903
-12 13 5 2.0608 -0.3520
-12 13 6 -10.3182 -0.0257
-12 13 7 4.8115 -0.4774
-12 13 8 3.4947 0.5881
-12 14 1 6.6421 0.0393
-12 14 2 -3.3208 1.4548
-12 14 3 -8.4390 0.0759
-12 14 4 7.2985 -0.1223
-12 14 5 11.1926 -0.7779
-12 14 6 -10.4005 0.8829
-12 15 2 1.9345 0.8170
-12 15 3 -12.6801 0.6767
-11 -13 5 -9.3631 0.3549
-11 -13 6 -3.3901 -0.8579
-11 -13 7 -0.8155 0.5559
-11 -13 8 4.7051 -0.1598
-11 -13 9 -2.2241 -0.1937
-11 -13 10 -6.0470 1.5916
-11 -13 11 5.7545 0.7894
-11 -12 1 -3.7610 -0.4154
-11 -12 2 -2.3795 1.1333
-11 -12 3 -1.1927 -3.4387
-11 -12 4 7.1731 0.9720
-11 -12 5 0.8703 1.7302
-11 -12 6 -3.6903 -0.5664
-11 -12 7 -10.4778 -0.1234
-11 -12 8 5.8781 0.2563
-11 -12 9 3.4042 -0.8020
-11 -12 10 -11.2931 -0.1415
-11 -12 11 6.7100 1.7021
-11 -12 12 0.4506 0.2880
-11 -12 13 -6.9831 0.1383
-11 -12 14 -0.9624 -1.5347
-11 -12 15 -0.1929 0.5491
-11 -12 16 -2.7796 2.1606
-11 -11 1 10.2378 -0.8348
-11 -11 2 -6.8214 1.3587
-11 -11 3 -2.8723 -2.0499
-11 -11 4 1.2775 -1.9382
-11 -11 5 6.0986 0.8424
-11 -11 6 8.0069 0.0740
-11 -11 7 -6.5715 -1.2868
-11 -11 8 -0.0284 0.6297
-11 -11 9 9.1296 -0.0520
-11 -11 10 -9.6439 -1.8059
-11 -11 11 5.3043 0.0029
-11 -11 12 5.3294 0.6967
-11 -11 13 -2.8285 0.5174
-11 -11 14 7.1769 -0.9968
-11 -11 15 -5.9349 -1.2419
-11 -11 16 -2.8934 2.6581
-11 -11 17 13.4169 -0.5687
-11 -11 18 -2.9243 -0.9756
-11 -10 1 12.4499 1.0035
-11 -10 2 1.9921 1.2141
-11 -10 3 -0.2853 0.6306
-11 -10 4 -3.2821 -0.8567
-11 -10 5 -1.7443 0.2218
-11 -10 6 2.3812 0.7110
-11 -10 7 3.7683 -1.1690
-11 -10 8 -1.9420 0.7317
-11 -10 9 8.1312 0.8681
-11 -10 10 -7.1482 -0.9596
-11 -10 11 -1.6796 -0.1182
-11 -10 12 6.0941 0.2046
-11 -10 13 -5.4106 -0.3409
-11 -10 14 10.1647 0.5882
-11 -10 15 -4.4282 -1.1722
-11 -10 16 -10.5173 0.3147
-11 -10 17 12.3593 0.1222
-11 -10 18 9.8525 1.3164
-11 -10 19 -13.8265 -1.3203
-11 -9 1 -6.0658 0.5174
-11 -9 2 -1.9909 1.1071
-11 -9 3 2.8708 0.2824
-11 -9 4 1.9960 0.1245
-11 -9 5 -1.0498 0.6457
-11 -9 6 -7.1003 0.3504
-11 -9 7 -1.0161 -0.9722
-11 -9 8 -3.9161 0.5489
-11 -9 9 9.0946 0.5964
-11 -9 10 -0.5327 -0.4553
-11 -9 11 -9.8769 0.3007
-11 -9 12 3.3270 0.7318
-11 -9 13 -1.9513 -0.9754
-11 -9 14 5.3588 0.3241
-11 -9 15 1.8653 0.4988
-11 -9 16 -13.9827 -0.3331
-11 -9 17 -4.5258 -0.6197
-11 -9 18 19.0374 1.8367
-11 -9 19 -2.7780 -0.3525
-11 -9 20 -12.7356 -1.8223
-11 -8 1 0.2707 -1.8330
-11 -8 2 -8.9676 0.4672
-11 -8 3 -4.9598 -0.3219
-11 -8 4 3.2635 -0.3335
-11 -8 5 3.4539 0.5532
-11 -8 6 1.7916 0.2568
-11 -8 7 -2.7029 -0.4937
-11 -8 8 -12.2191 0.0386
-11 -8 9 6.1233 -0.1840
-11 -8 10 7.5012 -0.2078
-11 -8 11 -7.0907 0.1100
-11 -8 12 -3.6357 0.3831
-11 -8 13 -1.5741 -0.2239
-11 -8 14 1.2058 -0.3800
-11 -8 15 11.4422 -0.0891
-11 -8 16 -5.0015 -0.0765
-11 -8 17 -13.9821 -0.0915
-11 -8 18 6.8581 0.3980
-11 -8 19 7.5300 0.0189
-11 -8 20 -5.6622 0.1471
-11 -8 21 -0.3921 0.2554
-11 -7 1 11.7535 -0.7403
-11 -7 2 3.7128 -0.1219
-11 -7 3 -4.3181 -0.3392
-11 -7 4 -2.5369 0.1106
-11 -7 5 0.4466 0.0754
-11 -7 6 6.5315 0.0087
-11 -7 7 8.7006 0.4801
-11 -7 8 -10.2056 0.6815
-11 -7 9 -0.7736 -0.3340
-11 -7 10 7.5674 -0.1961
-11 -7 11 0.9808 0.4238
-11 -7 12 0.7503 -0.0570
-11 -7 13 -2.3353 0.4759
-11 -7 14 -9.6089 0.2966
-11 -7 15 11.6638 -0.4418
-11 -7 16 1.3864 -0.2500
-11 -7 17 -3.1608 0.3497
-11 -7 18 -2.1521 -0.7870
-11 -7 19 -1.4634 -0.4026
-11 -7 20 4.0647 0.7029
-11 -7 21 -2.8477 0.4418
-11 -7 22 -5.7534 -0.7064
-11 -6 1 1.4914 0.3335
-11 -6 2 3.1802 0.0513
-11 -6 3 6.1646 -0.7237
-11 -6 4 -5.6064 -0.1568
-11 -6 5 -0.5766 -0.2549
-11 -6 6 -4.2455 -0.6158
-11 -6 7 8.6812 -0.5804
-11 -6 8 -0.0749 0.3186
-11 -6 9 -5.8474 0.3636
-11 -6 10 3.3754 -0.2567
-11 -6 11 0.3532 -0.1155
-11 -6 12 2.6695 -0.3933
-11 -6 13 5.5200 0.4315
-11 -6 14 -9.0938 0.3347
-11 -6 15 6.3497 -0.1220
-11 -6 16 -3.7386 0.3544
-11 -6 17 3.9155 0.9331
-11 -6 18 1.7785 -0.5621
-11 -6 19 -9.3360 -0.2813
-11 -6 20 7.3299 -0.4268
-11 -6 21 6.8799 0.1763
-11 -6 22 -14.8828 1.5436
-11 -6 23 1.5994 -0.4818
-11 -5 1 2.9681 -0.1193
-11 -5 2 -8.6903 0.4637
-11 -5 3 6.4009 0.4477
-11 -5 4 -3.8776 -0.2368
-11 -5 5 4.5812 -0.1177
-11 -5 6 -6.6570 0.3040
-11 -5 7 -0.9098 -0.5794
-11 -5 8 5.4280 -1.1030
-11 -5 9 -6.8966 0.1183
-11 -5 10 -0.7222 0.3107
-11 -5 11 2.1538 -0.2251
-11 -5 12 -1.7783 -0.5483
-11 -5 13 0.0359 -0.0891
-11 -5 14 -3.4722 -0.2446
-11 -5 15 5.0690 -0.2271
-11 -5 16 -1.9642 -0.1604
-11 -5 17 5.8781 0.4413
-11 -5 18 2.3979 0.4434
-11 -5 19 -9.9054 0.5915
-11 -5 20 -1.9363 -0.5847
-11 -5 21 13.8267 -0.4704
-11 -5 22 4.6454 0.5595
-11 -5 23 -7.0962 -0.1026
-11 -4 1 10.1564 -0.4215
-11 -4 2 -4.8168 -0.1568
-11 -4 3 -0.9553 1.2362
-11 -4 4 -2.4914 0.5323
-11 -4 5 3.3240 0.2441
-11 -4 6 0.3491 0.5733
-11 -4 7 -2.3175 1.2309
-11 -4 8 5.2287 -0.2902
-11 -4 9 -2.0597 -0.3610
-11 -4 10 -6.2422 0.3576
-11 -4 11 2.9886 0.2459
-11 -4 12 5.9078 0.2618
-11 -4 13 -2.1448 0.0242
-11 -4 14 -3.0884 -0.5019
-11 -4 15 -7.7281 0.1179
-11 -4 16 -2.1162 -0.1835
-11 -4 17 9.7762 -0.7099
-11 -4 18 3.0121 -0.0413
-11 -4 19 0.6217 0.1721
-11 -4 20 -10.0886 0.1046
-11 -4 21 -8.2183 0.1541
-11 -4 22 16.7803 -0.4540
-11 -4 23 -2.3808 -1.3606
-11 -3 1 3.3402 -0.2094
-11 -3 2 4.8788 -1.4791
-11 -3 3 -1.3908 -0.5444
-11 -3 4 -0.1984 0.0124
-11 -3 5 -2.5143 0.2715
-11 -3 6 0.0663 -1.0143
-11 -3 7 -0.0308 0.5787
-11 -3 8 2.7189 0.6382
-11 -3 9 4.3830 -0.4219
-11 -3 10 -5.8946 -0.2044
-11 -3 11 -4.7720 0.0971
-11 -3 12 2.2859 0.2515
-11 -3 13 4.0080 0.2533
-11 -3 14 12.1787 -0.0012
-11 -3 15 -12.3220 -0.0462
-11 -3 16 -8.3154 0.0908
-11 -3 17 2.2979 0.0006
-11 -3 18 -4.1195 0.0563
-11 -3 19 8.5909 -0.6748
-11 -3 20 5.2560 0.0462
-11 -3 21 -15.7155 0.2948
-11 -3 22 2.3431 0.2989
-11 -3 23 -9.6345 -0.4593
-11 -2 1 -5.6404 1.9230
-11 -2 2 2.9225 -0.0409
-11 -2 3 2.0900 -1.2394
-11 -2 4 2.8897 -0.2553
-11 -2 5 -0.1028 0.7287
-11 -2 6 -1.4760 -0.6533
-11 -2 7 -1.6458 -0.5351
-11 -2 8 -0.9532 0.6257
-11 -2 9 6.0029 0.1325
-11 -2 10 1.7290 -0.5263
-11 -2 11 0.6550 -0.0114
-11 -2 12 -7.6197 0.1862
-11 -2 13 -6.4061 -0.3048
-11 -2 14 16.4226 0.4557
-11 -2 15 -1.8159 0.2894
-11 -2 16 2.4444 -0.1859
-11 -2 17 2.6251 -0.0249
-11 -2 18 -8.3663 0.3293
-11 -2 19 -5.6841 0.1355
-11 -2 20 9.0883 -0.0464
-11 -2 21 2.6177 -0.2088
-11 -2 22 7.7128 0.7904
-11 -2 23 -11.8235 0.7464
-11 -1 1 -3.9231 1.3845
-11 -1 2 -3.6343 1.7758
-11 -1 3 -0.6276 -0.6018
-11 -1 4 -1.3554 -0.2532
-11 -1 5 2.1134 0.2089
-11 -1 6 2.4121 0.5681
-11 -1 7 -0.5981 -0.3676
-11 -1 8 -5.5389 -0.0755
-11 -1 9 -0.1555 0.8447
-11 -1 10 0.8764 0.2050
-11 -1 11 7.5828 -0.4473
-11 -1 12 0.0636 0.3843
-11 -1 13 -6.4168 -0.1698
-11 -1 14 3.0744 -0.1770
-11 -1 15 -8.2893 0.1761
-11 -1 16 4.9946 0.5884
-11 -1 17 6.9831 0.0242
-11 -1 18 9.9322 -0.6769
-11 -1 19 -10.0208 0.4225
-11 -1 20 -2.6616 -0.1880
-11 -1 21 -5.4006 -0.6451
-11 -1 22 13.9468 0.4472
-11 -1 23 3.6429 1.0525
-11 0 1 2.8160 -1.8603
-11 0 2 0.9501 0.8796
-11 0 3 0.4262 0.1824
-11 0 4 -4.1242 -0.5170
-11 0 5 -2.9831 -1.2377
-11 0 6 2.2801 0.1196
-11 0 7 6.0854 -0.1888
-11 0 8 -3.8763 -1.1937
-11 0 9 -3.4336 -0.3921
-11 0 10 -0.9561 0.6729
-11 0 11 -1.9533 -0.4547
-11 0 12 -1.0095 -0.3874
-11 0 13 4.3780 0.2071
-11 0 14 7.4045 -0.1446
-11 0 15 -10.0218 -0.7886
-11 0 16 -3.3084 0.1775
-11 0 17 -11.0787 0.5669
-11 0 18 14.3629 -0.0346
-11 0 19 0.7537 0.2091
-11 0 20 7.7262 -0.3143
-11 0 21 -16.7141 -0.1735
-11 0 22 -0.1315 -0.5873
-11 0 23 4.7850 0.2762
-11 1 1 -0.9275 -1.1199
-11 1 2 2.7416 -0.4370
-11 1 3 4.0274 1.6374
-11 1 4 1.5079 1.1537
-11 1 5 -4.2395 -0.4307
-11 1 6 -3.0418 0.2892
-11 1 7 7.6404 0.7108
-11 1 8 -0.5402 -0.0355
-11 1 9 -3.1935 -0.7392
-11 1 10 7.7015 0.1428
-11 1 11 -2.5242 0.3208
-11 1 12 -7.4396 -0.5307
-11 1 13 -4.6313 -0.0080
-11 1 14 10.4977 0.4444
-11 1 15 0.1681 -0.3144
-11 1 16 8.8567 -0.4057
-11 1 17 -15.9679 -0.4408
-11 1 18 -3.0556 0.5045
-11 1 19 -2.5011 0.4272
-11 1 20 16.1870 -0.2969
-11 1 21 -7.3646 0.5850
-11 1 22 -0.6202 -0.1343
-11 2 1 -2.5989 0.9015
-11 2 2 -3.2584 -1.4539
-11 2 3 1.2173 -0.1302
-11 2 4 2.5095 1.2363
-11 2 5 -1.4186 0.4260
-11 2 6 -4.9433 0.1740
-11 2 7 4.4410 0.5908
-11 2 8 0.9493 0.8151
-11 2 9 -7.8808 0.4293
-11 2 10 6.6227 0.0632
-11 2 11 4.1532 0.7403
-11 2 12 3.4084 -0.1124
-11 2 13 -11.6544 -0.3109
-11 2 14 1.8075 0.4918
-11 2 15 -4.6245 0.2017
-11 2 16 13.6481 -0.1021
-11 2 17 1.8747 -0.4172
-11 2 18 -8.3466 -0.2080
-11 2 19 -5.5979 -0.0504
-11 2 20 8.7290 -0.1242
-11 2 21 -5.0864 -0.4267
-11 2 22 2.5054 0.1928
-11 3 1 3.3455 0.1618
-11 3 2 -2.7402 -0.1794
-11 3 3 0.2515 -1.7756
-11 3 4 1.6817 -0.9246
-11 3 5 1.6382 -0.3032
-11 3 6 -4.8969 -0.8156
-11 3 7 0.0518 -0.5496
-11 3 8 5.2323 -0.4615
-11 3 9 -4.0972 -0.1659
-11 3 10 -2.3338 -0.3213
-11 3 11 -0.9018 0.4899
-11 3 12 10.5250 0.3021
-11 3 13 -4.3833 -0.5606
-11 3 14 0.5891 0.0906
-11 3 15 -6.3579 0.4766
-11 3 16 3.6650 -0.2294
-11 3 17 7.4360 0.1843
-11 3 18 -6.0643 0.1311
-11 3 19 -2.4262 -0.2223
-11 3 20 6.7549 0.4717
-11 3 21 -0.7829 -0.3755
-11 4 1 2.2369 -0.9038
-11 4 2 1.1532 0.9955
-11 4 3 -2.9738 0.7641
-11 4 4 0.3452 -0.0017
-11 4 5 7.7453 0.4468
-11 4 6 -1.5791 -0.3117
-11 4 7 -4.8356 0.0602
-11 4 8 0.3045 0.0453
-11 4 9 4.4931 -0.3605
-11 4 10 -0.6854 -0.5397
-11 4 11 -5.2003 -0.2148
-11 4 12 5.2190 0.4462
-11 4 13 0.3386 0.2251
-11 4 14 -1.5504 -0.2780
-11 4 15 -3.2275 0.1249
-11 4 16 4.5071 0.3485
-11 4 17 6.0682 -0.0109
-11 4 18 -4.6770 0.1448
-11 4 19 -3.7458 0.4207
-11 4 20 1.6356 0.0903
-11 4 21 8.0273 0.8013
-11 5 1 -2.1228 0.2499
-11 5 2 5.4928 -1.3488
-11 5 3 -4.9369 0.1767
-11 5 4 -6.4663 0.3887
-11 5 5 6.0596 1.0698
-11 5 6 3.1187 0.1852
-11 5 7 1.1793 -0.1155
-11 5 8 -8.3975 0.6512
-11 5 9 1.6250 0.4983
-11 5 10 2.6185 -0.0096
-11 5 11 -5.0216 -0.4383
-11 5 12 3.8262 -0.4266
-11 5 13 2.0888 0.3880
-11 5 14 -2.6901 0.3604
-11 5 15 -9.6160 -0.8065
-11 5 16 2.0774 0.1930
-11 5 17 7.6996 0.0168
-11 5 18 -0.8457 -0.5848
-11 5 19 -2.2116 0.5683
-11 5 20 -5.0195 -0.3924
-11 6 1 -2.8744 2.7475
-11 6 2 3.7333 -0.4897
-11 6 3 -1.0349 -1.4133
-11 6 4 -4.3917 -1.2706
-11 6 5 0.2421 -0.1498
-11 6 6 -1.6909 0.4270
-11 6 7 8.7462 -0.6708
-11 6 8 -5.3389 -0.7916
-11 6 9 -1.0345 0.3237
-11 6 10 3.6554 0.2373
-11 6 11 -10.3704 -0.2765
-11 6 12 6.6337 -0.4986
-11 6 13 1.9820 -0.3994
-11 6 14 4.9084 0.2501
-11 6 15 -6.0090 -0.1988
-11 6 16 -9.1047 -0.2611
-11 6 17 3.5565 -0.1873
-11 6 18 3.0327 -0.5416
-11 6 19 0.0314 0.0248
-11 7 1 3.2374 1.2459
-11 7 2 1.7123 2.7088
-11 7 3 -3.4155 0.8123
-11 7 4 -1.6676 -0.3690
-11 7 5 3.6909 -0.6234
-11 7 6 -4.3200 0.7074
-11 7 7 4.8318 0.9667
-11 7 8 -1.4219 -0.4001
-11 7 9 1.7854 -0.0410
-11 7 10 7.8681 0.5909
-11 7 11 -13.3679 0.1909
-11 7 12 5.4070 0.0999
-11 7 13 -2.3646 0.3349
-11 7 14 5.3504 -0.2279
-11 7 15 9.5346 0.2912
-11 7 16 -6.4417 0.4928
-11 7 17 -7.4525 -0.1335
-11 7 18 5.2047 -0.1744
-11 8 1 3.1894 -3.6208
-11 8 2 7.6200 0.7507
-11 8 3 0.5824 1.4972
-11 8 4 -6.1893 0.3937
-11 8 5 2.1785 -0.6531
-11 8 6 0.0420 -0.5297
-11 8 7 -0.9324 0.4032
-11 8 8 -2.8627 0.6667
-11 8 9 3.7281 0.0411
-11 8 10 6.9983 -0.1539
-11 8 11 -7.1867 0.4478
-11 8 12 2.1481 0.1090
-11 8 13 -3.0227 0.3153
-11 8 14 -6.0823 -0.0447
-11 8 15 8.2399 -0.0613
-11 8 16 11.6361 0.8509
-11 8 17 -11.7091 0.1233
-11 9 1 -6.0061 -2.8081
-11 9 2 0.5764 -2.4928
-11 9 3 4.9792 0.2834
-11 9 4 0.6610 0.8036
-11 9 5 -0.6930 -0.2887
-11 9 6 1.8343 -0.8472
-11 9 7 -3.9471 -1.2012
-11 9 8 -7.5019 -0.2860
-11 9 9 5.1257 0.3345
-11 9 10 3.6535 -0.8564
-11 9 11 -1.5864 -0.4891
-11 9 12 -2.7743 0.2841
-11 9 13 6.1208 -0.0263
-11 9 14 -7.6318 -0.5315
-11 9 15 -11.3794 -1.2667
-11 9 16 16.6494 1.2417
-11 10 1 0.4951 2.4987
-11 10 2 -4.6763 -1.5724
-11 10 3 -7.8324 -1.5129
-11 10 4 2.5941 1.2375
-11 10 5 3.5967 1.2021
-11 10 6 6.0119 0.4091
-11 10 7 -0.3196 -0.0283
-11 10 8 -9.7816 -0.4067
-11 10 9 -2.0336 0.3586
-11 10 10 7.2934 0.0248
-11 10 11 3.0884 -0.5596
-11 10 12 -11.7255 0.0978
-11 10 13 10.1096 0.6807
-11 10 14 5.4358 1.0479
-11 10 15 -15.1904 -3.0359
-11 11 1 6.7533 3.0679
-11 11 2 6.6488 1.6675
-11 11 3 -6.2569 -2.0354
-11 11 4 -7.1244 -0.9513
-11 11 5 -0.4582 0.5289
-11 11 6 7.0224 0.4561
-11 11 7 4.5366 0.7052
-11 11 8 0.7303 0.1193
-11 11 9 -14.7921 0.2915
-11 11 10 7.4601 -0.0473
-11 11 11 9.2953 -0.5377
-11 11 12 -12.5650 0.4512
-11 11 13 1.7402 -0.7726
-11 12 1 0.6599 -0.5605
-11 12 2 2.0167 2.2955
-11 12 3 7.9873 0.8351
-11 12 4 -4.8911 -1.0113
-11 12 5 -4.8046 -0.9692
-11 12 6 2.7506 -0.6016
-11 12 7 0.7794 0.2770
-11 12 8 13.5455 0.1258
-11 12 9 -16.6540 0.4171
-11 12 10 2.3688 0.7093
-11 12 11 8.0475 -2.1714
-11 12 12 -3.9343 1.5111
-11 13 1 2.9851 -2.1039
-11 13 2 -6.7233 -0.5956
-11 13 3 6.0489 1.7873
-11 13 4 -2.4023 0.5270
-11 13 5 -2.1201 0.1316
-11 13 6 -1.8674 -0.3214
-11 13 7 -4.4490 -1.0699
-11 13 8 17.1569 0.6582
-11 13 9 -12.0631 -0.4560
-11 13 10 0.3630 2.3168
-11 14 1 0.3332 -0.2624
-11 14 2 -1.3389 -1.7504
-11 14 3 5.2540 0.3205
-11 14 4 -3.1631 -0.2702
-11 14 5 2.4086 -0.1223
-11 14 6 -5.8968 1.9198
-11 14 7 -10.5640 -2.1585
-11 14 8 15.0073 0.5616
-11 15 1 -4.2994 0.4627
-11 15 2 -3.5217 0.4763
-11 15 3 4.0016 -0.3365
-11 15 4 1.4336 0.2673
-11 15 5 7.8379 -1.8403
-11 16 1 3.4687 -1.8973
-11 16 2 -3.0398 2.2167
-10 -14 4 -1.5304 0.7883
-10 -14 5 -8.9302 -0.3468
-10 -14 6 0.8857 -0.5174
-10 -14 7 -5.9001 2.0012
-10 -14 8 2.4753 -0.5924
-10 -14 9 7.2648 -0.7958
-10 -14 10 -10.6561 1.7612
-10 -14 11 -12.6606 -0.2703
-10 -14 12 5.1528 -0.8466
-10 -14 13 13.2536 1.9430
-10 -13 1 -3.0122 0.6918
-10 -13 2 -1.0592 -1.4825
-10 -13 3 1.4146 -1.5026
-10 -13 4 13.7056 0.9773
-10 -13 5 -4.5386 -0.5562
-10 -13 6 1.2601 -1.4091
-10 -13 7 0.5036 0.7322
-10 -13 8 -4.5131 -0.4258
-10 -13 9 13.2811 -1.5011
-10 -13 10 7.0289 1.0933
-10 -13 11 -11.8279 0.3654
-10 -13 12 -6.9454 -1.3296
-10 -13 13 5.0852 2.0098
-10 -13 14 15.7386 -1.5289
-10 -13 15 -5.0159 -0.4055
-10 -13 16 -0.9349 1.1067
-10 -13 17 -4.6921 -0.2143
-10 -12 1 0.2679 2.9155
-10 -12 2 2.4821 0.4038
-10 -12 3 -10.3393 -2.1670
-10 -12 4 7.8819 0.8175
-10 -12 5 5.2698 0.3824
-10 -12 6 -3.8442 -0.4276
-10 -12 7 2.2875 0.0824
-10 -12 8 -5.9959 0.3173
-10 -12 9 2.3506 -0.9617
-10 -12 10 10.7810 -0.7315
-10 -12 11 1.1218 0.4119
-10 -12 12 -1.0694 -0.8213
-10 -12 13 -6.8013 1.2269
-10 -12 14 4.5048 -0.9056
-10 -12 15 0.1624 -0.3805
-10 -12 16 8.9965 1.0847
-10 -12 17 2.4238 -0.8940
-10 -12 18 -4.2219 -1.3073
-10 -12 19 0.5843 1.9236
-10 -11 1 -2.8494 1.7820
-10 -11 2 1.3148 3.1130
-10 -11 3 -4.4670 -0.3367
-10 -11 4 -7.8905 -0.2355
-10 -11 5 6.9423 0.5079
-10 -11 6 -1.8480 0.7541
-10 -11 7 -1.1640 -0.0384
-10 -11 8 -4.8179 0.7062
-10 -11 9 -3.2016 1.0284
-10 -11 10 -1.0714 -0.1353
-10 -11 11 -2.5890 -0.1706
-10 -11 12 1.6202 -0.5285
-10 -11 13 0.3100 0.8922
-10 -11 14 4.9697 -0.6492
-10 -11 15 -18.1655 -0.2326
-10 -11 16 -0.9426 1.6232
-10 -11 17 9.1157 -0.2524
-10 -11 18 -2.4415 -1.0221
-10 -11 19 0.0570 0.1216
-10 -11 20 -6.0389 -1.5587
-10 -10 1 4.2229 -2.9838
-10 -10 2 -4.4554 0.6764
-10 -10 3 4.8029 1.3583
-10 -10 4 -6.4674 -0.4412
-10 -10 5 -0.6903 -0.6961
-10 -10 6 1.2692 0.0479
-10 -10 7 2.4323 -0.1833
-10 -10 8 -3.4428 -0.4148
-10 -10 9 4.1912 -0.0091
-10 -10 10 0.3261 0.7725
-10 -10 11 -4.1395 0.5347
-10 -10 12 -4.3533 -0.3329
-10 -10 13 -6.4646 0.2565
-10 -10 14 22.5123 -0.7088
-10 -10 15 -6.9265 -0.2694
-10 -10 16 -11.7755 0.4803
-10 -10 17 4.7388 0.1371
-10 -10 18 -3.1890 1.3632
-10 -10 19 2.1476 -0.1180
-10 -10 20 -1.9632 -2.3335
-10 -10 21 2.9503 0.8507
-10 -9 1 9.0134 -2.1307
-10 -9 2 -3.0868 -2.4100
-10 -9 3 2.3101 0.5500
-10 -9 4 5.3815 0.9593
-10 -9 5 -2.0635 -0.0997
-10 -9 6 0.2042 -0.7982
-10 -9 7 1.6784 0.2677
-10 -9 8 -5.3278 0.1498
-10 -9 9 5.4359 -0.9513
-10 -9 10 5.0283 -0.3608
-10 -9 11 1.9897 0.2122
-10 -9 12 3.2052 0.4930
-10 -9 13 -15.9259 0.4785
-10 -9 14 7.6993 -0.7649
-10 -9 15 7.8509 0.1105
-10 -9 16 -1.4458 -0.3219
-10 -9 17 3.5796 -1.0341
-10 -9 18 -2.6610 1.0183
-10 -9 19 1.0764 0.4452
-10 -9 20 -3.6266 -0.1953
-10 -9 21 12.7977 -0.5007
-10 -9 22 -14.3537 -1.2012
-10 -8 1 5.7388 1.9850
-10 -8 2 0.4197 -1.5753
-10 -8 3 -7.0795 -1.5368
-10 -8 4 6.4644 0.8982
-10 -8 5 -0.7957 0.9608
-10 -8 6 6.4541 -0.7511
-10 -8 7 -0.7137 0.2240
-10 -8 8 -5.8185 0.3566
-10 -8 9 0.5957 0.0138
-10 -8 10 -0.1580 0.2587
-10 -8 11 1.2483 -0.5348
-10 -8 12 7.5599 -0.2744
-10 -8 13 -0.4803 0.8565
-10 -8 14 -6.4405 0.0963
-10 -8 15 -2.2783 -0.0239
-10 -8 16 1.1226 0.1592
-10 -8 17 4.1870 0.2165
-10 -8 18 -2.3969 -0.2475
-10 -8 19 4.8312 -0.9837
-10 -8 20 -12.0667 1.4172
-10 -8 21 17.4532 -0.1825
-10 -8 22 -7.9181 -1.2127
-10 -8 23 -12.0902 0.9894
-10 -7 1 1.8247 2.2934
-10 -7 2 5.6925 1.1577
-10 -7 3 -10.1266 -1.7155
-10 -7 4 -0.0725 -0.6114
-10 -7 5 -6.7707 0.4768
-10 -7 6 6.8761 -0.5073
-10 -7 7 0.4185 0.2214
-10 -7 8 -2.9969 -0.4026
-10 -7 9 1.9741 -0.9130
-10 -7 10 -5.4603 0.5398
-10 -7 11 -1.6641 0.2999
-10 -7 12 -1.6613 -0.7981
-10 -7 13 6.8330 -0.2783
-10 -7 14 1.2930 0.5567
-10 -7 15 -1.9215 -0.1839
-10 -7 16 -4.6712 -0.5666
-10 -7 17 5.6203 0.9374
-10 -7 18 -5.6865 0.6755
-10 -7 19 8.0324 -0.9241
-10 -7 20 -11.8826 0.6327
-10 -7 21 9.5958 0.1504
-10 -7 22 7.0116 0.6092
-10 -7 23 -11.3189 -0.4225
-10 -7 24 1.7274 -0.8577
-10 -6 1 -1.9303 -0.5409
-10 -6 2 9.6254 1.8842
-10 -6 3 -2.3337 1.1347
-10 -6 4 -0.9248 -0.2943
-10 -6 5 -3.3946 0.0250
-10 -6 6 -0.2245 -0.0340
-10 -6 7 1.1258 0.6364
-10 -6 8 -1.9059 0.7565
-10 -6 9 5.1395 -0.6931
-10 -6 10 -3.3929 -0.2935
-10 -6 11 0.2614 0.2855
-10 -6 12 -4.1463 0.1487
-10 -6 13 -1.7284 -0.5158
-10 -6 14 0.2357 -0.1363
-10 -6 15 5.5620 0.1070
-10 -6 16 -7.9067 -0.3959
-10 -6 17 7.9102 -0.5385
-10 -6 18 -5.7760 0.0847
-10 -6 19 3.7353 0.2173
-10 -6 20 -1.7605 -0.3457
-10 -6 21 -3.2105 -0.6110
-10 -6 22 4.9051 1.4389
-10 -6 23 5.4582 -0.1868
-10 -6 24 -0.2944 -0.5182
-10 -5 1 -3.7696 -1.6685
-10 -5 2 3.8327 -1.6250
-10 -5 3 4.2497 1.3465
-10 -5 4 -2.6370 0.8377
-10 -5 5 3.2624 -0.1193
-10 -5 6 -1.3744 -0.1374
-10 -5 7 0.7787 -0.2581
-10 -5 8 -1.5726 0.8566
-10 -5 9 4.5983 0.5320
-10 -5 10 -2.8039 0.0996
-10 -5 11 4.1420 -0.0519
-10 -5 12 2.8946 0.5737
-10 -5 13 -4.4196 0.2059
-10 -5 14 -3.7845 -0.3247
-10 -5 15 5.4172 -0.0485
-10 -5 16 -6.9700 0.5875
-10 -5 17 5.8400 -0.2706
-10 -5 18 -4.0909 -0.5050
-10 -5 19 -4.1258 0.2491
-10 -5 20 4.3189 -0.3597
-10 -5 21 -4.8177 -0.6270
-10 -5 22 -4.6738 -0.1228
-10 -5 23 2.2265 0.0712
-10 -5 24 -1.1357 1.7173
-10 -4 1 -0.3757 1.3645
-10 -4 2 -3.9883 -2.4186
-10 -4 3 4.5102 -1.7681
-10 -4 4 -0.9834 0.4102
-10 -4 5 -0.3483 0.1560
-10 -4 6 0.6596 -0.0633
-10 -4 7 0.2707 -0.8869
-10 -4 8 -2.7642 -0.5196
-10 -4 9 4.7439 0.1063
-10 -4 10 -8.0430 -0.1945
-10 -4 11 2.8811 -0.3452
-10 -4 12 7.9078 0.5050
-10 -4 13 -1.6185 0.3256
-10 -4 14 -0.8641 -0.0605
-10 -4 15 -0.5626 -0.0943
-10 -4 16 -1.1669 0.3138
-10 -4 17 5.7397 0.3127
-10 -4 18 0.8830 0.1182
-10 -4 19 -3.2012 0.1813
-10 -4 20 2.1685 0.1592
-10 -4 21 -3.6563 0.4651
-10 -4 22 1.0940 -0.4185
-10 -4 23 0.3777 -0.3408
-10 -4 24 -10.3421 2.8261
-10 -3 1 3.0306 2.7070
-10 -3 2 -4.1243 2.1974
-10 -3 3 -0.9872 -1.7941
-10 -3 4 3.8067 -0.7307
-10 -3 5 -2.9449 0.4374
-10 -3 6 0.4093 0.6643
-10 -3 7 2.2533 0.3040
-10 -3 8 -1.2843 -0.1813
-10 -3 9 5.9738 0.1535
-10 -3 10 -9.7659 -0.1528
-10 -3 11 -1.3048 -0.5694
-10 -3 12 3.7170 -0.0668
-10 -3 13 0.0789 0.2018
-10 -3 14 7.1396 -0.0099
-10 -3 15 -6.1896 0.0220
-10 -3 16 -0.6908 -0.0948
-10 -3 17 1.0749 0.2316
-10 -3 18 2.8598 -0.0064
-10 -3 19 3.8837 -0.2089
-10 -3 20 4.8420 0.2186
-10 -3 21 -2.3465 -0.0296
-10 -3 22 -0.8920 -0.0490
-10 -3 23 10.9269 -0.2229
-10 -3 24 -6.0536 2.1333
-10 -2 1 0.4406 -1.6203
-10 -2 2 0.1950 3.1072
-10 -2 3 -2.9807 0.9743
-10 -2 4 1.9773 -1.2170
-10 -2 5 -1.1873 -0.8866
-10 -2 6 -3.5953 -0.0745
-10 -2 7 -1.5473 0.1276
-10 -2 8 3.0516 0.2162
-10 -2 9 6.2255 0.1944
-10 -2 10 -5.7298 0.0835
-10 -2 11 -0.0421 0.1031
-10 -2 12 -2.7447 -0.5022
-10 -2 13 -6.1251 -0.0943
-10 -2 14 8.7122 -0.1115
-10 -2 15 -2.9520 -0.1404
-10 -2 16 1.4890 -0.2249
-10 -2 17 -4.0996 0.1842
-10 -2 18 -3.4335 -0.1338
-10 -2 19 -2.5858 -0.1697
-10 -2 20 3.2466 0.2647
-10 -2 21 5.3782 -0.5495
-10 -2 22 -9.7560 -0.3097
-10 -2 23 9.2659 -0.7197
-10 -2 24 -1.3256 0.4026
-10 -1 1 -1.1549 -3.2935
-10 -1 2 1.2652 -0.9253
-10 -1 3 -0.1750 2.5425
-10 -1 4 0.8297 1.0735
-10 -1 5 4.3124 -1.0340
-10 -1 6 -1.1272 -0.3698
-10 -1 7 -7.2299 -0.5017
-10 -1 8 1.4485 -0.3789
-10 -1 9 2.5779 0.0912
-10 -1 10 -0.4349 -0.1297
-10 -1 11 2.3117 0.3100
-10 -1 12 1.6896 -0.2463
-10 -1 13 -5.9623 -0.0585
-10 -1 14 0.0574 -0.0000
-10 -1 15 -2.9488 -0.1808
-10 -1 16 1.8637 -0.0505
-10 -1 17 2.3125 0.0567
-10 -1 18 2.4602 -0.2322
-10 -1 19 -9.0284 0.2778
-10 -1 20 -2.7295 0.2717
-10 -1 21 3.7649 0.0802
-10 -1 22 -9.9617 0.4671
-10 -1 23 8.0702 -0.0210
-10 -1 24 -3.9584 -0.3058
-10 0 1 -0.6864 0.5622
-10 0 2 1.8054 -3.1465
-10 0 3 -1.2689 0.0926
-10 0 4 -2.7132 2.6461
-10 0 5 2.9973 0.8179
-10 0 6 5.3953 0.4778
-10 0 7 -2.1920 0.8092
-10 0 8 1.5388 -0.1871
-10 0 9 -4.1830 0.0599
-10 0 10 3.4238 0.4216
-10 0 11 -2.4811 0.4955
-10 0 12 3.1146 0.2030
-10 0 13 3.7547 -0.0525
-10 0 14 2.0925 0.1346
-10 0 15 -0.2258 0.1958
-10 0 16 -6.1968 -0.0002
-10 0 17 -1.1293 -0.0782
-10 0 18 11.0574 -0.1272
-10 0 19 -4.0086 -0.0024
-10 0 20 4.5011 -0.1234
-10 0 21 1.1710 -0.1159
-10 0 22 -10.7548 -0.1311
-10 0 23 7.8143 0.5301
-10 0 24 2.8255 0.9032
-10 1 1 -3.3719 2.0776
-10 1 2 1.3967 -1.3847
-10 1 3 2.6274 -3.0406
-10 1 4 -1.8052 -0.7368
-10 1 5 -6.4066 0.5205
-10 1 6 2.0668 -0.6482
-10 1 7 -0.5226 0.4900
-10 1 8 5.3650 0.3425
-10 1 9 -6.0441 -0.6858
-10 1 10 6.9462 -0.2174
-10 1 11 -4.3201 0.1490
-10 1 12 -3.2255 0.5764
-10 1 13 -1.6051 -0.0043
-10 1 14 3.3153 -0.4735
-10 1 15 7.9999 0.4570
-10 1 16 0.0341 0.1428
-10 1 17 -7.6471 -0.4226
-10 1 18 2.9603 0.2303
-10 1 19 -4.3172 -0.2197
-10 1 20 4.8064 -0.0915
-10 1 21 7.1408 0.0733
-10 1 22 -5.4257 -0.7777
-10 1 23 -5.5148 -0.5534
-10 1 24 10.5243 0.4150
-10 2 1 -1.2069 1.0110
-10 2 2 -5.0929 1.6580
-10 2 3 3.7454 -0.4338
-10 2 4 6.9474 -2.0091
-10 2 5 -4.9419 0.0883
-10 2 6 1.0496 -0.8510
-10 2 7 -4.1889 -1.0917
-10 2 8 2.8311 0.5094
-10 2 9 -6.0689 -0.1796
-10 2 10 6.6342 -0.7520
-10 2 11 0.3373 -0.6893
-10 2 12 2.7319 0.0426
-10 2 13 -7.2691 0.4190
-10 2 14 -4.1765 -0.3620
-10 2 15 -0.4461 0.0696
-10 2 16 6.0118 0.3424
-10 2 17 2.9854 0.0486
-10 2 18 -2.0253 0.2548
-10 2 19 -1.8265 0.1706
-10 2 20 -5.2560 0.2402
-10 2 21 4.5940 0.3303
-10 2 22 6.0287 0.3047
-10 2 23 -13.9126 -0.1281
-10 3 1 4.1732 0.3070
-10 3 2 -5.1255 1.3179
-10 3 3 -3.0673 2.1527
-10 3 4 4.0190 0.1469
-10 3 5 -1.0997 0.7853
-10 3 6 3.9257 1.3960
-10 3 7 -0.9618 -0.6774
-10 3 8 1.4366 0.0582
-10 3 9 -5.8813 1.0040
-10 3 10 1.2618 0.2922
-10 3 11 -3.1072 -0.2130
-10 3 12 7.5377 -0.2951
-10 3 13 0.1150 -0.1012
-10 3 14 0.4976 0.1964
-10 3 15 -5.2529 0.0180
-10 3 16 -6.4528 -0.4163
-10 3 17 6.3492 0.2863
-10 3 18 -0.1730 -0.1930
-10 3 19 3.3558 0.1366
-10 3 20 -3.9817 0.3511
-10 3 21 0.5587 0.0085
-10 3 22 6.9969 0.0423
-10 3 23 -6.1447 -0.1517
-10 4 1 1.4420 -0.3431
-10 4 2 1.9264 -0.8319
-10 4 3 -2.6458 -0.1245
-10 4 4 -0.7917 -0.2043
-10 4 5 -1.4641 -0.8971
-10 4 6 -0.1546 1.2241
-10 4 7 1.3609 0.4416
-10 4 8 2.5813 -1.0711
-10 4 9 -2.1470 0.0000
-10 4 10 3.2390 0.6405
-10 4 11 -5.9959 0.0403
-10 4 12 -0.5258 -0.0264
-10 4 13 0.6733 -0.3409
-10 4 14 2.1424 -0.1849
-10 4 15 7.0091 0.1426
-10 4 16 -7.7261 -0.5097
-10 4 17 -2.1593 -0.1666
-10 4 18 0.9234 -0.4937
-10 4 19 -0.3405 -0.4910
-10 4 20 -4.4662 -0.2676
-10 4 21 2.7238 0.3266
-10 4 22 0.0753 -0.1491
-10 5 1 -3.5768 -0.2232
-10 5 2 4.1565 0.5148
-10 5 3 -1.6563 -0.3005
-10 5 4 0.9008 -0.1038
-10 5 5 1.7195 -1.5148
-10 5 6 -3.1141 -0.5900
-10 5 7 1.4833 1.1311
-10 5 8 1.0861 -0.1132
-10 5 9 -4.0377 -1.1485
-10 5 10 7.1453 0.1961
-10 5 11 0.4945 0.3230
-10 5 12 -1.6467 -0.2140
-10 5 13 0.3013 0.1024
-10 5 14 -6.4943 0.2649
-10 5 15 7.5716 0.0335
-10 5 16 2.6808 0.1649
-10 5 17 -4.6500 0.1347
-10 5 18 3.8950 0.2591
-10 5 19 2.8616 -0.1454
-10 5 20 -7.5267 -0.4481
-10 5 21 0.5906 -0.0652
-10 6 1 -3.2839 -1.3909
-10 6 2 2.7207 0.7282
-10 6 3 -3.1554 1.3666
-10 6 4 0.7216 1.1812
-10 6 5 2.8976 0.1442
-10 6 6 -2.3360 -0.8885
-10 6 7 0.4539 0.3486
-10 6 8 2.9305 1.4326
-10 6 9 -6.5399 0.0719
-10 6 10 2.7298 -0.3147
-10 6 11 -0.0277 0.7003
-10 6 12 2.0153 0.1776
-10 6 13 3.2848 -0.2606
-10 6 14 -4.5843 0.5685
-10 6 15 1.2538 0.2542
-10 6 16 2.9891 0.1063
-10 6 17 -4.9510 0.2092
-10 6 18 1.9033 0.5869
-10 6 19 7.7037 0.2477
-10 6 20 0.0605 0.6921
-10 7 1 2.3449 -1.5886
-10 7 2 0.3336 -2.2591
-10 7 3 -3.2190 -0.2596
-10 7 4 -1.1593 0.6174
-10 7 5 0.7362 0.4427
-10 7 6 3.2865 -0.6629
-10 7 7 -4.3267 -1.2522
-10 7 8 2.5676 -0.3230
-10 7 9 -2.0173 0.5420
-10 7 10 1.0041 -0.3914
-10 7 11 -4.4854 -0.2899
-10 7 12 1.7942 0.1837
-10 7 13 -1.6067 -0.4358
-10 7 14 -1.9462 -0.0949
-10 7 15 3.8718 -0.1383
-10 7 16 2.7021 -0.4034
-10 7 17 -7.4419 -0.0828
-10 7 18 -0.9411 -0.1248
-10 7 19 1.0723 -0.0462
-10 8 1 5.0767 1.7904
-10 8 2 1.9360 -0.9729
-10 8 3 0.6174 -1.4593
-10 8 4 -2.9089 -0.2441
-10 8 5 -7.0053 0.8828
-10 8 6 10.1649 0.4832
-10 8 7 -4.0293 -0.2260
-10 8 8 -0.4280 -1.0492
-10 8 9 0.9375 -0.3564
-10 8 10 1.5123 0.0092
-10 8 11 -2.6920 -0.2631
-10 8 12 3.5174 -0.1506
-10 8 13 -2.3619 -0.3967
-10 8 14 -6.1030 0.3245
-10 8 15 0.8633 -0.1311
-10 8 16 8.2849 -0.6204
-10 8 17 -7.0821 0.0337
-10 8 18 0.8409 -0.8519
-10 9 1 -0.2212 2.0442
-10 9 2 -0.7109 1.8374
-10 9 3 5.4997 -0.1651
-10 9 4 5.4768 -0.9965
-10 9 5 -12.2640 0.5258
-10 9 6 8.1663 0.8965
-10 9 7 -3.0536 1.1540
-10 9 8 -0.7446 0.7277
-10 9 9 1.6675 -0.1268
-10 9 10 2.5689 0.2079
-10 9 11 -1.3570 0.1955
-10 9 12 0.7794 0.3441
-10 9 13 3.6451 -0.0978
-10 9 14 -0.8356 0.3876
-10 9 15 -5.5662 0.3479
-10 9 16 6.2058 0.2886
-10 9 17 -3.0933 0.3133
-10 10 1 3.1680 -0.6347
-10 10 2 -5.3963 1.0824
-10 10 3 -4.5367 0.7384
-10 10 4 10.8969 -1.0582
-10 10 5 -6.2565 -0.8380
-10 10 6 7.6617 -0.5445
-10 10 7 -3.0732 -0.2748
-10 10 8 -2.1126 0.8772
-10 10 9 -6.0238 -0.2088
-10 10 10 7.9615 0.2573
-10 10 11 2.1259 0.0608
-10 10 12 -4.7487 -0.7033
-10 10 13 -0.5986 0.4598
-10 10 14 3.9622 0.3099
-10 10 15 1.5632 -1.1027
-10 10 16 -0.5662 1.0436
-10 11 1 6.8277 -1.0886
-10 11 2 3.6297 -0.0472
-10 11 3 -8.7453 1.1354
-10 11 4 1.1267 0.3141
-10 11 5 -6.3874 -0.6797
-10 11 6 8.0510 0.0291
-10 11 7 1.8693 -0.9882
-10 11 8 5.4744 0.1689
-10 11 9 -17.5690 -0.2361
-10 11 10 5.3757 -0.2711
-10 11 11 4.9716 1.0763
-10 11 12 1.9488 -0.9708
-10 11 13 -5.4697 -0.4853
-10 11 14 -5.6830 1.6629
-10 11 15 8.1184 -1.9731
-10 12 1 -2.0195 -0.7357
-10 12 2 3.0498 -1.0006
-10 12 3 3.7918 0.4938
-10 12 4 -1.0917 1.4211
-10 12 5 -8.7940 -0.9159
-10 12 6 0.7423 0.4402
-10 12 7 -0.3739 0.4817
-10 12 8 13.7698 -0.5954
-10 12 9 -12.2682 0.4018
-10 12 10 -0.3962 -0.5195
-10 12 11 -3.9268 -0.0130
-10 12 12 9.3635 1.1068
-10 12 13 0.6107 -1.2274
-10 13 1 -0.3709 -0.1083
-10 13 2 -4.9683 -1.0514
-10 13 3 7.6602 -0.7597
-10 13 4 -0.7512 1.1732
-10 13 5 -1.2948 -0.0484
-10 13 6 -1.7888 -1.2696
-10 13 7 -2.0041 1.2396
-10 13 8 6.2520 -0.4775
-10 13 9 -3.2897 -0.5073
-10 13 10 4.3923 1.1207
-10 13 11 -10.0248 -2.1414
-10 14 1 -1.3251 0.6808
-10 14 2 -3.5975 -0.0638
-10 14 3 12.9933 -0.0540
-10 14 4 -5.4104 -0.6199
-10 14 5 0.9916 1.4480
-10 14 6 -3.8838 -0.9070
-10 14 7 5.7733 0.3596
-10 14 8 1.6554 1.1645
-10 14 9 -4.5159 -1.4465
-10 15 1 -6.1186 0.4469
-10 15 2 -16.8111 -0.2577
-10 15 3 14.4502 1.1241
-10 15 4 1.1634 -1.0027
-10 15 5 0.2244 -0.0457
-10 15 6 -10.3506 -0.1698
-10 15 7 4.5818 -0.3389
-10 16 1 13.7092 -0.4699
-10 16 2 -20.6650 -0.3852
-10 16 3 -1.5010 0.4223
-10 16 4 5.6461 0.7825
-9 -15 5 8.0627 -0.2227
-9 -15 6 -5.0689 -0.1337
-9 -15 7 12.7341 -0.4539
-9 -15 8 -3.3709 0.5590
-9 -15 9 -5.7137 0.3955
-9 -15 10 3.9073 -0.5415
-9 -15 11 -1.0402 -0.0087
-9 -15 12 -0.9522 0.9540
-9 -15 13 2.0483 -0.4067
-9 -14 1 -15.1436 0.8341
-9 -14 2 7.6780 -1.3301
-9 -14 3 15.2096 -0.0556
-9 -14 4 -9.4027 0.2127
-9 -14 5 3.4439 0.0738
-9 -14 6 -9.6876 -0.2906
-9 -14 7 11.6058 -0.4687
-9 -14 8 6.0339 -0.8336
-9 -14 9 -4.4712 0.1260
-9 -14 10 0.9523 0.0277
-9 -14 11 4.1812 -1.2021
-9 -14 12 -2.3896 0.9421
-9 -14 13 2.0801 0.5810
-9 -14 14 3.6188 -0.7959
-9 -14 15 -1.2753 -0.7026
-9 -14 16 -0.4262 0.1949
-9 -14 17 4.5101 0.3548
-9 -13 1 -14.9573 1.5866
-9 -13 2 -14.9961 1.1655
-9 -13 3 10.2706 -0.2619
-9 -13 4 2.6185 0.1113
-9 -13 5 -2.5457 0.6053
-9 -13 6 -13.1491 0.6780
-9 -13 7 2.9198 0.7836
-9 -13 8 2.5045 -0.0914
-9 -13 9 0.1841 -0.1249
-9 -13 10 -5.6562 0.6297
-9 -13 11 -0.3647 -0.9218
-9 -13 12 -2.2493 0.0153
-9 -13 13 0.4673 0.5749
-9 -13 14 1.2818 -0.1349
-9 -13 15 -1.3711 0.0991
-9 -13 16 -5.0551 0.1898
-9 -13 17 -2.3265 0.1566
-9 -13 18 -0.7896 -1.3344
-9 -13 19 8.2582 0.2711
-9 -12 1 8.4313 -1.0711
-9 -12 2 -10.3038 0.8831
-9 -12 3 -6.5820 0.7043
-9 -12 4 10.2672 -0.4500
-9 -12 5 4.7207 -0.4661
-9 -12 6 -13.6572 0.1749
-9 -12 7 1.4456 0.0846
-9 -12 8 -1.4450 0.8593
-9 -12 9 5.1528 0.4192
-9 -12 10 -0.7842 0.0840
-9 -12 11 -5.1373 0.2039
-9 -12 12 -4.1864 0.2668
-9 -12 13 2.7929 -0.0991
-9 -12 14 -3.0821 -0.4006
-9 -12 15 4.0581 0.1208
-9 -12 16 -5.2682 0.6896
-9 -12 17 0.5790 0.4455
-9 -12 18 -8.0065 -0.5614
-9 -12 19 -2.2567 -0.3878
-9 -12 20 4.1660 -0.4144
-9 -12 21 1.5232 0.3174
-9 -11 1 7.0719 -2.0597
-9 -11 2 6.2871 -1.5919
-9 -11 3 -8.6218 0.7962
-9 -11 4 2.3733 0.0840
-9 -11 5 16.2652 -0.8471
-9 -11 6 -7.4831 -0.3284
-9 -11 7 1.5566 -1.3150
-9 -11 8 -3.6099 -0.5511
-9 -11 9 4.5677 0.7770
-9 -11 10 7.9985 -0.3141
-9 -11 11 1.9800 -0.4170
-9 -11 12 -6.8052 0.5320
-9 -11 13 8.2831 0.0572
-9 -11 14 -2.1558 -0.4936
-9 -11 15 5.6808 -0.3006
-9 -11 16 -2.8787 0.3076
-9 -11 17 7.6458 0.0614
-9 -11 18 1.6848 0.3409
-9 -11 19 -6.2512 0.3378
-9 -11 20 -0.3838 -1.3189
-9 -11 21 2.3621 -0.5927
-9 -11 22 10.3050 0.9445
-9 -10 1 -2.6851 0.7528
-9 -10 2 4.5959 -1.8480
-9 -10 3 -2.6146 -0.0493
-9 -10 4 -9.1771 1.1353
-9 -10 5 10.1923 0.5241
-9 -10 6 0.4729 0.2367
-9 -10 7 2.5109 0.1756
-9 -10 8 -6.1578 -1.2514
-9 -10 9 -1.5377 -0.1694
-9 -10 10 -0.0351 0.6029
-9 -10 11 8.1975 -0.3304
-9 -10 12 -7.5876 0.2339
-9 -10 13 1.2383 -0.0565
-9 -10 14 1.8775 -0.2827
-9 -10 15 0.8811 0.0419
-9 -10 16 -3.8354 -0.1427
-9 -10 17 5.5144 -0.1586
-9 -10 18 1.7486 0.3751
-9 -10 19 0.5621 0.4453
-9 -10 20 1.5343 -0.1012
-9 -10 21 -8.9211 -0.4847
-9 -10 22 13.5708 -1.0081
-9 -10 23 0.7974 0.6958
-9 -9 1 -1.4591 2.1526
-9 -9 2 0.4162 -0.3681
-9 -9 3 1.3695 -1.3169
-9 -9 4 -6.0750 -0.0618
-9 -9 5 -3.9441 0.8866
-9 -9 6 1.7557 -0.1630
-9 -9 7 2.9355 1.2267
-9 -9 8 -2.8076 0.0638
-9 -9 9 2.5691 -1.0381
-9 -9 10 -9.1357 0.0593
-9 -9 11 4.1175 0.0348
-9 -9 12 0.7503 0.5884
-9 -9 13 -4.8734 0.0813
-9 -9 14 1.6207 -0.1890
-9 -9 15 -3.8501 0.2461
-9 -9 16 -4.2882 -0.4414
-9 -9 17 5.3684 0.1195
-9 -9 18 -4.0255 0.2205
-9 -9 19 -2.8218 -0.2387
-9 -9 20 8.0117 0.7873
-9 -9 21 -10.6197 0.4451
-9 -9 22 1.2274 -0.7168
-9 -9 23 0.6785 0.5932
-9 -9 24 2.1446 -1.0477
-9 -8 1 0.7897 1.2095
-9 -8 2 0.0296 0.8371
-9 -8 3 -0.7134 -0.3385
-9 -8 4 5.0532 -0.8537
-9 -8 5 -6.2218 -0.0342
-9 -8 6 1.5173 -0.4854
-9 -8 7 -3.4104 0.3461
-9 -8 8 -0.4699 0.8243
-9 -8 9 8.5562 -0.1974
-9 -8 10 -5.3196 -0.4818
-9 -8 11 -3.7137 -0.4269
-9 -8 12 3.2117 -0.1163
-9 -8 13 1.9171 -0.0873
-9 -8 14 4.1705 0.3209
-9 -8 15 -4.6492 0.2003
-9 -8 16 -2.7533 -0.6626
-9 -8 17 3.8658 0.2918
-9 -8 18 0.4443 -0.0075
-9 -8 19 -5.3190 -0.6319
-9 -8 20 4.7287 0.2457
-9 -8 21 5.1780 -0.0076
-9 -8 22 -3.3828 0.1259
-9 -8 23 -9.1611 1.0795
-9 -8 24 4.3171 -0.8214
-9 -8 25 1.1530 -0.1997
-9 -7 1 4.0789 0.1855
-9 -7 2 3.9618 0.5182
-9 -7 3 -7.0240 0.8219
-9 -7 4 6.0652 0.3876
-9 -7 5 0.7069 -0.2601
-9 -7 6 6.9770 0.1417
-9 -7 7 -8.4317 -0.2988
-9 -7 8 -2.8143 0.5131
-9 -7 9 8.9726 0.8384
-9 -7 10 2.6216 0.0497
-9 -7 11 -5.6437 0.3149
-9 -7 12 -3.4245 0.1363
-9 -7 13 1.7526 -0.6940
-9 -7 14 5.6557 0.0491
-9 -7 15 -4.2813 0.3354
-9 -7 16 1.5869 -0.2883
-9 -7 17 1.0248 0.0687
-9 -7 18 0.0701 -0.1687
-9 -7 19 -3.7776 0.0702
-9 -7 20 -7.3008 -0.2654
-9 -7 21 9.7341 -0.7479
-9 -7 22 5.0200 0.0073
-9 -7 23 -6.8241 -0.2737
-9 -7 24 3.7210 0.3410
-9 -7 25 -9.1232 0.3268
-9 -6 1 0.7593 -1.2014
-9 -6 2 10.3415 -0.5962
-9 -6 3 -6.9345 -0.1475
-9 -6 4 -5.4135 0.2003
-9 -6 5 1.9419 -0.6049
-9 -6 6 10.9791 0.3533
-9 -6 7 -3.2537 -0.6575
-9 -6 8 -10.1700 -0.8756
-9 -6 9 3.1992 0.6046
-9 -6 10 10.0976 0.0512
-9 -6 11 -3.1220 -0.2850
-9 -6 12 -1.6058 0.8723
-9 -6 13 -0.7114 0.4742
-9 -6 14 5.2445 -0.4464
-9 -6 15 -6.5916 -0.0896
-9 -6 16 -1.5565 0.6008
-9 -6 17 6.6379 0.1265
-9 -6 18 3.0898 -0.3937
-9 -6 19 -0.5917 0.6150
-9 -6 20 -7.8294 0.1235
-9 -6 21 -2.6102 -0.0552
-9 -6 22 -1.3416 0.5419
-9 -6 23 0.8886 -0.9377
-9 -6 24 9.1902 0.2516
-9 -6 25 -7.6906 -0.2653
-9 -5 1 -6.6506 -0.7866
-9 -5 2 8.3681 -0.3343
-9 -5 3 5.2600 -0.0946
-9 -5 4 -10.5549 0.0286
-9 -5 5 -5.3602 -0.5510
-9 -5 6 5.8859 0.3969
-9 -5 7 9.3441 0.4221
-9 -5 8 -9.2046 -1.2382
-9 -5 9 -8.8515 -0.3998
-9 -5 10 9.3101 0.4305
-9 -5 11 -2.5692 -0.8811
-9 -5 12 -0.4702 -0.6505
-9 -5 13 -2.3550 0.8635
-9 -5 14 9.7470 0.1990
-9 -5 15 1.1383 -0.7208
-9 -5 16 -10.5125 0.3272
-9 -5 17 0.4211 0.3572
-9 -5 18 7.2407 0.0105
-9 -5 19 3.7222 -0.0418
-9 -5 20 5.9366 -0.1020
-9 -5 21 1.3304 0.5231
-9 -5 22 -5.0118 0.3908
-9 -5 23 -6.5848 0.2223
-9 -5 24 6.9754 0.8900
-9 -5 25 6.5362 -1.4330
-9 -5 26 -6.2077 1.0486
-9 -4 1 -5.3280 0.6958
-9 -4 2 -4.3488 0.3115
-9 -4 3 11.1122 0.3634
-9 -4 4 1.0597 0.2858
-9 -4 5 -8.0232 -0.0358
-9 -4 6 -5.2638 -0.0071
-9 -4 7 10.4765 1.1298
-9 -4 8 3.6276 0.3978
-9 -4 9 -9.0646 -0.3223
-9 -4 10 2.6395 0.1784
-9 -4 11 1.5683 0.4463
-9 -4 12 -1.2544 -0.7806
-9 -4 13 -10.4341 -0.4468
-9 -4 14 1.4608 0.5503
-9 -4 15 10.7052 -0.2611
-9 -4 16 -0.8403 -0.4031
-9 -4 17 -9.6528 -0.2543
-9 -4 18 -1.4188 0.3844
-9 -4 19 -2.9603 -0.4111
-9 -4 20 4.0437 -0.5895
-9 -4 21 3.1952 0.2386
-9 -4 22 9.0532 -0.7010
-9 -4 23 -3.4004 0.1358
-9 -4 24 -4.3751 1.0904
-9 -4 25 7.5452 -1.7468
-9 -4 26 -4.3390 1.6556
-9 -3 1 2.3789 0.1786
-9 -3 2 -8.1671 0.1431
-9 -3 3 0.1616 0.1508
-9 -3 4 6.6393 -0.1272
-9 -3 5 0.6634 -0.3050
-9 -3 6 -7.1652 -0.7271
-9 -3 7 -0.9524 -0.3052
-9 -3 8 6.8874 0.1898
-9 -3 9 -3.2655 0.4339
-9 -3 10 -4.1932 -0.3727
-9 -3 11 7.0151 0.3750
-9 -3 12 5.0699 0.3072
-9 -3 13 -3.8140 -0.7307
-9 -3 14 -10.2034 -0.0074
-9 -3 15 -0.6385 0.2627
-9 -3 16 9.7507 -0.0277
-9 -3 17 -3.6408 -0.1373
-9 -3 18 0.1062 0.2746
-9 -3 19 -5.8663 -0.1252
-9 -3 20 -2.6368 -0.2612
-9 -3 21 -9.3396 0.0500
-9 -3 22 -1.4673 -0.4538
-9 -3 23 6.1336 -0.2280
-9 -3 24 0.8889 0.7355
-9 -3 25 0.0275 -0.6777
-9 -3 26 -9.8769 1.0596
-9 -2 1 3.0028 -0.8472
-9 -2 2 0.7919 -0.1106
-9 -2 3 -0.8561 0.8363
-9 -2 4 -1.8620 0.7298
-9 -2 5 4.3934 0.4409
-9 -2 6 -0.3109 0.0098
-9 -2 7 -4.0140 -0.0464
-9 -2 8 7.2178 -0.3708
-9 -2 9 0.5872 0.0310
-9 -2 10 -10.5092 0.2649
-9 -2 11 3.3095 0.2086
-9 -2 12 2.2895 0.5861
-9 -2 13 8.5512 0.0420
-9 -2 14 0.3604 -0.3190
-9 -2 15 -7.2085 0.0000
-9 -2 16 4.3849 -0.0197
-9 -2 17 -3.0894 0.1838
-9 -2 18 6.4345 0.3786
-9 -2 19 0.8915 0.3963
-9 -2 20 5.3320 0.1524
-9 -2 21 2.5981 0.0406
-9 -2 22 -14.2893 0.1419
-9 -2 23 -3.2591 -0.3014
-9 -2 24 5.6114 -0.4605
-9 -2 25 4.3072 0.9671
-9 -1 1 -1.3122 -0.8828
-9 -1 2 -2.3107 -1.9726
-9 -1 3 5.0131 -0.2634
-9 -1 4 -1.6909 0.3952
-9 -1 5 1.1588 0.7276
-9 -1 6 -1.6190 0.0554
-9 -1 7 -5.2487 0.3431
-9 -1 8 5.5309 0.6474
-9 -1 9 7.6469 -0.6497
-9 -1 10 -5.4158 -0.1263
-9 -1 11 -0.1082 0.1378
-9 -1 12 -5.1258 0.3875
-9 -1 13 -0.0554 0.7110
-9 -1 14 6.0995 0.0179
-9 -1 15 0.5682 -0.1027
-9 -1 16 3.0562 -0.1168
-9 -1 17 -3.1408 -0.5055
-9 -1 18 0.5471 -0.3083
-9 -1 19 -2.9015 0.3253
-9 -1 20 3.7879 -0.0979
-9 -1 21 11.8970 0.1830
-9 -1 22 -0.1092 0.2725
-9 -1 23 -1.2395 0.2348
-9 -1 24 -3.0007 -1.9884
-9 -1 25 3.3245 -2.0511
-9 0 1 2.7098 2.0734
-9 0 2 -5.0595 -1.6161
-9 0 3 -2.1725 -2.1022
-9 0 4 1.5898 -1.2922
-9 0 5 4.1181 0.0339
-9 0 6 -1.5035 -0.4870
-9 0 7 -4.3263 -1.2252
-9 0 8 -4.6675 0.4526
-9 0 9 2.2177 -0.1954
-9 0 10 2.7179 -0.8240
-9 0 11 0.7875 -0.7325
-9 0 12 1.3923 -0.5194
-9 0 13 -6.3987 0.1479
-9 0 14 -1.9491 0.2724
-9 0 15 -0.5175 0.0904
-9 0 16 -1.5920 0.3867
-9 0 17 3.8528 -0.0350
-9 0 18 0.8084 -0.4315
-9 0 19 -6.5525 -0.0803
-9 0 20 -0.4898 -0.3715
-9 0 21 -2.8819 0.0187
-9 0 22 -0.6730 0.2356
-9 0 23 6.8585 1.4555
-9 0 24 0.4136 0.5280
-9 0 25 -5.2726 -3.7962
-9 1 1 3.5294 3.6593
-9 1 2 1.9405 3.3366
-9 1 3 -2.2588 0.0266
-9 1 4 -2.1924 -0.9859
-9 1 5 1.8934 0.3294
-9 1 6 1.5984 1.3023
-9 1 7 3.7779 -0.4481
-9 1 8 -1.2271 -0.2371
-9 1 9 -5.6098 0.8522
-9 1 10 2.0207 0.3306
-9 1 11 -4.1826 -0.3287
-9 1 12 5.9300 -0.3438
-9 1 13 0.2657 -0.4128
-9 1 14 -0.0835 -0.1296
-9 1 15 0.6936 0.1225
-9 1 16 -6.6862 0.1142
-9 1 17 0.0818 0.4647
-9 1 18 2.3840 0.4712
-9 1 19 -0.6838 -0.0100
-9 1 20 3.0219 0.2053
-9 1 21 -2.2793 -0.3627
-9 1 22 -3.7565 -0.2626
-9 1 23 -4.0888 0.3422
-9 1 24 7.9205 2.0670
-9 1 25 -6.6256 0.5559
-9 2 1 0.4240 -2.3673
-9 2 2 -2.4915 3.1736
-9 2 3 3.6682 2.2595
-9 2 4 0.2608 -0.2345
-9 2 5 -2.4863 -1.0239
-9 2 6 -0.8610 1.0257
-9 2 7 -0.2454 1.2241
-9 2 8 4.8108 -0.4704
-9 2 9 -0.6602 0.2494
-9 2 10 4.3999 1.0136
-9 2 11 -6.1834 0.4073
-9 2 12 0.3195 0.0297
-9 2 13 0.0730 0.0617
-9 2 14 1.8035 -0.3926
-9 2 15 3.7836 -0.1639
-9 2 16 1.0745 -0.4010
-9 2 17 -1.0177 -0.4056
-9 2 18 -5.1883 0.1659
-9 2 19 4.9038 -0.2670
-9 2 20 -0.9913 0.2435
-9 2 21 -2.1254 -0.3893
-9 2 22 7.5929 -0.1824
-9 2 23 -5.2783 -1.2429
-9 2 24 6.1501 -0.9003
-9 3 1 2.7087 -5.6955
-9 3 2 -5.1035 -2.1600
-9 3 3 1.5643 1.2556
-9 3 4 0.1830 0.8802
-9 3 5 0.4113 -1.6957
-9 3 6 3.2661 -1.6854
-9 3 7 -4.1642 0.4661
-9 3 8 -1.2050 -0.2783
-9 3 9 -1.7346 -0.9609
-9 3 10 5.7868 -0.2162
-9 3 11 0.7396 0.5824
-9 3 12 -0.6582 -0.1466
-9 3 13 -1.9409 0.1514
-9 3 14 -0.9551 0.1399
-9 3 15 0.3679 -0.1035
-9 3 16 0.1607 0.0792
-9 3 17 6.3420 -0.3799
-9 3 18 -9.4515 -0.2273
-9 3 19 6.6596 0.0560
-9 3 20 4.3354 -0.1110
-9 3 21 -11.2368 -0.0820
-9 3 22 -2.6574 0.5136
-9 3 23 4.8426 -0.1103
-9 4 1 0.4925 0.2459
-9 4 2 -1.7740 -3.1358
-9 4 3 3.4832 -0.5893
-9 4 4 -3.1157 2.1792
-9 4 5 -3.0531 1.1786
-9 4 6 2.5589 -1.0126
-9 4 7 3.1932 -0.1508
-9 4 8 1.4946 0.4343
-9 4 9 -5.8421 0.1156
-9 4 10 -2.1455 -0.7319
-9 4 11 3.4010 0.1875
-9 4 12 1.5242 0.3437
-9 4 13 -0.1566 0.0578
-9 4 14 -3.8120 0.4555
-9 4 15 7.1215 0.2368
-9 4 16 -6.0305 0.5636
-9 4 17 5.8407 0.2427
-9 4 18 -7.6719 0.0110
-9 4 19 -1.6927 0.5649
-9 4 20 14.4892 0.1277
-9 4 21 3.0073 0.2908
-9 4 22 -15.5579 0.2731
-9 4 23 2.8669 1.3907
-9 5 1 1.1298 4.0514
-9 5 2 -3.5225 -0.3925
-9 5 3 1.5444 -2.4980
-9 5 4 4.8981 -0.0768
-9 5 5 -1.4769 1.8603
-9 5 6 -9.1473 0.4462
-9 5 7 0.2487 -0.1641
-9 5 8 8.4844 -0.0357
-9 5 9 0.3680 0.6188
-9 5 10 -6.8150 0.1130
-9 5 11 -0.3073 -0.5422
-9 5 12 2.5819 0.0601
-9 5 13 3.1993 -0.2180
-9 5 14 -15.5134 -0.1071
-9 5 15 12.2577 0.0215
-9 5 16 -0.1160 0.0702
-9 5 17 2.8393 -0.0639
-9 5 18 -3.6358 -0.1361
-9 5 19 -8.5616 -0.0747
-9 5 20 2.8194 0.0583
-9 5 21 12.3460 -0.1851
-9 5 22 -2.7552 -0.6068
-9 6 1 3.4076 1.4504
-9 6 2 0.3463 2.1848
-9 6 3 -8.9596 -1.1965
-9 6 4 6.8772 -2.5688
-9 6 5 11.1332 -0.1719
-9 6 6 -7.0330 0.2715
-9 6 7 -9.5050 -0.3863
-9 6 8 3.9817 -0.5441
-9 6 9 7.5614 -0.4918
-9 6 10 -3.4398 0.2666
-9 6 11 -4.9287 -0.4772
-9 6 12 3.5886 -0.1258
-9 6 13 13.1689 -0.3469
-9 6 14 -21.8066 -0.6884
-9 6 15 3.1270 -0.0479
-9 6 16 3.1101 -0.3075
-9 6 17 2.8998 -0.1587
-9 6 18 -1.0778 -0.2832
-9 6 19 -2.1754 -0.4157
-9 6 20 -4.1362 0.5188
-9 6 21 -4.0868 -1.0662
-9 7 1 0.6543 -1.0668
-9 7 2 4.6471 1.8648
-9 7 3 -10.8997 2.4521
-9 7 4 -4.0424 -0.6128
-9 7 5 11.0155 -0.5651
-9 7 6 6.8265 0.7609
-9 7 7 -7.9292 0.2238
-9 7 8 -5.2316 0.4045
-9 7 9 7.5724 -0.0894
-9 7 10 1.4306 0.3971
-9 7 11 -7.6887 -0.0756
-9 7 12 -0.7748 0.2815
-9 7 13 19.8807 0.6970
-9 7 14 -13.1873 -0.2638
-9 7 15 -0.7134 0.1805
-9 7 16 1.3871 -0.0747
-9 7 17 0.3463 0.4105
-9 7 18 0.0354 -0.2157
-9 7 19 -0.4445 0.1138
-9 7 20 5.5507 1.1137
-9 8 1 3.2455 -1.1716
-9 8 2 6.6536 -1.2256
-9 8 3 -3.3028 1.3963
-9 8 4 -9.2129 0.8820
-9 8 5 -1.6594 -0.6062
-9 8 6 9.0089 0.4788
-9 8 7 1.7455 0.0765
-9 8 8 -6.1548 0.3689
-9 8 9 3.2305 0.3271
-9 8 10 2.6230 0.3401
-9 8 11 -4.8601 0.2476
-9 8 12 -7.2551 -0.3655
-9 8 13 14.9672 0.5381
-9 8 14 -5.4066 0.5261
-9 8 15 -0.6566 0.0891
-9 8 16 4.4390 -0.0812
-9 8 17 -2.4298 0.4722
-9 8 18 3.4753 -0.8270
-9 8 19 -4.2333 0.9260
-9 9 1 -1.3234 -0.0966
-9 9 2 7.0142 -1.1109
-9 9 3 4.5428 -1.0100
-9 9 4 -2.4762 0.2792
-9 9 5 -5.6809 -0.9454
-9 9 6 -1.7746 -0.3484
-9 9 7 2.7057 -0.4070
-9 9 8 -0.4064 -0.6276
-9 9 9 0.7848 -0.0073
-9 9 10 2.2728 -0.5379
-9 9 11 -0.7326 0.1296
-9 9 12 -8.0078 -0.2712
-9 9 13 5.1283 -0.7323
-9 9 14 0.0286 0.1393
-9 9 15 -2.6626 0.0132
-9 9 16 1.8409 -0.1630
-9 9 17 -2.8958 0.4155
-9 9 18 5.2997 -1.4316
-9 10 1 -6.7405 -0.4158
-9 10 2 -0.5432 1.0988
-9 10 3 0.9922 -0.2840
-9 10 4 4.2938 0.7902
-9 10 5 3.0701 0.1019
-9 10 6 -4.9720 -0.5018
-9 10 7 -2.0897 0.3911
-9 10 8 1.5149 -0.1753
-9 10 9 -4.8487 0.2082
-9 10 10 6.6580 -0.0600
-9 10 11 -0.0238 -0.3308
-9 10 12 -0.9250 0.3662
-9 10 13 -4.5514 0.1159
-9 10 14 -0.9661 -0.3081
-9 10 15 6.2341 -0.0905
-9 10 16 -3.6100 0.0368
-9 10 17 -5.7763 0.2722
-9 11 1 1.8853 -1.5098
-9 11 2 -0.2209 0.0251
-9 11 3 -6.5198 -0.1573
-9 11 4 1.0254 0.4319
-9 11 5 5.6331 1.2586
-9 11 6 -1.3209 -0.6501
-9 11 7 0.0998 -0.2609
-9 11 8 7.1765 0.5128
-9 11 9 -14.8549 -0.0202
-9 11 10 9.1946 0.2875
-9 11 11 -3.6047 -0.0945
-9 11 12 9.7142 -0.5456
-9 11 13 -2.4162 0.5801
-9 11 14 -13.1360 0.4989
-9 11 15 11.8652 -0.3981
-9 11 16 2.0214 0.1197
-9 12 1 4.7232 0.8420
-9 12 2 2.6428 -1.0598
-9 12 3 -3.6622 -0.5880
-9 12 4 0.5486 -0.7142
-9 12 5 2.3016 1.0878
-9 12 6 -3.3150 0.5363
-9 12 7 -2.0165 -0.9492
-9 12 8 13.8398 -0.0028
-9 12 9 -13.6995 0.3926
-9 12 10 6.8934 -0.2438
-9 12 11 -9.3641 0.1094
-9 12 12 8.6874 -0.3072
-9 12 13 8.4878 -0.8753
-9 12 14 -12.1429 0.8904
-9 13 1 5.2617 2.5007
-9 13 2 -1.3327 0.4088
-9 13 3 -4.6537 -0.3143
-9 13 4 -0.2522 -0.9506
-9 13 5 3.5290 -0.0476
-9 13 6 -0.2918 0.8144
-9 13 7 -3.3461 0.4069
-9 13 8 6.4695 -0.5636
-9 13 9 -6.6436 0.5642
-9 13 10 5.0970 0.6674
-9 13 11 -5.3501 -0.5442
-9 13 12 -1.5689 1.0224
-9 14 1 5.5308 -0.3304
-9 14 2 3.9709 1.1767
-9 14 3 -0.2345 0.5043
-9 14 4 -5.8542 -0.8111
-9 14 5 -5.0419 -0.4491
-9 14 6 -1.1320 -0.8360
-9 14 7 7.7264 0.2324
-9 14 8 1.1104 0.0666
-9 14 9 -5.1444 -0.8256
-9 14 10 -1.5715 0.7935
-9 14 11 4.6205 -0.8114
-9 15 1 -1.9861 -1.7863
-9 15 2 -1.4270 -0.0762
-9 15 3 11.2488 1.0932
-9 15 4 9.9641 0.5219
-9 15 5 -9.5291 0.2206
-9 15 6 -14.4270 -0.3451
-9 15 7 9.6935 -0.8760
-9 15 8 4.9324 0.6724
-9 16 1 5.4764 -0.2533
-9 16 3 -5.5385 -1.0764
-9 16 4 23.4936 1.5586
-9 16 5 4.2834 0.2561
-9 16 6 -14.0673 0.3662
-9 17 1 16.5153 0.4928
-9 17 2 -5.0577 1.2508
-8 -16 6 7.5134 0.3077
-8 -16 7 -10.4036 -1.3602
-8 -16 8 4.9815 0.5130
-8 -16 9 5.3903 0.7704
-8 -16 10 -8.1377 -0.3396
-8 -16 11 -8.1339 -0.3518
-8 -16 12 13.9630 0.2125
-8 -15 1 7.3602 -4.3155
-8 -15 2 -9.8942 0.3379
-8 -15 3 -3.3363 3.2657
-8 -15 4 1.9723 -1.2941
-8 -15 5 -4.6259 -0.1772
-8 -15 6 2.5984 1.0770
-8 -15 7 1.4292 -0.6890
-8 -15 8 -2.5479 -0.9498
-8 -15 9 1.1156 0.6069
-8 -15 10 6.1068 0.4433
-8 -15 11 -10.2794 -0.4617
-8 -15 12 -13.7021 0.0320
-8 -15 13 12.1220 0.8793
-8 -15 14 6.9166 -0.6616
-8 -15 15 -3.6263 -1.2910
-8 -15 16 -8.6799 0.9898
-8 -15 17 0.2058 0.6334
-8 -14 1 7.7645 -0.6892
-8 -14 2 3.5977 -2.9143
-8 -14 3 -9.6952 1.7429
-8 -14 4 6.4130 0.6517
-8 -14 5 -2.5848 -0.1773
-8 -14 6 -10.9771 0.8421
-8 -14 7 5.2679 0.8581
-8 -14 8 2.5830 -0.5972
-8 -14 9 -8.6332 0.2452
-8 -14 10 5.6669 0.3803
-8 -14 11 10.6069 -0.1272
-8 -14 12 -18.5379 0.0062
-8 -14 13 -1.9285 0.7819
-8 -14 14 3.1178 0.5766
-8 -14 15 3.1805 -0.8444
-8 -14 16 -2.6872 -0.1511
-8 -14 17 -5.2385 0.6645
-8 -14 18 12.3099 -0.1335
-8 -14 19 -19.2952 0.0427
-8 -14 20 1.7904 0.8548
-8 -13 1 -1.9565 1.7514
-8 -13 2 10.4538 -1.8770
-8 -13 3 -6.1813 -1.2270
-8 -13 4 8.1654 -0.3425
-8 -13 5 6.3054 -0.3846
-8 -13 6 -6.9304 -0.3192
-8 -13 7 -0.4189 0.1148
-8 -13 8 8.2350 -0.4378
-8 -13 9 -2.5908 0.3797
-8 -13 10 -6.1018 0.0068
-8 -13 11 14.7160 -0.4228
-8 -13 12 -4.9382 -0.0001
-8 -13 13 5.3382 -0.3825
-8 -13 14 -1.1440 0.4025
-8 -13 15 -1.4633 0.3654
-8 -13 16 3.5875 -0.2688
-8 -13 17 -10.7848 0.0445
-8 -13 18 22.5472 -0.3774
-8 -13 19 -4.6199 -0.2899
-8 -13 20 -6.3584 0.6393
-8 -13 21 -1.2062 -1.5013
-8 -12 1 -6.4425 0.7901
-8 -12 2 5.5200 1.0819
-8 -12 3 -5.9311 -0.0928
-8 -12 4 4.3210 -0.7967
-8 -12 5 2.4634 -0.1225
-8 -12 6 -1.3318 0.0600
-8 -12 7 -1.5850 -0.5332
-8 -12 8 2.5053 -0.7444
-8 -12 9 5.5910 -0.0346
-8 -12 10 -6.2574 0.1178
-8 -12 11 5.3709 -0.0981
-8 -12 12 -9.2994 0.3039
-8 -12 13 7.1525 -0.6048
-8 -12 14 5.5730 -0.6018
-8 -12 15 2.6146 0.2787
-8 -12 16 1.6931 0.2744
-8 -12 17 -15.1298 -0.0364
-8 -12 18 11.3360 0.3726
-8 -12 19 5.0139 -0.2186
-8 -12 20 4.5040 -0.4451
-8 -12 21 -1.1650 -1.2664
-8 -12 22 1.4226 1.9095
-8 -12 23 -6.2146 -2.3380
-8 -11 1 -8.4075 -0.6860
-8 -11 2 2.4523 0.5212
-8 -11 3 -6.0614 1.4909
-8 -11 4 2.3550 0.3298
-8 -11 5 0.9807 0.0959
-8 -11 6 -6.0581 0.8473
-8 -11 7 -0.5855 0.4120
-8 -11 8 -5.7288 0.0439
-8 -11 9 3.2424 -0.3458
-8 -11 10 -1.9019 -0.1933
-8 -11 11 4.7484 0.1901
-8 -11 12 -9.7233 0.5774
-8 -11 13 -4.2318 0.1058
-8 -11 14 -6.1977 -0.3396
-8 -11 15 8.1112 -0.1211
-8 -11 16 3.0847 0.0819
-8 -11 17 -9.0997 -0.5001
-8 -11 18 -0.9117 0.6103
-8 -11 19 -8.4595 0.8248
-8 -11 20 7.4092 -0.0722
-8 -11 21 1.1502 -0.7036
-8 -11 22 4.5108 1.1374
-8 -11 23 -4.1275 -1.4729
-8 -11 24 -1.3748 1.2845
-8 -10 1 -5.3689 0.2381
-8 -10 2 1.7289 -1.4192
-8 -10 3 -3.4666 -0.7034
-8 -10 4 -1.0702 0.7065
-8 -10 5 6.7677 -0.0752
-8 -10 6 -1.9459 -0.2824
-8 -10 7 3.4753 0.3607
-8 -10 8 -6.2944 0.6353
-8 -10 9 1.5973 0.0089
-8 -10 10 -1.5517 -0.5190
-8 -10 11 4.9169 0.0629
-8 -10 12 0.6725 0.2614
-8 -10 13 4.7375 -0.1826
-8 -10 14 -9.9919 0.1440
-8 -10 15 -0.9068 0.2323
-8 -10 16 2.2501 -0.0553
-8 -10 17 2.5385 -0.3891
-8 -10 18 2.4988 -0.3391
-8 -10 19 -10.8336 0.1192
-8 -10 20 0.1488 0.3924
-8 -10 21 -3.0329 -0.0942
-8 -10 22 6.8099 0.4089
-8 -10 23 -6.2609 -0.2688
-8 -10 24 0.1408 0.7485
-8 -10 25 6.6427 -1.2318
-8 -9 1 0.5556 1.6969
-8 -9 2 1.8343 1.0509
-8 -9 3 1.7988 -2.0477
-8 -9 4 -3.8592 -0.2847
-8 -9 5 -0.9081 0.5832
-8 -9 6 2.6014 -0.2928
-8 -9 7 5.7016 -0.3674
-8 -9 8 -2.9498 0.2137
-8 -9 9 2.7839 0.5649
-8 -9 10 -1.8231 -0.5684
-8 -9 11 1.1185 0.0534
-8 -9 12 -3.2270 0.4475
-8 -9 13 7.2803 -0.4251
-8 -9 14 5.0588 -0.0630
-8 -9 15 -2.4087 0.2529
-8 -9 16 -2.7776 -0.2534
-8 -9 17 4.4854 0.3193
-8 -9 18 3.4719 -0.1717
-8 -9 19 -0.3152 -0.5026
-8 -9 20 1.8371 -0.0027
-8 -9 21 -7.4417 -0.2858
-8 -9 22 10.2192 -0.0528
-8 -9 23 -7.7083 0.0901
-8 -9 24 -4.3216 -0.2000
-8 -9 25 9.2723 -0.6981
-8 -8 1 1.6100 -1.1002
-8 -8 2 -0.8153 2.6837
-8 -8 3 2.7197 0.3871
-8 -8 4 4.7283 -1.2427
-8 -8 5 -7.0736 -0.3605
-8 -8 6 0.6827 0.5582
-8 -8 7 -0.6967 -0.0969
-8 -8 8 0.6629 -0.3288
-8 -8 9 1.5946 0.6774
-8 -8 10 -1.2870 -0.1564
-8 -8 11 3.6046 -0.0828
-8 -8 12 -5.9759 0.1372
-8 -8 13 -2.8084 0.0838
-8 -8 14 1.8938 0.1555
-8 -8 15 0.2631 0.1957
-8 -8 16 1.6332 -0.1186
-8 -8 17 -1.4798 0.2047
-8 -8 18 -2.0790 0.0529
-8 -8 19 1.6582 0.0686
-8 -8 20 4.2571 0.0388
-8 -8 21 -6.3316 -0.2189
-8 -8 22 5.4902 0.0799
-8 -8 23 -1.4903 0.4055
-8 -8 24 -2.0070 -0.2024
-8 -8 25 -2.2726 -0.3262
-8 -8 26 4.9031 0.1963
-8 -7 1 1.6030 -3.2737
-8 -7 2 -0.2663 -0.7296
-8 -7 3 -6.8246 2.2054
-8 -7 4 6.2042 0.1291
-8 -7 5 -1.7067 -1.3925
-8 -7 6 4.8735 -0.2251
-8 -7 7 -8.6139 -0.2353
-8 -7 8 1.4855 -0.5172
-8 -7 9 1.1836 -0.0918
-8 -7 10 -2.3969 0.0450
-8 -7 11 4.3940 0.2103
-8 -7 12 -1.7591 -0.5190
-8 -7 13 4.4474 -0.0773
-8 -7 14 -3.9399 0.0096
-8 -7 15 -8.4995 -0.1986
-8 -7 16 12.6788 0.4914
-8 -7 17 -2.3725 0.1988
-8 -7 18 -4.8485 -0.0542
-8 -7 19 0.7081 0.4660
-8 -7 20 4.3845 -0.2439
-8 -7 21 0.7251 0.0340
-8 -7 22 -3.3666 0.2563
-8 -7 23 -0.1082 0.1025
-8 -7 24 7.8944 0.5347
-8 -7 25 -9.3334 0.1651
-8 -7 26 -0.0606 -0.2692
-8 -6 1 -1.1213 0.2996
-8 -6 2 9.2525 -2.8010
-8 -6 3 -6.7051 0.7930
-8 -6 4 -3.2360 1.8652
-8 -6 5 -2.3429 0.3678
-8 -6 6 11.4566 0.2440
-8 -6 7 -4.2606 0.0575
-8 -6 8 -4.0121 -0.2256
-8 -6 9 0.4160 -0.3031
-8 -6 10 -0.1224 0.0161
-8 -6 11 0.7252 0.3091
-8 -6 12 -5.6147 -0.2162
-8 -6 13 7.7752 0.0534
-8 -6 14 3.9216 -0.0296
-8 -6 15 -18.0727 -0.8525
-8 -6 16 12.8761 -0.0574
-8 -6 17 2.8655 -0.0519
-8 -6 18 -4.8290 -0.0996
-8 -6 19 -4.0436 0.5556
-8 -6 20 4.5431 -0.4271
-8 -6 21 6.5172 -0.1209
-8 -6 22 -5.0227 -0.0055
-8 -6 23 -1.8194 -0.3472
-8 -6 24 10.9672 0.3081
-8 -6 25 0.7238 -0.3118
-8 -6 26 -5.4387 -0.2860
-8 -5 1 -8.5977 2.8912
-8 -5 2 8.7850 -0.8970
-8 -5 3 4.7571 -1.9441
-8 -5 4 -3.3371 0.2379
-8 -5 5 -9.6327 0.6496
-8 -5 6 5.1179 0.2680
-8 -5 7 8.9733 0.8668
-8 -5 8 -2.3623 0.2065
-8 -5 9 -4.4446 -0.3500
-8 -5 10 1.0482 0.2231
-8 -5 11 1.6484 0.1894
-8 -5 12 -2.6786 -0.0052
-8 -5 13 -0.4038 -0.0014
-8 -5 14 9.5347 0.4947
-8 -5 15 -16.0459 0.0896
-8 -5 16 3.0749 -0.3768
-8 -5 17 2.6083 -0.4417
-8 -5 18 0.2470 -0.1879
-8 -5 19 -8.9324 0.0072
-8 -5 20 -0.8816 -0.0426
-8 -5 21 3.2775 -0.0232
-8 -5 22 -3.0209 -0.4001
-8 -5 23 -7.9308 0.0352
-8 -5 24 1.8857 0.1674
-8 -5 25 12.8590 -0.6208
-8 -5 26 1.7277 -0.0138
-8 -5 27 -16.4341 -0.9564
-8 -4 1 -7.4190 0.5706
-8 -4 2 -1.9188 2.0212
-8 -4 3 6.3848 -1.0460
-8 -4 4 6.6439 -1.3524
-8 -4 5 -7.6893 -0.0507
-8 -4 6 -8.9680 -0.9310
-8 -4 7 5.4922 -0.0780
-8 -4 8 7.4799 0.7083
-8 -4 9 -1.1272 -0.3889
-8 -4 10 -2.9092 -0.3482
-8 -4 11 -2.2581 0.1180
-8 -4 12 4.7844 0.3920
-8 -4 13 -2.6975 -0.3596
-8 -4 14 8.8874 -0.2256
-8 -4 15 -4.6684 0.7214
-8 -4 16 3.1903 0.3238
-8 -4 17 -2.1474 -0.0326
-8 -4 18 4.3325 0.2559
-8 -4 19 -1.3389 -0.2395
-8 -4 20 -0.8138 0.2433
-8 -4 21 -2.0837 0.2498
-8 -4 22 4.5333 -0.2963
-8 -4 23 -8.6312 0.4551
-8 -4 24 -11.1902 0.1822
-8 -4 25 7.7511 -0.3942
-8 -4 26 6.1605 1.3775
-8 -4 27 -2.8023 -1.4870
-8 -3 1 -3.2285 -1.9475
-8 -3 2 -2.4923 0.8200
-8 -3 3 -2.5937 1.7410
-8 -3 4 7.8922 -0.1198
-8 -3 5 5.3807 0.5201
-8 -3 6 -5.4277 0.3227
-8 -3 7 -8.4703 -1.0341
-8 -3 8 3.9751 0.6417
-8 -3 9 4.8609 0.7331
-8 -3 10 1.0451 -0.3055
-8 -3 11 -5.8684 -0.3184
-8 -3 12 3.5826 0.5218
-8 -3 13 -3.1100 0.4299
-8 -3 14 1.4760 -0.4980
-8 -3 15 -1.3725 -0.1274
-8 -3 16 6.9883 0.1861
-8 -3 17 -2.1804 0.1484
-8 -3 18 2.7167 0.1745
-8 -3 19 2.4148 0.0434
-8 -3 20 4.8813 0.1244
-8 -3 21 -0.3913 -0.1744
-8 -3 22 6.7128 0.0509
-8 -3 23 3.2064 0.2645
-8 -3 24 -4.7709 0.2653
-8 -3 25 -1.7752 -0.5067
-8 -3 26 -1.9564 0.8038
-8 -2 1 -7.3514 -0.1124
-8 -2 2 2.0208 -2.5823
-8 -2 3 -3.0372 -0.3063
-8 -2 4 -5.1306 0.0283
-8 -2 5 4.4334 -0.4256
-8 -2 6 6.3073 0.9722
-8 -2 7 -5.0790 -0.9040
-8 -2 8 -0.8357 -0.8935
-8 -2 9 -2.7296 0.4016
-8 -2 10 2.6702 0.1755
-8 -2 11 -2.1579 -0.4905
-8 -2 12 2.6978 -0.3742
-8 -2 13 -1.3147 0.3688
-8 -2 14 -2.2246 0.1011
-8 -2 15 -3.7793 -0.2582
-8 -2 16 0.8707 -0.2806
-8 -2 17 -5.1905 0.0320
-8 -2 18 1.9258 -0.3814
-8 -2 19 -2.4084 0.1602
-8 -2 20 -2.0891 0.2625
-8 -2 21 3.4211 -0.7254
-8 -2 22 -1.3000 -0.1367
-8 -2 23 2.9691 -0.2395
-8 -2 24 4.5715 -0.3540
-8 -2 25 2.4388 0.6069
-8 -2 26 -7.3885 0.3162
-8 -1 1 -3.5486 3.1589
-8 -1 2 -2.1718 0.8642
-8 -1 3 6.3177 -1.4348
-8 -1 4 -2.3023 -0.4392
-8 -1 5 -5.6808 -0.6975
-8 -1 6 -0.0278 0.5947
-8 -1 7 -0.3008 0.5371
-8 -1 8 7.1134 -0.9906
-8 -1 9 -3.7484 -0.5205
-8 -1 10 -1.4667 0.0565
-8 -1 11 -2.2319 -0.1754
-8 -1 12 2.2248 -0.4425
-8 -1 13 -1.7703 -0.1613
-8 -1 14 1.7656 0.0263
-8 -1 15 1.6261 0.1101
-8 -1 16 0.8681 -0.0888
-8 -1 17 -6.5402 0.1302
-8 -1 18 -0.1138 -0.1919
-8 -1 19 1.9291 -0.1301
-8 -1 20 -7.5183 0.7608
-8 -1 21 -0.8500 0.3974
-8 -1 22 -3.7359 -0.2462
-8 -1 23 0.8079 0.5479
-8 -1 24 -3.7682 -1.4828
-8 -1 25 4.2419 -0.1157
-8 -1 26 -1.5641 2.9554
-8 0 1 5.9995 -0.5624
-8 0 2 -6.4013 4.0825
-8 0 3 -1.0880 1.6686
-8 0 4 10.3640 0.0447
-8 0 5 1.9562 -0.1292
-8 0 6 -4.0270 0.2057
-8 0 7 -6.0190 1.8179
-8 0 8 4.8650 0.8732
-8 0 9 0.9427 0.1993
-8 0 10 3.0098 0.3552
-8 0 11 -1.3047 0.4361
-8 0 12 4.3567 0.0231
-8 0 13 -6.0039 -0.0320
-8 0 14 0.7680 0.1754
-8 0 15 2.7181 0.0550
-8 0 16 3.7777 0.0810
-8 0 17 1.6117 -0.0363
-8 0 18 -2.8567 0.2019
-8 0 19 5.8329 -0.7123
-8 0 20 3.8476 -0.3524
-8 0 21 -3.1820 0.9600
-8 0 22 -6.0093 -0.2873
-8 0 23 7.7331 1.3247
-8 0 24 -3.9101 -0.3338
-8 0 25 -4.1186 -2.3397
-8 0 26 5.6093 1.3614
-8 1 1 5.2436 -5.8623
-8 1 2 0.6357 -1.4136
-8 1 3 -11.2473 1.8389
-8 1 4 1.3916 0.3672
-8 1 5 4.6645 -0.8646
-8 1 6 4.8568 -1.8501
-8 1 7 -2.5386 -0.3687
-8 1 8 0.1433 0.5138
-8 1 9 -5.6752 0.1927
-8 1 10 2.8109 -0.1873
-8 1 11 -1.9455 0.4812
-8 1 12 7.4365 0.1450
-8 1 13 -2.2386 -0.5297
-8 1 14 -0.5027 0.1764
-8 1 15 -1.4183 -0.1232
-8 1 16 -0.3303 -0.0179
-8 1 17 1.5140 -0.1122
-8 1 18 -2.2458 0.2200
-8 1 19 -0.7701 -0.2015
-8 1 20 6.9977 -0.9744
-8 1 21 3.6613 -0.3469
-8 1 22 -6.6440 -0.4405
-8 1 23 3.0283 0.0673
-8 1 24 6.5810 0.7679
-8 1 25 -11.9552 -0.0794
-8 2 1 1.6275 -0.7184
-8 2 2 5.0383 -4.5724
-8 2 3 -0.2069 -0.7020
-8 2 4 -4.3392 1.5586
-8 2 5 -7.0022 0.9038
-8 2 6 4.1720 -1.0540
-8 2 7 -0.1897 -1.5004
-8 2 8 6.6092 -0.7496
-8 2 9 -4.4010 -0.1259
-8 2 10 0.5898 -0.4922
-8 2 11 -6.1315 -0.0533
-8 2 12 -0.2355 0.5248
-8 2 13 1.6742 -0.2675
-8 2 14 2.1068 0.0659
-8 2 15 -2.4428 0.0449
-8 2 16 3.4696 0.0569
-8 2 17 -3.5014 0.3106
-8 2 18 -1.2821 0.2282
-8 2 19 -3.0830 0.6397
-8 2 20 -0.3955 0.4401
-8 2 21 1.9013 -0.1940
-8 2 22 -1.1393 0.3538
-8 2 23 -2.8241 -0.5176
-8 2 24 12.1788 -0.4848
-8 2 25 -11.7740 3.2869
-8 3 1 -3.3548 5.6792
-8 3 2 -0.4605 -0.3456
-8 3 3 7.8642 -2.5655
-8 3 4 2.6683 0.3294
-8 3 5 -6.7783 2.4319
-8 3 6 1.1830 1.5505
-8 3 7 -6.2918 0.5486
-8 3 8 3.8218 -0.0767
-8 3 9 -0.2108 -0.1439
-8 3 10 5.0456 0.1364
-8 3 11 0.4258 -0.1678
-8 3 12 -5.7425 0.2138
-8 3 13 -1.1724 0.3295
-8 3 14 3.4394 0.0511
-8 3 15 -6.7130 0.0637
-8 3 16 6.8993 -0.0259
-8 3 17 0.2434 0.0452
-8 3 18 0.4374 -0.0847
-8 3 19 -3.2299 0.2501
-8 3 20 5.4855 0.2565
-8 3 21 -2.0343 0.2745
-8 3 22 -4.8856 0.6442
-8 3 23 -1.0812 0.1078
-8 3 24 10.3824 -2.1960
-8 4 1 -8.0285 2.3806
-8 4 2 -7.0731 3.1793
-8 4 3 6.8686 -1.5105
-8 4 4 2.9798 -3.0332
-8 4 5 -1.1182 -0.4471
-8 4 6 2.9722 0.6019
-8 4 7 -2.6609 0.4174
-8 4 8 0.9296 0.5505
-8 4 9 -4.5161 -0.3330
-8 4 10 0.5934 -0.2517
-8 4 11 5.6256 -0.2351
-8 4 12 -0.6945 -0.5698
-8 4 13 -2.2528 -0.0495
-8 4 14 5.8221 -0.2576
-8 4 15 -7.7197 -0.2336
-8 4 16 0.4543 -0.2126
-8 4 17 0.4791 -0.4849
-8 4 18 4.3425 -0.4148
-8 4 19 -10.7206 -0.4490
-8 4 20 8.0865 -0.5150
-8 4 21 6.1113 -0.1377
-8 4 22 -8.2905 -0.3155
-8 4 23 -1.4534 1.0859
-8 4 24 2.1709 -3.0243
-8 5 1 1.6179 -2.1920
-8 5 2 -11.7025 2.5814
-8 5 3 2.3425 2.4280
-8 5 4 2.7808 -1.2798
-8 5 5 1.6678 -1.8405
-8 5 6 -2.1580 -0.1605
-8 5 7 -1.2564 -0.6243
-8 5 8 6.6027 0.2936
-8 5 9 -0.5440 0.3621
-8 5 10 -3.0844 -0.0083
-8 5 11 -0.7282 0.1628
-8 5 12 1.8764 -0.3447
-8 5 13 -2.1665 -0.0132
-8 5 14 5.9545 0.0514
-8 5 15 -2.7373 0.1640
-8 5 16 1.5713 0.1648
-8 5 17 -2.9509 -0.0368
-8 5 18 5.2764 0.4603
-8 5 19 -7.3438 -0.4432
-8 5 20 -3.0808 0.0540
-8 5 21 4.4942 0.0715
-8 5 22 0.1878 -0.6153
-8 5 23 -1.3554 2.3545
-8 6 1 11.4775 -2.5036
-8 6 2 -5.9072 -0.5777
-8 6 3 -5.5145 2.6059
-8 6 4 0.1916 2.1717
-8 6 5 7.0728 -0.5661
-8 6 6 -1.9878 0.5831
-8 6 7 -8.7659 0.1066
-8 6 8 2.1635 -0.1591
-8 6 9 3.3234 0.4349
-8 6 10 2.9364 0.5639
-8 6 11 -4.8296 0.7500
-8 6 12 2.5964 0.2174
-8 6 13 -1.9447 0.0221
-8 6 14 1.7732 0.2819
-8 6 15 -4.2441 0.3697
-8 6 16 5.4416 0.1846
-8 6 17 1.6664 0.0962
-8 6 18 -1.7662 0.7732
-8 6 19 4.8073 0.0475
-8 6 20 1.1546 0.6662
-8 6 21 -7.0256 -0.6808
-8 6 22 4.4380 -0.3146
-8 7 1 6.5223 -1.3524
-8 7 2 1.6100 -2.5625
-8 7 3 -3.0269 -1.1901
-8 7 4 -6.1259 1.4524
-8 7 5 5.4771 -0.4140
-8 7 6 7.4919 -0.5701
-8 7 7 -6.2832 0.4465
-8 7 8 -3.6897 -0.5486
-8 7 9 -0.4429 -0.7086
-8 7 10 4.6893 -0.1935
-8 7 11 -6.9823 0.0814
-8 7 12 3.7661 0.0863
-8 7 13 2.1903 -0.3175
-8 7 14 0.1069 -0.1465
-8 7 15 -5.9598 -0.0127
-8 7 16 -0.5468 -0.2919
-8 7 17 6.2855 -0.3262
-8 7 18 -6.1383 -0.3471
-8 7 19 -1.8589 0.0770
-8 7 20 10.6296 1.1459
-8 7 21 -3.4186 -1.5954
-8 8 1 3.2403 0.7158
-8 8 2 0.5626 -0.6734
-8 8 3 2.8185 -1.8184
-8 8 4 -7.2783 0.1861
-8 8 5 -1.8678 0.6326
-8 8 6 7.5163 -1.2554
-8 8 7 -0.2496 0.1693
-8 8 8 -0.9296 0.1356
-8 8 9 -0.1155 -0.6570
-8 8 10 4.5278 -0.3237
-8 8 11 -7.7279 -0.2573
-8 8 12 -1.8969 -0.2505
-8 8 13 5.3120 -0.0707
-8 8 14 0.4803 -0.1177
-8 8 15 -1.7595 -0.0211
-8 8 16 -2.8175 0.1599
-8 8 17 3.1539 -0.3109
-8 8 18 1.6675 -0.7597
-8 8 19 -9.7776 0.2682
-8 8 20 -0.5461 0.6977
-8 9 1 -0.3526 1.6829
-8 9 2 2.8870 0.8848
-8 9 3 5.1926 -0.1352
-8 9 4 -4.9903 -0.5117
-8 9 5 -1.4347 1.6705
-8 9 6 1.1022 0.2891
-8 9 7 -2.0907 -0.1648
-8 9 8 0.8939 0.5668
-8 9 9 0.4627 0.4447
-8 9 10 5.1976 0.1044
-8 9 11 0.3916 0.3047
-8 9 12 -6.0139 -0.0748
-8 9 13 2.2381 0.0369
-8 9 14 0.5055 0.2539
-8 9 15 -1.2665 0.0251
-8 9 16 0.0802 0.6477
-8 9 17 -0.4485 -0.0845
-8 9 18 5.3068 -0.5989
-8 9 19 1.9854 0.9928
-8 10 1 -8.5669 0.9500
-8 10 2 3.1730 0.3408
-8 10 3 3.8307 0.2289
-8 10 4 -2.3989 -1.3331
-8 10 5 4.0785 -0.1588
-8 10 6 0.5519 1.0065
-8 10 7 -3.8846 -0.0850
-8 10 8 0.8633 -0.6690
-8 10 9 -2.6358 0.4207
-8 10 10 0.9428 0.2008
-8 10 11 4.1226 -0.1911
-8 10 12 1.5230 0.1373
-8 10 13 -0.2556 -0.2983
-8 10 14 -0.2960 -0.1841
-8 10 15 -0.1390 0.3541
-8 10 16 -1.0562 0.0997
-8 10 17 -0.1594 -0.4229
-8 10 18 -2.8160 -0.3133
-8 11 1 -6.7880 -0.0573
-8 11 2 3.7219 0.5757
-8 11 3 -4.0355 0.6099
-8 11 4 -3.3503 -0.3157
-8 11 5 3.8768 -1.2497
-8 11 6 1.8492 0.1210
-8 11 7 -1.5964 0.8804
-8 11 8 2.2409 -0.5558
-8 11 9 -3.6589 -0.4485
-8 11 10 -0.7230 0.7470
-8 11 11 -6.1549 -0.2209
-8 11 12 5.3683 -0.0482
-8 11 13 3.8319 0.1088
-8 11 14 -3.3683 -0.8917
-8 11 15 1.9471 0.8904
-8 11 16 -0.7435 0.2919
-8 12 1 -5.1129 -1.2616
-8 12 2 9.4130 0.0635
-8 12 3 -3.8044 0.6316
-8 12 4 -3.3735 0.5723
-8 12 5 -0.1600 -0.5042
-8 12 6 -0.2749 -0.7216
-8 12 7 0.3861 0.2284
-8 12 8 2.8604 0.5458
-8 12 9 -1.2404 -0.5480
-8 12 10 4.7827 0.1465
-8 12 11 -8.7450 0.5843
-8 12 12 -3.3644 -0.0859
-8 12 13 4.8318 0.5072
-8 12 14 -0.1676 -0.8623
-8 12 15 -1.6918 0.5594
-8 13 1 -5.7842 -0.7141
-8 13 2 5.8315 -0.7785
-8 13 3 0.3758 0.1191
-8 13 4 -0.2242 0.5646
-8 13 5 0.8070 0.0136
-8 13 6 -2.4807 -0.1905
-8 13 7 1.5875 -0.8318
-8 13 8 -0.5007 -0.1858
-8 13 9 -0.2699 0.1802
-8 13 10 3.5637 -0.7114
-8 13 11 5.2081 -0.1276
-8 13 12 -6.1243 -0.1868
-8 13 13 -4.3768 0.4954
-8 14 1 -0.8838 0.5098
-8 14 2 2.4555 -0.2432
-8 14 3 1.0917 -0.2686
-8 14 4 -2.1508 0.6952
-8 14 5 1.7494 0.4631
-8 14 6 -4.0016 0.7289
-8 14 7 5.7071 0.2091
-8 14 8 -1.8564 -0.3610
-8 14 9 -0.3889 0.3533
-8 14 10 -8.3035 0.3597
-8 14 11 12.6337 -0.0429
-8 14 12 1.5747 -0.8831
-8 15 1 -1.5458 0.0871
-8 15 2 -0.6386 0.1271
-8 15 3 4.5281 -0.8291
-8 15 4 1.4840 -0.2704
-8 15 5 -1.2638 -0.1617
-8 15 6 -9.2115 0.4648
-8 15 7 6.8793 -0.0024
-8 15 8 1.9089 0.1865
-8 15 9 2.9920 -0.0184
-8 16 1 3.0733 -0.0864
-8 16 2 -8.4469 0.4259
-8 16 3 -2.8867 -0.2698
-8 16 4 11.4535 0.1362
-8 16 5 1.4131 -1.0977
-8 16 6 -10.7989 0.5036
-8 16 7 1.4527 -0.4128
-8 17 1 12.9838 0.0712
-8 17 2 -2.1529 0.2899
-8 17 3 -12.6106 -0.4907
-8 17 4 8.9049 1.4373
-7 -16 1 -11.5281 -0.6823
-7 -16 2 10.7357 -0.1720
-7 -16 3 -0.1611 -0.6461
-7 -16 4 -3.3754 0.5118
-7 -16 5 0.5105 1.6581
-7 -16 6 10.6469 -0.7455
-7 -16 7 -15.0667 -0.5738
-7 -16 8 2.8833 0.3210
-7 -16 9 -1.4073 -0.0736
-7 -16 10 6.0518 -0.6452
-7 -16 11 -2.2222 1.1496
-7 -16 12 -0.8408 0.2487
-7 -16 13 -0.3534 0.5188
-7 -16 14 -5.8555 -0.2197
-7 -16 15 1.8815 -1.1277
-7 -16 16 2.2060 0.7952
-7 -16 17 -11.1924 0.5338
-7 -15 1 -4.5635 0.5883
-7 -15 2 -2.5865 -0.7867
-7 -15 3 5.3938 -0.9287
-7 -15 4 1.0973 -0.3687
-7 -15 5 -6.8577 0.9257
-7 -15 6 11.0161 0.2609
-7 -15 7 -1.6213 0.1411
-7 -15 8 4.8232 -0.1652
-7 -15 9 -12.6088 -0.0700
-7 -15 10 8.8247 -0.2487
-7 -15 11 3.7889 -0.3061
-7 -15 12 -6.1558 -0.3459
-7 -15 13 11.9554 1.2069
-7 -15 14 -2.2413 0.3927
-7 -15 15 -3.5021 -0.7724
-7 -15 16 11.8888 -0.1376
-7 -15 17 -5.4506 1.0313
-7 -15 18 -10.5171 -0.6886
-7 -15 19 15.3761 -0.2577
-7 -15 20 6.2125 0.6049
-7 -14 1 9.5735 1.4377
-7 -14 2 -7.2927 0.1254
-7 -14 3 -3.2855 -1.0142
-7 -14 4 13.7960 -1.0856
-7 -14 5 -9.0451 -0.0804
-7 -14 6 -3.2440 -0.5042
-7 -14 7 2.6314 0.1582
-7 -14 8 14.5815 0.2266
-7 -14 9 -12.8197 -0.6418
-7 -14 10 0.6099 0.0446
-7 -14 11 7.2617 0.0993
-7 -14 12 -11.7286 -1.1802
-7 -14 13 7.4211 0.0112
-7 -14 14 4.4158 0.3038
-7 -14 15 -7.8604 -0.0260
-7 -14 16 9.8594 -0.7072
-7 -14 17 5.1876 0.5358
-7 -14 18 -11.1246 -0.1875
-7 -14 19 -0.8572 -0.0421
-7 -14 20 11.6486 -0.8430
-7 -14 21 -3.6312 -1.5059
-7 -14 22 8.6560 2.6969
-7 -13 1 8.7183 0.7105
-7 -13 2 -2.3609 1.6476
-7 -13 3 -15.2788 0.9298
-7 -13 4 14.0334 -0.3017
-7 -13 5 -1.1534 0.1532
-7 -13 6 -8.2359 0.0652
-7 -13 7 -7.4660 -0.4373
-7 -13 8 11.9557 0.8881
-7 -13 9 -5.3618 0.0084
-7 -13 10 -2.6350 -0.4992
-7 -13 11 5.2544 0.6670
-7 -13 12 -10.1105 0.0429
-7 -13 13 1.9469 -0.2664
-7 -13 14 0.4324 -0.1875
-7 -13 15 -9.5024 0.4484
-7 -13 16 3.2987 -0.1391
-7 -13 17 1.8684 -0.0373
-7 -13 18 2.6152 -0.0429
-7 -13 19 -7.0749 1.2442
-7 -13 20 -5.3650 -0.1744
-7 -13 21 0.6801 -2.0271
-7 -13 22 13.1489 0.9444
-7 -13 23 -8.9122 -1.5242
-7 -12 1 5.0493 -1.2238
-7 -12 2 5.7644 0.2282
-7 -12 3 -12.9667 0.8591
-7 -12 4 6.7726 0.5631
-7 -12 5 1.9362 0.0417
-7 -12 6 -1.6860 0.5963
-7 -12 7 -6.4822 -0.6345
-7 -12 8 7.1190 0.4278
-7 -12 9 -4.2142 0.7448
-7 -12 10 -1.4420 -0.2675
-7 -12 11 6.1469 -0.0499
-7 -12 12 -7.9406 0.2944
-7 -12 13 5.4891 0.2125
-7 -12 14 2.0577 -0.3917
-7 -12 15 -7.8165 0.0525
-7 -12 16 -0.2674 0.3560
-7 -12 17 -4.4899 -0.3102
-7 -12 18 4.3615 -0.3981
-7 -12 19 5.2370 0.8793
-7 -12 20 -9.6153 0.7036
-7 -12 21 -9.3426 0.0526
-7 -12 22 14.6379 0.5860
-7 -12 23 -4.5824 -2.4561
-7 -12 24 -6.2979 2.3165
-7 -11 1 0.0990 -1.4254
-7 -11 2 6.9732 -0.5717
-7 -11 3 -5.0398 -1.0049
-7 -11 4 6.5264 -0.0273
-7 -11 5 3.3230 -0.0023
-7 -11 6 -3.9962 0.1842
-7 -11 7 -2.0400 -0.4172
-7 -11 8 8.4445 -0.4643
-7 -11 9 0.9327 0.0625
-7 -11 10 -2.9997 0.3319
-7 -11 11 5.7991 -0.0007
-7 -11 12 -4.7203 -0.1404
-7 -11 13 4.7438 0.2191
-7 -11 14 5.9815 0.0546
-7 -11 15 2.6454 -0.3179
-7 -11 16 -2.0622 0.1325
-7 -11 17 0.7086 -0.2541
-7 -11 18 -1.8541 -0.4711
-7 -11 19 4.4966 -0.3933
-7 -11 20 5.0617 -0.1803
-7 -11 21 -9.6232 0.4874
-7 -11 22 5.9095 0.7678
-7 -11 23 -0.3402 -1.1760
-7 -11 24 -6.1542 0.6783
-7 -11 25 -1.1891 -1.4146
-7 -10 1 -2.6371 -0.2804
-7 -10 2 2.1574 0.8988
-7 -10 3 -7.9025 -0.4788
-7 -10 4 3.4012 -0.7943
-7 -10 5 10.2347 0.1150
-7 -10 6 -7.5616 0.0775
-7 -10 7 -4.3985 0.3343
-7 -10 8 -0.6954 -0.1584
-7 -10 9 5.2840 -0.5567
-7 -10 10 -1.3529 -0.1191
-7 -10 11 0.4070 0.3419
-7 -10 12 -5.3739 -0.1575
-7 -10 13 -1.2709 -0.2987
-7 -10 14 1.2794 0.6321
-7 -10 15 5.8291 0.1454
-7 -10 16 -4.8157 0.0547
-7 -10 17 6.4708 0.2804
-7 -10 18 -1.2158 0.1241
-7 -10 19 -5.3750 -0.4704
-7 -10 20 5.5393 -0.3661
-7 -10 21 1.6039 -0.0188
-7 -10 22 4.4593 -0.1509
-7 -10 23 -2.1347 0.3333
-7 -10 24 -1.4490 0.6100
-7 -10 25 -0.3968 -1.0280
-7 -10 26 -5.6191 -0.1253
-7 -9 1 -0.3625 -0.4885
-7 -9 2 4.9417 0.5813
-7 -9 3 -8.8370 1.1903
-7 -9 4 -6.1770 -0.5558
-7 -9 5 11.4333 -0.4508
-7 -9 6 -1.9634 -0.2211
-7 -9 7 0.1963 0.0889
-7 -9 8 -7.1371 0.2853
-7 -9 9 1.2724 0.1146
-7 -9 10 1.3289 -0.4670
-7 -9 11 3.8251 0.2783
-7 -9 12 -3.1612 -0.0126
-7 -9 13 -6.5671 -0.8777
-7 -9 14 -0.8977 0.1792
-7 -9 15 0.7281 0.0916
-7 -9 16 -5.9744 -0.0334
-7 -9 17 8.1077 0.4136
-7 -9 18 -2.0425 0.4335
-7 -9 19 -4.5901 0.1094
-7 -9 20 -3.7806 0.0654
-7 -9 21 0.8938 0.2005
-7 -9 22 6.8449 -0.4469
-7 -9 23 -2.7625 0.2633
-7 -9 24 2.9915 0.5097
-7 -9 25 3.2965 0.7716
-7 -9 26 0.1038 0.8225
-7 -8 1 -1.4013 -0.2606
-7 -8 2 7.8431 -1.3561
-7 -8 3 -1.2863 1.3807
-7 -8 4 -8.7514 0.8446
-7 -8 5 4.1633 -0.2445
-7 -8 6 0.4317 -0.0011
-7 -8 7 3.2722 -0.2798
-7 -8 8 -1.1560 -0.3914
-7 -8 9 -2.0722 0.1173
-7 -8 10 -2.1316 0.1426
-7 -8 11 4.5111 0.2809
-7 -8 12 5.8756 0.1880
-7 -8 13 -0.4213 -0.3380
-7 -8 14 -0.3546 -0.2049
-7 -8 15 -5.0311 -0.3508
-7 -8 16 -4.7001 -0.2068
-7 -8 17 12.4019 -0.1296
-7 -8 18 -1.8502 0.0011
-7 -8 19 -1.3924 0.1977
-7 -8 20 -2.8031 -0.1262
-7 -8 21 2.0775 0.2176
-7 -8 22 -1.8394 -0.0830
-7 -8 23 -6.1612 -0.3369
-7 -8 24 7.9150 -0.5207
-7 -8 25 -2.9244 0.3581
-7 -8 26 9.7248 0.2927
-7 -8 27 -3.3861 0.3073
-7 -7 1 -2.6314 1.1683
-7 -7 2 5.4110 -1.5886
-7 -7 3 3.9435 -0.3915
-7 -7 4 -5.3794 0.8943
-7 -7 5 0.9388 0.7687
-7 -7 6 1.1001 0.4299
-7 -7 7 -2.0833 0.6600
-7 -7 8 3.9852 0.1609
-7 -7 9 -1.3273 -0.9950
-7 -7 10 -1.0682 0.4313
-7 -7 11 -5.4347 0.4153
-7 -7 12 -3.0263 0.0528
-7 -7 13 11.8898 0.4572
-7 -7 14 5.6843 -0.0422
-7 -7 15 -10.2820 -0.1966
-7 -7 16 -7.6330 0.0426
-7 -7 17 8.4304 -0.3832
-7 -7 18 0.9020 -0.1346
-7 -7 19 -3.0334 0.1477
-7 -7 20 -5.2466 -0.4688
-7 -7 21 13.6389 -0.0276
-7 -7 22 -2.2263 0.1912
-7 -7 23 -13.9401 -0.1717
-7 -7 24 8.1897 -0.3955
-7 -7 25 -8.8859 -0.0577
-7 -7 26 7.7070 -0.8163
-7 -7 27 -0.8779 -0.1825
-7 -6 1 -4.4288 0.9337
-7 -6 2 0.5953 -0.1530
-7 -6 3 6.7053 -1.5867
-7 -6 4 -4.5738 -1.2926
-7 -6 5 -0.8818 0.2441
-7 -6 6 4.7746 -0.4337
-7 -6 7 -3.9974 0.0607
-7 -6 8 1.5773 1.2866
-7 -6 9 -1.7802 -1.0234
-7 -6 10 9.0430 -0.3513
-7 -6 11 -0.2271 0.1752
-7 -6 12 -18.3826 -0.1425
-7 -6 13 6.3976 0.5194
-7 -6 14 13.1938 0.0913
-7 -6 15 -5.3762 0.1364
-7 -6 16 -4.4156 0.1984
-7 -6 17 4.6402 -0.2027
-7 -6 18 0.1203 0.1022
-7 -6 19 -2.7289 0.2344
-7 -6 20 -12.0342 -0.0323
-7 -6 21 8.2283 0.0174
-7 -6 22 7.6307 -0.0044
-7 -6 23 -7.9761 0.2019
-7 -6 24 3.1905 0.1779
-7 -6 25 -7.0782 0.1925
-7 -6 26 2.1584 0.2956
-7 -6 27 -6.6005 0.3133
-7 -5 1 -2.4314 0.6165
-7 -5 2 -6.8624 1.7108
-7 -5 3 8.0932 -0.0651
-7 -5 4 -2.2566 -1.0313
-7 -5 5 -5.0753 -0.0364
-7 -5 6 3.9759 -0.1801
-7 -5 7 3.2089 -1.0729
-7 -5 8 -2.1178 0.7172
-7 -5 9 -9.5876 0.5391
-7 -5 10 7.5473 -0.6398
-7 -5 11 10.7634 -0.3330
-7 -5 12 -9.6512 -0.1466
-7 -5 13 -3.2932 -0.0352
-7 -5 14 6.5604 0.0136
-7 -5 15 -2.7486 0.4342
-7 -5 16 -2.7063 0.0113
-7 -5 17 10.2240 0.0385
-7 -5 18 3.6080 0.2089
-7 -5 19 3.5423 -0.2383
-7 -5 20 -3.1032 0.2739
-7 -5 21 -5.9300 0.2062
-7 -5 22 4.5511 -0.0848
-7 -5 23 0.6700 0.1277
-7 -5 24 5.6445 0.1392
-7 -5 25 1.1705 -0.0257
-7 -5 26 1.0287 0.1369
-7 -5 27 -6.1304 0.7450
-7 -4 1 6.3162 -0.6293
-7 -4 2 -8.2390 2.0445
-7 -4 3 4.8688 0.6998
-7 -4 4 2.0991 -0.0045
-7 -4 5 -5.5496 -0.0309
-7 -4 6 -4.5502 1.0536
-7 -4 7 8.1581 -0.3356
-7 -4 8 5.5288 -0.8566
-7 -4 9 -9.2560 1.3076
-7 -4 10 -2.7879 0.3568
-7 -4 11 2.3261 -0.3611
-7 -4 12 -0.7850 0.0937
-7 -4 13 1.5654 -0.2062
-7 -4 14 1.8163 -0.4283
-7 -4 15 -1.6414 0.2595
-7 -4 16 -12.3373 -0.2219
-7 -4 17 1.7600 0.0306
-7 -4 18 -0.1822 0.3328
-7 -4 19 3.8664 -0.3922
-7 -4 20 10.0180 0.0256
-7 -4 21 -4.2766 -0.2672
-7 -4 22 -0.2958 -0.0108
-7 -4 23 -7.2012 -0.0644
-7 -4 24 4.3664 -0.3150
-7 -4 25 7.3495 0.2816
-7 -4 26 1.1717 -0.0095
-7 -4 27 6.7373 -0.5730
-7 -3 1 3.2124 -2.8506
-7 -3 2 -0.8452 0.2377
-7 -3 3 1.1149 0.6800
-7 -3 4 3.0040 -0.3278
-7 -3 5 1.6477 -1.3850
-7 -3 6 -9.9322 0.0972
-7 -3 7 -1.7390 0.7867
-7 -3 8 6.4201 -1.6199
-7 -3 9 1.6786 -0.5237
-7 -3 10 1.8728 0.6608
-7 -3 11 -2.1295 -0.1613
-7 -3 12 -5.9455 -0.2624
-7 -3 13 0.8085 0.2041
-7 -3 14 0.0719 -0.2782
-7 -3 15 10.9960 -0.1555
-7 -3 16 -5.7910 -0.2174
-7 -3 17 -4.4479 -0.2330
-7 -3 18 -8.5738 0.0432
-7 -3 19 -7.8885 0.1136
-7 -3 20 5.0211 0.1219
-7 -3 21 1.7945 -0.1974
-7 -3 22 4.2804 0.1795
-7 -3 23 -11.0855 -0.2343
-7 -3 24 -2.3716 -0.4036
-7 -3 25 0.1492 -0.1293
-7 -3 26 -6.1281 0.2892
-7 -3 27 14.9056 -0.2330
-7 -2 1 -9.8267 -0.9602
-7 -2 2 1.9285 -1.1477
-7 -2 3 2.7101 1.5350
-7 -2 4 -2.1382 1.5902
-7 -2 5 8.4426 -0.1062
-7 -2 6 -1.4166 -0.8959
-7 -2 7 -1.7434 1.5087
-7 -2 8 -3.9600 0.6871
-7 -2 9 -3.6817 -1.0489
-7 -2 10 4.5624 0.1083
-7 -2 11 7.6266 0.5731
-7 -2 12 -1.0150 -0.3229
-7 -2 13 -0.8616 0.0624
-7 -2 14 -10.7695 0.3551
-7 -2 15 10.3051 -0.0498
-7 -2 16 6.3338 0.1496
-7 -2 17 4.0533 0.0600
-7 -2 18 3.1328 -0.3495
-7 -2 19 -5.6251 0.3016
-7 -2 20 -5.9029 -0.1402
-7 -2 21 1.0241 0.0849
-7 -2 22 6.4107 0.7306
-7 -2 23 -2.3562 -0.1234
-7 -2 24 1.3288 0.1182
-7 -2 25 -2.3270 0.1531
-7 -2 26 -15.3566 -0.4176
-7 -2 27 14.1126 -0.0599
-7 -1 1 -6.6493 1.0796
-7 -1 2 -5.8018 -2.0926
-7 -1 3 6.2819 -0.8183
-7 -1 4 -5.4693 1.1226
-7 -1 5 1.9207 1.4579
-7 -1 6 -3.1444 -0.9476
-7 -1 7 10.6165 -0.2152
-7 -1 8 5.1576 1.5221
-7 -1 9 -8.8216 0.6075
-7 -1 10 -8.3450 -0.3308
-7 -1 11 5.7233 0.5054
-7 -1 12 3.3508 0.5414
-7 -1 13 5.7951 -0.2885
-7 -1 14 -8.0603 0.2832
-7 -1 15 -2.3036 0.0965
-7 -1 16 2.5323 -0.1242
-7 -1 17 -1.8965 0.3134
-7 -1 18 6.1408 -0.1755
-7 -1 19 9.4746 0.0678
-7 -1 20 -2.4930 -0.3093
-7 -1 21 -3.7038 -0.3307
-7 -1 22 1.1515 0.0592
-7 -1 23 5.4891 0.0450
-7 -1 24 3.3106 -0.4566
-7 -1 25 6.1152 0.6115
-7 -1 26 -15.7453 0.5759
-7 -1 27 9.7445 -0.7756
-7 0 1 7.0916 1.0598
-7 0 2 -9.4152 -0.8247
-7 0 3 3.7225 -2.4841
-7 0 4 2.3899 -1.5559
-7 0 5 1.7166 0.3294
-7 0 6 -16.8193 -0.4290
-7 0 7 0.1586 -1.8635
-7 0 8 12.7608 -1.1501
-7 0 9 4.3512 0.2311
-7 0 10 -9.7298 -0.3853
-7 0 11 0.1532 -0.7602
-7 0 12 -1.8776 0.3837
-7 0 13 -0.7792 -0.2676
-7 0 14 3.0351 -0.2257
-7 0 15 -4.0980 0.3259
-7 0 16 3.3975 -0.2756
-7 0 17 -6.1733 -0.1141
-7 0 18 -8.9379 0.2386
-7 0 19 5.4235 -0.1068
-7 0 20 5.9665 -0.0080
-7 0 21 -4.2361 0.2521
-7 0 22 -9.0238 -0.2464
-7 0 23 6.6161 0.1533
-7 0 24 -0.0708 -0.7308
-7 0 25 8.2241 -0.4621
-7 0 26 -8.6674 0.9626
-7 1 1 6.7177 1.6202
-7 1 2 -5.6987 1.9917
-7 1 3 -3.1204 0.4874
-7 1 4 4.0037 -0.3691
-7 1 5 12.7160 0.5381
-7 1 6 -6.7538 1.4336
-7 1 7 -10.6055 0.3552
-7 1 8 -0.2041 -0.4556
-7 1 9 5.6826 -0.4273
-7 1 10 -2.3032 0.3046
-7 1 11 2.5869 -0.4021
-7 1 12 4.1662 -0.0093
-7 1 13 -6.8266 0.2694
-7 1 14 2.5907 -0.3569
-7 1 15 -5.1742 0.1422
-7 1 16 5.9268 0.4584
-7 1 17 1.9811 -0.0012
-7 1 18 -5.2803 0.1738
-7 1 19 -3.0467 0.2119
-7 1 20 4.1240 0.0184
-7 1 21 3.4171 0.1147
-7 1 22 -10.2267 0.8136
-7 1 23 -0.3803 0.2939
-7 1 24 0.7966 0.0841
-7 1 25 3.0154 0.0546
-7 1 26 2.4197 -0.4562
-7 2 1 5.5290 0.5257
-7 2 2 -3.8334 0.6202
-7 2 3 -3.6897 0.6873
-7 2 4 -4.2910 -0.1330
-7 2 5 4.8837 -0.2385
-7 2 6 7.4474 1.0864
-7 2 7 -0.7065 0.7924
-7 2 8 -0.6438 1.1563
-7 2 9 -1.5133 0.0399
-7 2 10 -2.6457 0.2429
-7 2 11 -3.3089 0.1199
-7 2 12 6.9225 -0.2744
-7 2 13 0.5282 0.4614
-7 2 14 4.8205 -0.0663
-7 2 15 -4.7570 -0.7212
-7 2 16 1.3868 0.0232
-7 2 17 -1.7341 0.1931
-7 2 18 2.4124 -0.5181
-7 2 19 1.0053 -0.0765
-7 2 20 0.0924 0.1156
-7 2 21 4.4612 -0.9458
-7 2 22 0.9759 0.2663
-7 2 23 -4.5458 -0.2966
-7 2 24 1.1846 -0.2694
-7 2 25 -3.7315 0.6876
-7 2 26 3.8984 -1.0467
-7 3 1 8.1208 -0.1511
-7 3 2 1.1177 -0.1573
-7 3 3 1.1918 -0.4466
-7 3 4 -0.7871 -0.8914
-7 3 5 -6.7862 -1.9002
-7 3 6 1.5958 -0.5893
-7 3 7 -0.5514 -0.7218
-7 3 8 5.8769 -0.2114
-7 3 9 2.3029 0.1525
-7 3 10 2.2367 -0.1078
-7 3 11 -6.4806 -0.1531
-7 3 12 -2.2645 -0.5344
-7 3 13 -3.3002 -0.0162
-7 3 14 5.9236 0.2820
-7 3 15 2.9049 -0.3685
-7 3 16 1.6489 -0.3213
-7 3 17 -4.8464 0.1520
-7 3 18 -0.9870 -0.3064
-7 3 19 -2.1005 -0.3608
-7 3 20 3.1849 -0.0009
-7 3 21 -4.0961 0.0390
-7 3 22 3.8037 -0.0883
-7 3 23 1.4058 -0.5844
-7 3 24 -0.1022 -0.3766
-7 3 25 -3.4773 0.5551
-7 4 1 -5.4981 -1.0861
-7 4 2 1.8753 1.6552
-7 4 3 1.3981 1.5207
-7 4 4 5.4812 1.2721
-7 4 5 -1.9014 -0.5159
-7 4 6 -1.2721 -0.2393
-7 4 7 -6.7992 0.3742
-7 4 8 -0.4900 -0.5093
-7 4 9 0.5223 0.3630
-7 4 10 6.5817 0.3967
-7 4 11 1.1699 0.3547
-7 4 12 1.5798 0.2971
-7 4 13 -8.7383 -0.0022
-7 4 14 -3.1433 0.2926
-7 4 15 4.8601 0.4269
-7 4 16 1.9840 0.3147
-7 4 17 -0.6078 0.4198
-7 4 18 4.3700 0.5136
-7 4 19 -7.5318 0.2297
-7 4 20 6.3960 -0.1773
-7 4 21 -4.8104 0.8004
-7 4 22 -3.4868 0.4317
-7 4 23 5.3395 0.3301
-7 4 24 -0.3046 -0.2420
-7 5 1 -6.9522 -3.6409
-7 5 2 -4.9768 -1.1637
-7 5 3 -3.5573 0.8532
-7 5 4 3.6285 1.7094
-7 5 5 2.8619 0.7103
-7 5 6 1.6810 -0.6169
-7 5 7 -2.2070 0.5090
-7 5 8 -1.6349 -0.0441
-7 5 9 -5.7246 -0.0518
-7 5 10 1.2085 -0.0319
-7 5 11 -0.3675 -0.0150
-7 5 12 7.3063 0.4803
-7 5 13 -0.6095 -0.0265
-7 5 14 -5.8661 -0.3031
-7 5 15 0.9171 0.0188
-7 5 16 1.5843 -0.1266
-7 5 17 -4.2375 -0.1085
-7 5 18 5.2073 0.2545
-7 5 19 -1.2335 -0.1981
-7 5 20 3.7445 -0.1036
-7 5 21 0.7380 0.1221
-7 5 22 -1.7631 -0.5973
-7 5 23 -0.0938 0.6746
-7 6 1 10.2616 -0.3843
-7 6 2 -1.2312 -3.5928
-7 6 3 -6.8110 -1.9423
-7 6 4 1.4854 -0.0600
-7 6 5 2.7125 1.0687
-7 6 6 0.8548 -0.8322
-7 6 7 0.2674 -0.9242
-7 6 8 4.2424 -0.0696
-7 6 9 -2.4515 -0.4245
-7 6 10 -0.1875 -0.5583
-7 6 11 -4.0165 -0.5851
-7 6 12 2.2117 -0.1552
-7 6 13 3.0202 -0.0553
-7 6 14 -2.0063 -0.3263
-7 6 15 -3.3707 -0.3648
-7 6 16 5.3230 -0.1915
-7 6 17 -0.9514 -0.3107
-7 6 18 -7.0383 -0.2204
-7 6 19 1.8126 -0.4653
-7 6 20 0.1724 0.0651
-7 6 21 -2.9867 -0.0343
-7 6 22 7.2729 -0.5865
-7 6 23 -5.1383 0.1926
-7 7 1 6.9469 5.5002
-7 7 2 4.0798 0.2379
-7 7 3 -4.2270 -1.8019
-7 7 4 -0.0973 -1.0807
-7 7 5 0.6503 1.4891
-7 7 6 0.8556 1.1425
-7 7 7 -2.9375 -0.3653
-7 7 8 1.7593 0.2402
-7 7 9 3.0060 0.3283
-7 7 10 -0.1510 0.0249
-7 7 11 -2.9488 0.0382
-7 7 12 1.5773 0.0248
-7 7 13 3.4218 0.1049
-7 7 14 0.2855 0.5002
-7 7 15 -6.5163 -0.1351
-7 7 16 -0.5498 0.1562
-7 7 17 10.3962 0.6346
-7 7 18 -3.4720 -0.3313
-7 7 19 -3.1514 0.1726
-7 7 20 1.6661 0.5287
-7 7 21 -8.6568 -0.3315
-7 7 22 7.7418 0.5668
-7 8 1 -2.1458 2.9407
-7 8 2 -0.7309 3.4444
-7 8 3 -0.0217 0.1741
-7 8 4 0.0274 -1.7983
-7 8 5 -0.7953 -0.3936
-7 8 6 1.5711 1.1474
-7 8 7 -1.0627 0.7318
-7 8 8 -5.0243 0.0700
-7 8 9 6.3646 0.3485
-7 8 10 0.1666 0.3376
-7 8 11 -5.2529 0.0251
-7 8 12 -2.2242 0.1268
-7 8 13 5.7652 -0.0519
-7 8 14 4.2284 0.1591
-7 8 15 -0.3662 0.1734
-7 8 16 -10.0206 -0.1501
-7 8 17 1.9751 0.3942
-7 8 18 10.1171 -0.3673
-7 8 19 -3.5738 0.1189
-7 8 20 4.0394 0.4407
-7 8 21 -5.3457 -0.3580
-7 9 1 -0.7140 -3.4352
-7 9 2 -2.4542 1.4923
-7 9 3 0.7837 2.0259
-7 9 4 -0.5944 -0.6370
-7 9 5 1.4342 -1.7251
-7 9 6 -1.4883 -0.9264
-7 9 7 3.8793 0.1883
-7 9 8 -7.6283 0.0293
-7 9 9 3.7253 -0.3420
-7 9 10 4.3455 0.1692
-7 9 11 1.0245 -0.0758
-7 9 12 -8.5219 -0.3465
-7 9 13 -0.5149 0.1683
-7 9 14 2.5515 -0.5624
-7 9 15 7.0172 -0.0259
-7 9 16 -1.0040 0.3020
-7 9 17 -11.4666 -0.3991
-7 9 18 7.4535 -0.3119
-7 9 19 -2.1870 0.0186
-7 9 20 3.8175 -0.2437
-7 10 1 -2.1843 -3.2729
-7 10 2 0.1374 -1.9997
-7 10 3 -0.5253 1.6004
-7 10 4 -1.9003 1.5777
-7 10 5 4.6129 -0.0811
-7 10 6 -4.9448 -0.6423
-7 10 7 4.7954 -0.7206
-7 10 8 -3.2636 0.2191
-7 10 9 -4.4427 0.0244
-7 10 10 -0.1276 -0.1333
-7 10 11 7.1328 0.4531
-7 10 12 -0.7663 -0.1229
-7 10 13 -2.8633 0.2662
-7 10 14 -4.5763 -0.0549
-7 10 15 -1.1058 -0.2181
-7 10 16 9.7317 0.5675
-7 10 17 -6.5840 -0.1467
-7 10 18 2.0614 0.1580
-7 11 1 -2.4244 0.9988
-7 11 2 4.2845 -2.2504
-7 11 3 -3.7195 -1.2045
-7 11 4 -1.2603 1.1989
-7 11 5 4.5762 0.6456
-7 11 6 -2.7189 0.5419
-7 11 7 2.6295 -0.4427
-7 11 8 5.4632 -0.5256
-7 11 9 -3.5817 0.2670
-7 11 10 -3.4337 -0.3723
-7 11 11 -2.2207 -0.0100
-7 11 12 3.0114 0.2451
-7 11 13 5.1999 -0.1636
-7 11 14 1.1671 0.1539
-7 11 15 -11.1435 -0.0177
-7 11 16 5.5177 0.1772
-7 11 17 -2.1238 -0.3553
-7 12 1 -4.0379 2.2075
-7 12 2 8.1201 0.8823
-7 12 3 -3.7970 -1.8008
-7 12 4 0.4172 -0.1906
-7 12 5 -2.1545 0.3837
-7 12 6 -1.1696 0.3984
-7 12 7 -2.5322 0.5140
-7 12 8 6.7559 -0.3585
-7 12 9 1.1518 0.0341
-7 12 10 3.4944 -0.2341
-7 12 11 -3.7466 -0.3034
-7 12 12 -4.5800 -0.0061
-7 12 13 -0.3076 -0.4555
-7 12 14 13.3586 0.1991
-7 12 15 -7.0950 -0.4077
-7 12 16 2.0762 0.2958
-7 13 1 -6.9150 -0.3628
-7 13 2 3.9525 1.8188
-7 13 3 -1.8484 0.0219
-7 13 4 6.0468 -0.8059
-7 13 5 -2.8834 0.2321
-7 13 6 -1.1351 0.0662
-7 13 7 -6.6664 0.4399
-7 13 8 0.1250 0.3480
-7 13 9 -0.1214 0.6250
-7 13 10 0.9365 0.2254
-7 13 11 4.9548 0.0035
-7 13 12 0.1927 0.3802
-7 13 13 -13.9072 -0.5016
-7 13 14 9.4520 0.8336
-7 14 1 -4.0167 -1.3239
-7 14 2 1.5578 -0.4381
-7 14 3 -5.6238 0.6140
-7 14 4 3.5489 -0.6227
-7 14 5 3.2038 -0.3304
-7 14 6 4.2352 -0.4594
-7 14 7 -1.1379 -0.4717
-7 14 8 -3.3775 -0.4133
-7 14 9 0.8110 -0.1489
-7 14 10 -5.7807 0.9961
-7 14 11 2.9142 -0.5782
-7 14 12 8.4342 0.1574
-7 15 1 -3.7912 0.9234
-7 15 2 7.6530 -0.5621
-7 15 3 -2.7032 0.1633
-7 15 4 -4.0569 0.1189
-7 15 5 -4.2511 0.5338
-7 15 6 2.7699 0.2694
-7 15 7 8.2562 -0.7250
-7 15 8 -1.8760 0.3279
-7 15 9 0.5367 -1.7375
-7 15 10 -2.9297 1.2730
-7 16 1 -9.0321 0.7528
-7 16 2 5.5024 0.5002
-7 16 3 5.2662 -0.1618
-7 16 4 6.5143 -0.4810
-7 16 5 -11.0721 0.0592
-7 16 6 -8.5918 1.8575
-7 16 7 8.3189 -1.1620
-7 16 8 2.7281 1.4164
-7 17 1 -9.6701 -0.8234
-7 17 2 -6.2630 0.4872
-7 17 3 0.2984 -0.0087
-7 17 4 15.9697 -0.2749
-7 17 5 -2.1150 -1.8927
-7 18 1 0.1161 -0.6480
-6 -17 3 2.5816 -2.0380
-6 -17 4 6.9499 0.9487
-6 -17 5 -4.9408 0.8830
-6 -17 6 5.0027 0.0512
-6 -17 7 -9.2601 0.5466
-6 -17 8 6.6398 -1.2654
-6 -17 9 8.6960 -0.8807
-6 -17 10 5.7452 1.4514
-6 -17 11 -7.0537 0.2760
-6 -17 12 -3.2711 -0.3975
-6 -17 13 -11.7847 0.6578
-6 -17 14 36.0322 -0.4774
-6 -17 15 -14.3365 -0.1880
-6 -16 1 5.8832 -0.5533
-6 -16 2 -2.5138 1.3396
-6 -16 3 -6.6419 -1.5318
-6 -16 4 5.0535 -0.3443
-6 -16 5 7.9116 0.2988
-6 -16 6 -0.2486 -0.1261
-6 -16 7 -12.8991 0.6336
-6 -16 8 2.1900 0.6178
-6 -16 9 -3.4672 -1.5625
-6 -16 10 13.7184 -0.3132
-6 -16 11 -0.8411 0.4526
-6 -16 12 8.0445 -0.5404
-6 -16 13 -29.5829 0.5101
-6 -16 14 19.8461 -0.0692
-6 -16 15 8.6885 -0.9739
-6 -16 16 -12.4364 1.5356
-6 -16 17 4.2339 -1.7254
-6 -16 18 5.9106 -0.0586
-6 -16 19 5.2978 1.0082
-6 -15 1 6.6309 0.6021
-6 -15 2 0.6680 0.9960
-6 -15 3 -9.6485 -0.7067
-6 -15 4 -9.5384 -0.0413
-6 -15 5 15.4680 -0.1421
-6 -15 6 3.1310 -0.4084
-6 -15 7 -7.9206 -0.2161
-6 -15 8 3.8711 1.0446
-6 -15 9 -17.7472 0.1481
-6 -15 10 11.0662 -0.6131
-6 -15 11 -8.9362 -0.0681
-6 -15 12 14.3112 -0.2169
-6 -15 13 -11.0359 -0.0621
-6 -15 14 -2.9049 0.3304
-6 -15 15 -0.4126 -0.4586
-6 -15 16 -3.7740 0.7937
-6 -15 17 -1.8312 -0.5525
-6 -15 18 -6.5275 -0.8806
-6 -15 19 9.5988 -0.1000
-6 -15 20 1.0186 0.0436
-6 -15 21 -11.7076 -0.0190
-6 -14 1 11.6102 0.2403
-6 -14 2 3.3521 1.9652
-6 -14 3 0.0457 -0.1797
-6 -14 4 -16.1308 0.2717
-6 -14 5 5.1778 0.4979
-6 -14 6 4.0783 -0.0558
-6 -14 7 -1.7327 -0.1967
-6 -14 8 10.8259 0.1539
-6 -14 9 -14.5419 0.8215
-6 -14 10 11.9898 0.2316
-6 -14 11 -11.1655 -0.0683
-6 -14 12 -0.1523 0.3466
-6 -14 13 1.2890 -0.2081
-6 -14 14 12.0619 -0.1897
-6 -14 15 -7.8382 0.3241
-6 -14 16 -1.8623 0.8422
-6 -14 17 3.2039 0.3112
-6 -14 18 -13.2822 -0.1141
-6 -14 19 2.7591 0.3532
-6 -14 20 10.3443 -0.4161
-6 -14 21 -3.0012 0.1631
-6 -14 22 -8.2782 -0.4895
-6 -14 23 0.6794 0.1759
-6 -13 1 10.3055 -2.9338
-6 -13 2 2.4838 0.5126
-6 -13 3 8.7260 0.6338
-6 -13 4 -5.8252 -0.4487
-6 -13 5 -2.4053 -0.0200
-6 -13 6 1.8039 -0.0919
-6 -13 7 -2.4923 -0.1649
-6 -13 8 7.7568 -0.4103
-6 -13 9 -8.1985 0.1707
-6 -13 10 14.2411 0.2027
-6 -13 11 -1.3877 -0.2066
-6 -13 12 -1.7758 0.3047
-6 -13 13 -11.3638 0.2053
-6 -13 14 14.2225 -0.8423
-6 -13 15 -0.0269 -0.5593
-6 -13 16 4.7360 0.4344
-6 -13 17 6.2459 -0.0545
-6 -13 18 -5.9023 -0.1037
-6 -13 19 -5.1320 0.6593
-6 -13 20 1.2855 -0.4667
-6 -13 21 8.8744 0.9038
-6 -13 22 3.8104 -0.2907
-6 -13 23 -4.4202 -0.5278
-6 -13 24 -4.2700 0.5244
-6 -12 1 0.5142 -1.4657
-6 -12 2 -0.0733 -2.2158
-6 -12 3 8.0821 0.5385
-6 -12 4 -0.9757 0.3772
-6 -12 5 -3.1715 -0.2939
-6 -12 6 2.2658 -0.3121
-6 -12 7 -1.1638 -0.1029
-6 -12 8 3.2774 -0.3625
-6 -12 9 -11.9924 -0.3002
-6 -12 10 8.3840 0.1772
-6 -12 11 0.1460 -0.0896
-6 -12 12 6.5876 -0.0276
-6 -12 13 -8.6903 0.5981
-6 -12 14 2.0422 0.1090
-6 -12 15 -8.1452 -0.5646
-6 -12 16 5.6263 0.0717
-6 -12 17 6.5618 -0.3967
-6 -12 18 2.5648 -0.0807
-6 -12 19 1.5767 0.0165
-6 -12 20 -11.5967 -1.1539
-6 -12 21 0.1706 0.8992
-6 -12 22 12.6527 -0.2162
-6 -12 23 -2.7666 -0.5236
-6 -12 24 -2.0458 0.2866
-6 -12 25 -4.4558 -0.3588
-6 -11 1 -9.7956 2.8869
-6 -11 2 -4.7785 -1.1935
-6 -11 3 8.6355 -1.0273
-6 -11 4 0.0340 0.8331
-6 -11 5 -4.8891 0.5254
-6 -11 6 -2.1741 -0.1937
-6 -11 7 0.5979 0.2822
-6 -11 8 7.0182 -0.0592
-6 -11 9 -9.7868 -0.4975
-6 -11 10 1.3103 -0.1209
-6 -11 11 -5.6596 0.0142
-6 -11 12 3.6381 -0.0549
-6 -11 13 -2.0542 -0.2110
-6 -11 14 5.2672 0.4669
-6 -11 15 -8.8156 0.2663
-6 -11 16 -6.7409 0.1647
-6 -11 17 1.7807 -0.0721
-6 -11 18 0.3813 0.5261
-6 -11 19 6.7110 0.3486
-6 -11 20 -3.9020 -0.4543
-6 -11 21 -7.3522 0.4495
-6 -11 22 8.7739 -0.5095
-6 -11 23 -2.8744 0.3600
-6 -11 24 2.7354 0.4070
-6 -11 25 -1.1122 0.2671
-6 -11 26 -2.6166 -1.1007
-6 -10 1 -6.0002 2.0482
-6 -10 2 -8.9987 1.4827
-6 -10 3 3.6794 -1.0832
-6 -10 4 5.5806 -0.2697
-6 -10 5 2.2163 0.5265
-6 -10 6 -6.8269 -0.1372
-6 -10 7 -1.0486 0.5264
-6 -10 8 4.8873 0.3408
-6 -10 9 0.4300 -0.0064
-6 -10 10 4.8168 -0.2050
-6 -10 11 -5.2423 -0.2238
-6 -10 12 2.2259 0.3234
-6 -10 13 -3.2097 -0.5989
-6 -10 14 5.0389 -0.3101
-6 -10 15 3.5558 0.2079
-6 -10 16 -6.8010 -0.2159
-6 -10 17 1.8334 -0.1408
-6 -10 18 -1.7682 0.0782
-6 -10 19 -2.3009 -0.1833
-6 -10 20 -0.8949 0.4745
-6 -10 21 -1.9528 0.6246
-6 -10 22 8.7178 -0.7823
-6 -10 23 -5.8353 0.3342
-6 -10 24 0.6325 0.0349
-6 -10 25 1.0196 1.3261
-6 -10 26 2.4798 0.0687
-6 -10 27 2.7442 -0.9748
-6 -9 1 1.4094 -1.3392
-6 -9 2 -1.9728 1.0786
-6 -9 3 -5.2193 0.7314
-6 -9 4 0.9861 -0.3590
-6 -9 5 9.0561 -0.0379
-6 -9 6 -4.2779 -0.1944
-6 -9 7 0.7235 0.0605
-6 -9 8 -4.4972 0.3498
-6 -9 9 -0.2134 0.2484
-6 -9 10 6.7632 0.3453
-6 -9 11 -2.1388 0.0204
-6 -9 12 2.7407 0.2285
-6 -9 13 -2.1659 0.2716
-6 -9 14 3.2588 -0.3522
-6 -9 15 1.8026 0.0119
-6 -9 16 -5.0270 -0.0317
-6 -9 17 7.4504 -0.0393
-6 -9 18 4.5520 -0.0742
-6 -9 19 -0.9428 -0.7121
-6 -9 20 -7.8981 -0.1863
-6 -9 21 -4.9214 0.2064
-6 -9 22 10.1231 -0.4143
-6 -9 23 -2.1415 -0.1294
-6 -9 24 -0.1780 -1.1272
-6 -9 25 -6.2766 0.4349
-6 -9 26 0.5957 0.3727
-6 -9 27 2.2328 -0.7269
-6 -8 1 -0.9890 -1.1309
-6 -8 2 3.9775 -1.7795
-6 -8 3 -3.3643 0.4706
-6 -8 4 -4.0668 0.4430
-6 -8 5 5.1497 -0.1558
-6 -8 6 -2.7635 -0.0141
-6 -8 7 7.2002 -0.4760
-6 -8 8 -5.2899 0.0711
-6 -8 9 -5.5665 -0.4342
-6 -8 10 3.4137 0.0622
-6 -8 11 -2.1753 0.4197
-6 -8 12 1.0557 -0.3379
-6 -8 13 -4.8005 0.6742
-6 -8 14 6.0142 0.0055
-6 -8 15 0.3496 -0.2637
-6 -8 16 -11.8943 0.3386
-6 -8 17 4.0568 0.0453
-6 -8 18 4.4717 0.1594
-6 -8 19 5.7261 0.2373
-6 -8 20 -2.8560 0.0722
-6 -8 21 -5.7654 -0.0743
-6 -8 22 -0.5465 0.0530
-6 -8 23 -1.0582 0.3016
-6 -8 24 10.0547 -0.3060
-6 -8 25 -6.2206 -0.2791
-6 -8 26 -1.3917 -0.1369
-6 -8 27 -6.1996 0.1477
-6 -8 28 2.7956 -0.0879
-6 -7 1 1.8912 2.0522
-6 -7 2 1.6517 -0.9717
-6 -7 3 -1.8012 -1.8134
-6 -7 4 -3.2968 -0.0839
-6 -7 5 3.7088 0.1015
-6 -7 6 -6.9457 0.1256
-6 -7 7 8.8961 -0.3206
-6 -7 8 3.2642 0.0125
-6 -7 9 -7.9922 -0.3524
-6 -7 10 4.9344 -0.5084
-6 -7 11 -2.6036 -0.0673
-6 -7 12 1.2235 -0.4016
-6 -7 13 -2.4993 0.3590
-6 -7 14 2.5755 0.1269
-6 -7 15 6.7337 -0.2302
-6 -7 16 -8.8584 0.3178
-6 -7 17 -1.6183 -0.0389
-6 -7 18 1.9275 -0.2768
-6 -7 19 2.7846 0.0255
-6 -7 20 0.3353 0.4393
-6 -7 21 7.3189 0.2127
-6 -7 22 -4.3311 0.0850
-6 -7 23 -11.2589 0.1774
-6 -7 24 9.9297 0.5816
-6 -7 25 3.1900 0.3655
-6 -7 26 8.1401 0.0470
-6 -7 27 -11.7828 0.1566
-6 -7 28 3.8848 -0.2305
-6 -6 1 5.1460 1.4098
-6 -6 2 3.1814 3.7083
-6 -6 3 3.0920 -0.4161
-6 -6 4 -7.5411 -1.0202
-6 -6 5 5.4910 0.1921
-6 -6 6 -8.5834 0.4684
-6 -6 7 0.9557 0.5594
-6 -6 8 9.6582 -0.1824
-6 -6 9 -8.5026 0.5428
-6 -6 10 6.6623 0.2908
-6 -6 11 -2.2350 -0.5331
-6 -6 12 -3.5760 -0.1977
-6 -6 13 2.0679 -0.0512
-6 -6 14 -1.8788 -0.0699
-6 -6 15 5.2555 -0.0247
-6 -6 16 -0.1975 0.0885
-6 -6 17 -2.6621 0.2828
-6 -6 18 -1.5339 0.0576
-6 -6 19 1.5939 -0.6710
-6 -6 20 -3.8553 -0.0507
-6 -6 21 9.1356 0.0158
-6 -6 22 7.1797 -0.3132
-6 -6 23 -9.4725 -0.0995
-6 -6 24 -4.9923 -0.1511
-6 -6 25 -0.2834 -0.2636
-6 -6 26 16.1831 0.6622
-6 -6 27 -7.6491 0.1290
-6 -6 28 3.9773 -1.1129
-6 -5 1 -1.0814 -4.2419
-6 -5 2 -4.9802 2.0432
-6 -5 3 12.7764 2.5428
-6 -5 4 -5.6708 -0.4770
-6 -5 5 3.8885 -1.0672
-6 -5 6 -3.9376 -0.2951
-6 -5 7 -4.4547 0.8747
-6 -5 8 5.4140 -0.5335
-6 -5 9 -7.3857 0.2083
-6 -5 10 7.0140 0.7044
-6 -5 11 1.1512 0.0475
-6 -5 12 -3.1431 0.0840
-6 -5 13 -0.4568 -0.3325
-6 -5 14 -3.2242 -0.1422
-6 -5 15 -1.4717 -0.0822
-6 -5 16 1.2712 -0.3511
-6 -5 17 4.2893 0.0705
-6 -5 18 -8.7657 0.5296
-6 -5 19 -2.2283 -0.1866
-6 -5 20 -2.8668 -0.0829
-6 -5 21 -3.7016 0.0271
-6 -5 22 7.7250 -0.2859
-6 -5 23 2.2690 0.0209
-6 -5 24 -3.7502 0.0564
-6 -5 25 -10.2483 -0.7463
-6 -5 26 5.5804 -0.0572
-6 -5 27 -1.1039 0.7497
-6 -5 28 4.8075 0.2996
-6 -4 1 5.6560 -3.4528
-6 -4 2 -13.4851 -3.7933
-6 -4 3 5.0591 1.7170
-6 -4 4 -0.0038 1.8556
-6 -4 5 3.0090 -0.7417
-6 -4 6 -0.8761 -1.2977
-6 -4 7 1.4200 -0.0658
-6 -4 8 2.6960 -0.3226
-6 -4 9 -9.2848 -0.3914
-6 -4 10 2.4406 -0.2745
-6 -4 11 -0.1807 0.2843
-6 -4 12 5.7782 0.4249
-6 -4 13 1.7710 -0.2537
-6 -4 14 0.0051 0.1065
-6 -4 15 -1.9465 -0.1268
-6 -4 16 -4.5778 -0.2249
-6 -4 17 14.1429 -0.1522
-6 -4 18 -3.2231 -0.0934
-6 -4 19 -3.9018 0.3608
-6 -4 20 1.6857 0.1733
-6 -4 21 -6.3597 -0.1832
-6 -4 22 -0.0061 0.2746
-6 -4 23 -3.2575 -0.1206
-6 -4 24 9.4823 0.0901
-6 -4 25 -3.1712 0.4030
-6 -4 26 -7.6093 -0.6091
-6 -4 27 -0.5424 -0.3832
-6 -4 28 1.5851 1.1706
-6 -3 1 9.4199 3.8018
-6 -3 2 3.0939 -3.6123
-6 -3 3 -2.8083 -1.8564
-6 -3 4 -2.2012 2.3082
-6 -3 5 1.5255 2.1025
-6 -3 6 -3.5448 0.2364
-6 -3 7 3.3669 -0.1126
-6 -3 8 7.9066 0.4655
-6 -3 9 -2.4307 0.0752
-6 -3 10 -0.7903 -0.1524
-6 -3 11 -8.4181 0.0783
-6 -3 12 3.4751 0.4608
-6 -3 13 1.1284 0.2023
-6 -3 14 2.3012 0.5037
-6 -3 15 4.9631 -0.0160
-6 -3 16 -10.8082 -0.0476
-6 -3 17 9.6380 0.2074
-6 -3 18 3.9437 -0.4878
-6 -3 19 0.7702 0.1330
-6 -3 20 3.3316 0.4130
-6 -3 21 3.3287 -0.2479
-6 -3 22 4.3945 0.3220
-6 -3 23 -14.3917 0.0272
-6 -3 24 9.8151 -0.4880
-6 -3 25 6.8560 0.3772
-6 -3 26 -6.2296 0.2430
-6 -3 27 5.0739 -0.4844
-6 -3 28 -3.9304 -0.1633
-6 -2 1 -13.3738 4.4834
-6 -2 2 9.4759 0.9227
-6 -2 3 3.3465 -4.1450
-6 -2 4 0.1198 -2.3660
-6 -2 5 -0.4721 1.0486
-6 -2 6 -6.5863 0.5593
-6 -2 7 -0.6152 -0.3458
-6 -2 8 0.7587 0.3960
-6 -2 9 2.3290 -0.3467
-6 -2 10 6.4876 -0.1099
-6 -2 11 -4.2689 -0.2701
-6 -2 12 0.0045 -0.2331
-6 -2 13 -5.1088 0.0231
-6 -2 14 -5.0812 0.3411
-6 -2 15 8.6052 0.3051
-6 -2 16 -8.9869 -0.0375
-6 -2 17 -1.9443 0.0585
-6 -2 18 0.7724 -0.1266
-6 -2 19 0.2497 -0.2782
-6 -2 20 -5.5377 -0.1914
-6 -2 21 3.9621 0.1353
-6 -2 22 11.6655 0.1336
-6 -2 23 -12.0757 0.2350
-6 -2 24 2.0533 -0.0461
-6 -2 25 4.5707 -0.2293
-6 -2 26 -10.6257 -0.0494
-6 -2 27 15.1626 0.6009
-6 -2 28 -1.6240 -0.1482
-6 -1 1 -14.6238 -0.0923
-6 -1 2 -5.7045 4.7170
-6 -1 3 -0.1181 0.6754
-6 -1 4 5.6740 -3.1686
-6 -1 5 3.5655 -1.2683
-6 -1 6 -9.1813 0.0995
-6 -1 7 6.4722 -0.8865
-6 -1 8 -1.9656 0.0794
-6 -1 9 -9.9390 -0.1111
-6 -1 10 1.3621 -0.4713
-6 -1 11 5.2632 -0.3237
-6 -1 12 5.1088 -0.6600
-6 -1 13 -0.5295 -0.4862
-6 -1 14 -6.8557 -0.3861
-6 -1 15 4.9126 0.1465
-6 -1 16 -0.5992 0.2522
-6 -1 17 -5.2316 -0.0658
-6 -1 18 -1.4972 0.3191
-6 -1 19 5.1036 0.0721
-6 -1 20 -8.0940 -0.4886
-6 -1 21 -8.3095 0.0102
-6 -1 22 6.7165 -0.1546
-6 -1 23 0.2754 0.1579
-6 -1 24 -1.7515 0.1692
-6 -1 25 8.8224 0.1874
-6 -1 26 -23.6684 -0.3042
-6 -1 27 9.5011 -0.0072
-6 0 1 8.7147 -2.9808
-6 0 2 -2.7089 1.7833
-6 0 3 -6.0557 4.4715
-6 0 4 1.5741 1.6097
-6 0 5 9.1422 -0.4911
-6 0 6 -15.0288 1.3436
-6 0 7 7.5907 0.3157
-6 0 8 14.1580 0.0267
-6 0 9 -6.1124 1.1931
-6 0 10 -11.5028 0.4807
-6 0 11 2.9882 0.6094
-6 0 12 2.7898 0.1526
-6 0 13 1.6151 0.0720
-6 0 14 1.3687 -0.2913
-6 0 15 1.3454 -0.3005
-6 0 16 6.1734 0.0553
-6 0 17 -2.3035 -0.0409
-6 0 18 -4.8038 0.3470
-6 0 19 8.5998 0.1866
-6 0 20 7.7548 0.0025
-6 0 21 -8.1784 0.1911
-6 0 22 -8.5889 -0.2088
-6 0 23 7.4276 -0.1919
-6 0 24 -4.7382 -0.0843
-6 0 25 22.5638 0.0655
-6 0 26 -16.7808 0.2011
-6 0 27 -6.1990 -0.1708
-6 1 1 2.2687 -2.3007
-6 1 2 2.8234 -3.4981
-6 1 3 1.7263 -0.6640
-6 1 4 -1.1685 1.3655
-6 1 5 11.2815 -0.9972
-6 1 6 -14.5189 -0.1338
-6 1 7 -6.5859 0.5828
-6 1 8 11.7135 -0.8714
-6 1 9 7.9725 -0.1620
-6 1 10 -7.1915 0.2109
-6 1 11 1.4026 0.3516
-6 1 12 0.4071 0.0171
-6 1 13 -5.1470 0.4092
-6 1 14 0.1835 0.2924
-6 1 15 -1.5135 -0.3761
-6 1 16 7.4127 -0.3640
-6 1 17 -0.4908 -0.2550
-6 1 18 -6.3081 -0.1273
-6 1 19 -1.7179 -0.1140
-6 1 20 10.3806 -0.2363
-6 1 21 8.6271 -0.1528
-6 1 22 -13.3588 0.5569
-6 1 23 2.5952 -0.5930
-6 1 24 -13.5459 -0.1575
-6 1 25 17.7419 -0.0004
-6 1 26 3.9630 -0.0117
-6 1 27 -7.4040 -0.6632
-6 2 1 -4.3001 0.7851
-6 2 2 -11.8096 -0.5362
-6 2 3 0.8687 -1.7928
-6 2 4 1.6784 -0.0774
-6 2 5 11.1034 -0.3495
-6 2 6 -4.0758 -1.6211
-6 2 7 -7.6219 0.2910
-6 2 8 -1.2583 -0.1415
-6 2 9 3.2196 -1.0391
-6 2 10 -2.7358 -0.2807
-6 2 11 0.6030 -0.0603
-6 2 12 5.1444 -0.5224
-6 2 13 -0.6351 -0.1348
-6 2 14 -4.4713 0.6348
-6 2 15 -5.3984 0.2587
-6 2 16 6.0783 -0.1039
-6 2 17 -0.8544 0.2044
-6 2 18 -2.7648 -0.0458
-6 2 19 -4.8815 0.1537
-6 2 20 -4.1636 0.1542
-6 2 21 12.1489 -0.5060
-6 2 22 -1.6966 0.8998
-6 2 23 4.4289 -0.1483
-6 2 24 -13.8512 -0.1519
-6 2 25 -1.5019 0.2435
-6 2 26 5.0033 1.3741
-6 3 1 16.2713 0.0595
-6 3 2 -7.9194 1.2119
-6 3 3 -10.4422 1.2870
-6 3 4 -2.1704 0.8522
-6 3 5 6.5571 1.8269
-6 3 6 0.5778 -0.4057
-6 3 7 -2.1981 0.2054
-6 3 8 1.1785 1.0245
-6 3 9 2.7427 0.2754
-6 3 10 -2.7915 0.2195
-6 3 11 -6.3219 0.3830
-6 3 12 1.7366 0.2927
-6 3 13 5.7336 -0.3964
-6 3 14 0.8832 0.0149
-6 3 15 -4.7159 0.5411
-6 3 16 2.9917 0.1757
-6 3 17 2.1759 0.1854
-6 3 18 -0.6805 0.3276
-6 3 19 -0.1667 0.1382
-6 3 20 -5.2602 -0.0551
-6 3 21 0.2860 0.2342
-6 3 22 0.0096 0.3034
-6 3 23 11.8120 0.0253
-6 3 24 -2.9373 0.0626
-6 3 25 -1.0240 -1.2081
-6 4 1 10.1757 -0.6459
-6 4 2 14.7720 -2.5756
-6 4 3 -5.3516 -0.7510
-6 4 4 -5.2711 -0.5016
-6 4 5 4.0474 0.9353
-6 4 6 1.0613 0.1392
-6 4 7 -5.0496 -0.9288
-6 4 8 -3.0115 -0.5371
-6 4 9 7.9399 0.1818
-6 4 10 6.3159 -0.2673
-6 4 11 -6.0598 -0.4698
-6 4 12 -3.3239 0.3866
-6 4 13 -0.7966 -0.1629
-6 4 14 3.6186 -0.7235
-6 4 15 -0.6301 -0.4083
-6 4 16 -2.4247 -0.1400
-6 4 17 3.6839 -0.4868
-6 4 18 2.6562 -0.1080
-6 4 19 -2.0990 0.1669
-6 4 20 0.9515 -1.0633
-6 4 21 -0.1510 0.0816
-6 4 22 -10.1106 -0.1460
-6 4 23 9.2921 -0.3479
-6 4 24 -3.3703 0.4381
-6 4 25 8.1491 -2.1624
-6 5 1 -15.7061 3.4175
-6 5 2 11.9196 -0.3527
-6 5 3 2.3295 -1.7523
-6 5 4 -4.5916 -1.3853
-6 5 5 5.8521 -0.0934
-6 5 6 4.3808 1.1261
-6 5 7 -0.1431 -0.0129
-6 5 8 -9.8606 -0.8987
-6 5 9 -2.2196 -0.1036
-6 5 10 10.8195 0.0358
-6 5 11 -0.4024 -0.6624
-6 5 12 0.9564 0.0553
-6 5 13 -3.9386 0.2948
-6 5 14 1.4107 0.1255
-6 5 15 0.0412 -0.0892
-6 5 16 -3.0282 -0.1471
-6 5 17 -2.4977 0.0047
-6 5 18 5.3956 -0.1238
-6 5 19 0.0466 0.3224
-6 5 20 -5.7242 0.0133
-6 5 21 9.4222 0.0923
-6 5 22 -11.0242 -0.0298
-6 5 23 5.1424 0.0276
-6 5 24 -7.1417 0.8650
-6 6 1 -11.1724 2.2456
-6 6 2 0.5909 3.8069
-6 6 3 -0.3918 0.7215
-6 6 4 -8.6929 -0.8163
-6 6 5 2.6528 -0.7441
-6 6 6 2.2713 1.0041
-6 6 7 4.9415 1.3694
-6 6 8 -0.7985 0.7652
-6 6 9 -10.7368 -0.0257
-6 6 10 4.9386 0.6967
-6 6 11 -1.3909 0.2146
-6 6 12 2.6504 -0.0822
-6 6 13 -1.0981 0.3246
-6 6 14 3.0658 0.2938
-6 6 15 -1.8808 0.4867
-6 6 16 3.0921 0.1809
-6 6 17 -5.7175 0.2781
-6 6 18 0.2617 0.3025
-6 6 19 11.0992 -0.2770
-6 6 20 -14.2395 0.3472
-6 6 21 11.9102 0.3604
-6 6 22 -5.4316 0.1890
-6 6 23 3.8310 -0.1792
-6 7 1 0.7277 -3.7846
-6 7 2 2.0119 1.3504
-6 7 3 4.3697 1.8235
-6 7 4 -6.1145 0.0069
-6 7 5 -1.5068 -1.5435
-6 7 6 0.2566 -1.1633
-6 7 7 -1.1994 -0.4201
-6 7 8 6.6257 0.8680
-6 7 9 -5.2103 -0.2367
-6 7 10 2.1143 -0.2094
-6 7 11 -3.1605 0.4615
-6 7 12 0.0891 -0.5465
-6 7 13 -1.0618 -0.1027
-6 7 14 3.9258 -0.1347
-6 7 15 -4.4777 -0.4544
-6 7 16 4.1368 0.0003
-6 7 17 -1.4133 -0.1621
-6 7 18 -6.7102 0.0141
-6 7 19 14.5694 -0.1829
-6 7 20 -13.7356 -0.3732
-6 7 21 10.1324 -0.4488
-6 7 22 -4.4245 0.4049
-6 8 1 -0.2294 -3.2913
-6 8 2 -3.6533 -2.2629
-6 8 3 4.8890 0.8363
-6 8 4 1.9224 1.6392
-6 8 5 -0.9603 -0.1873
-6 8 6 2.8647 -0.6514
-6 8 7 -4.7235 -1.3449
-6 8 8 2.6990 -0.4936
-6 8 9 0.1038 0.4213
-6 8 10 2.1364 -0.6482
-6 8 11 -0.6771 0.3113
-6 8 12 -2.2312 -0.0200
-6 8 13 -0.9903 -0.1922
-6 8 14 5.5061 0.2711
-6 8 15 -2.9075 -0.1975
-6 8 16 -1.2593 -0.0227
-6 8 17 1.8447 -0.0864
-6 8 18 -7.1295 -0.1537
-6 8 19 8.8158 0.3196
-6 8 20 -11.3427 0.0648
-6 8 21 9.1592 -0.2257
-6 9 1 3.4611 1.2912
-6 9 2 -3.7722 -2.0206
-6 9 3 -4.3625 -1.1781
-6 9 4 0.3422 1.5908
-6 9 5 1.5844 0.9376
-6 9 6 2.2974 0.7361
-6 9 7 -2.4526 0.5462
-6 9 8 -0.2935 -1.0627
-6 9 9 0.4700 0.3647
-6 9 10 -0.6661 0.0959
-6 9 11 4.3345 -0.2294
-6 9 12 -3.5648 0.3059
-6 9 13 -5.4899 0.0640
-6 9 14 4.4584 -0.0356
-6 9 15 3.2128 0.3520
-6 9 16 -2.7458 0.3299
-6 9 17 4.1905 -0.1105
-6 9 18 -3.7397 0.0848
-6 9 19 3.2213 0.2250
-6 9 20 -6.9271 -0.4590
-6 10 1 1.9534 2.4300
-6 10 2 8.4199 0.2361
-6 10 3 -4.2644 -1.8911
-6 10 4 -4.5264 -0.5110
-6 10 5 2.9448 0.6296
-6 10 6 1.1300 -0.0988
-6 10 7 -1.0929 1.0385
-6 10 8 0.8695 -0.0053
-6 10 9 0.3968 -0.4660
-6 10 10 -3.5718 0.2580
-6 10 11 6.2132 -0.2799
-6 10 12 3.3369 -0.1067
-6 10 13 -4.3641 -0.1968
-6 10 14 -4.5136 -0.2840
-6 10 15 2.4493 -0.0003
-6 10 16 -3.0640 -0.0153
-6 10 17 5.0288 -0.2310
-6 10 18 2.6194 0.1473
-6 10 19 -2.2198 0.3973
-6 11 1 -9.0746 0.9203
-6 11 2 9.8479 1.4833
-6 11 3 0.1651 -0.0137
-6 11 4 -2.9139 -1.5068
-6 11 5 -1.6465 0.3253
-6 11 6 0.3819 -0.1790
-6 11 7 -0.7740 -0.0823
-6 11 8 2.5694 0.6816
-6 11 9 -2.1782 -0.0570
-6 11 10 -3.4789 0.2007
-6 11 11 -1.2685 0.0179
-6 11 12 2.8527 0.4109
-6 11 13 9.1757 -0.4298
-6 11 14 -3.1765 -0.1821
-6 11 15 -3.2058 0.5293
-6 11 16 -2.7563 -0.4448
-6 11 17 -1.9157 -0.3712
-6 11 18 7.4647 0.2424
-6 12 1 -10.0089 -0.4715
-6 12 2 1.8441 0.4358
-6 12 3 1.1336 1.1330
-6 12 4 6.1708 -0.8580
-6 12 5 -4.7044 -0.4219
-6 12 6 -3.0834 0.1985
-6 12 7 -0.7188 -0.3995
-6 12 8 7.4368 0.1114
-6 12 9 -3.6192 -0.1255
-6 12 10 -0.7841 0.3599
-6 12 11 -2.0083 0.1703
-6 12 12 -10.3829 0.3537
-6 12 13 5.6435 0.1984
-6 12 14 8.9247 -0.3907
-6 12 15 -5.6103 0.7427
-6 12 16 1.8712 0.2414
-6 13 1 0.1283 -0.6749
-6 13 2 -5.6489 -0.3236
-6 13 3 -3.3102 0.7949
-6 13 4 11.9786 0.1005
-6 13 5 3.0652 -0.7205
-6 13 6 -7.5900 -0.0004
-6 13 7 -3.7013 -0.4037
-6 13 8 10.5084 -0.0834
-6 13 9 0.4231 -0.6605
-6 13 10 -1.5471 -0.5159
-6 13 11 7.6083 0.5388
-6 13 12 -4.7409 -0.6884
-6 13 13 -10.8732 0.2117
-6 13 14 11.8730 -0.1264
-6 13 15 -4.7211 -0.2418
-6 14 1 7.7353 -0.3894
-6 14 2 -5.6947 -0.2921
-6 14 3 -10.5874 0.6656
-6 14 4 2.7037 1.0190
-6 14 5 13.1054 -0.0927
-6 14 6 -8.9735 0.4941
-6 14 7 -7.4858 0.1803
-6 14 8 4.6209 0.1201
-6 14 9 2.5823 0.1668
-6 14 10 -5.1084 -0.5548
-6 14 11 3.0670 0.7620
-6 14 12 8.6960 -0.6363
-6 14 13 -10.3545 -0.2051
-6 15 1 7.9770 -0.2184
-6 15 2 1.9652 -0.9435
-6 15 3 -7.1421 -0.6389
-6 15 4 -6.5416 0.4322
-6 15 5 12.8541 -0.0425
-6 15 6 -4.6971 0.0242
-6 15 7 -3.0942 0.5353
-6 15 8 -0.3366 -0.0551
-6 15 9 0.6513 -0.2603
-6 15 10 -0.7123 0.2276
-6 15 11 -5.1075 0.8211
-6 16 1 4.6215 0.6614
-6 16 2 2.9339 0.0948
-6 16 3 -1.3463 -0.6170
-6 16 4 0.4606 -0.6608
-6 16 5 3.6433 -0.0577
-6 16 6 -3.7113 -0.2157
-6 16 7 3.7940 0.1127
-6 16 8 0.7653 0.3904
-6 16 9 -1.9011 -1.0967
-6 17 1 2.2266 0.1782
-6 17 2 -3.0015 0.8328
-6 17 3 -5.6897 0.9965
-6 17 4 9.5257 -0.3818
-6 17 5 -0.1747 -0.2516
-6 17 6 -6.1992 0.4058
-6 18 1 4.9272 -1.3172
-6 18 2 -5.4206 -0.5620
-6 18 3 -7.3651 0.8036
-5 -18 6 12.3503 1.6387
-5 -18 7 -4.5973 -0.6147
-5 -18 8 1.9188 -0.7840
-5 -18 9 -2.3045 0.7205
-5 -18 10 1.9143 -0.0348
-5 -18 11 -0.2232 -0.0245
-5 -18 12 1.3308 0.2558
-5 -18 13 5.5469 -0.3475
-5 -17 1 7.1269 -1.1096
-5 -17 2 -1.2029 0.9297
-5 -17 3 2.2115 -0.5176
-5 -17 4 -5.0911 0.0812
-5 -17 5 -11.1206 -0.8045
-5 -17 6 10.6317 0.4733
-5 -17 7 -7.4381 0.5800
-5 -17 8 5.6684 -0.6980
-5 -17 9 -0.6494 0.0627
-5 -17 10 -5.0027 0.1100
-5 -17 11 2.3671 -0.4868
-5 -17 12 -8.9422 0.1218
-5 -17 13 -7.5519 0.0135
-5 -17 14 20.8976 -0.6864
-5 -17 15 -8.4207 0.6509
-5 -17 16 -11.4579 0.5769
-5 -17 17 -1.9281 -1.8246
-5 -17 18 9.3850 0.2945
-5 -16 1 3.8047 -1.0455
-5 -16 2 0.6169 1.1846
-5 -16 3 5.4026 -0.0908
-5 -16 4 4.0810 -0.2867
-5 -16 5 -8.0794 0.2754
-5 -16 6 3.0023 -0.3704
-5 -16 7 -8.4996 0.2144
-5 -16 8 5.3445 0.3905
-5 -16 9 2.8053 -0.0517
-5 -16 10 -3.8330 0.5393
-5 -16 11 8.4140 -0.0190
-5 -16 12 0.7100 -0.1440
-5 -16 13 -26.4372 0.3724
-5 -16 14 17.5517 -0.6657
-5 -16 15 14.3700 0.2315
-5 -16 16 -19.0340 1.5134
-5 -16 17 -4.6796 -0.8020
-5 -16 18 4.8740 0.0422
-5 -16 19 6.2104 -1.1621
-5 -16 20 -1.9034 0.3143
-5 -16 21 -21.7868 -0.2162
-5 -15 1 0.1848 -1.3583
-5 -15 2 -2.1034 0.2411
-5 -15 3 -1.9080 1.3259
-5 -15 4 6.6642 -0.7105
-5 -15 5 3.7960 0.1543
-5 -15 6 0.2383 0.2072
-5 -15 7 -3.8784 -0.4485
-5 -15 8 0.1681 0.0185
-5 -15 9 0.8468 0.0121
-5 -15 10 0.3925 0.1567
-5 -15 11 3.1299 0.3051
-5 -15 12 14.1609 0.1317
-5 -15 13 -14.3897 -0.0027
-5 -15 14 -5.5822 -0.3305
-5 -15 15 23.7658 -0.3456
-5 -15 16 -5.2832 0.5828
-5 -15 17 -1.3038 0.4821
-5 -15 18 -2.7508 0.9878
-5 -15 19 4.1669 -0.6596
-5 -15 20 19.4412 0.1834
-5 -15 21 -16.1748 -0.9335
-5 -15 22 4.2581 1.2025
-5 -15 23 7.1265 0.1488
-5 -14 1 5.5176 -0.9560
-5 -14 2 -2.0500 -2.0115
-5 -14 3 -4.8938 0.9716
-5 -14 4 0.3183 0.3354
-5 -14 5 3.1024 -0.7817
-5 -14 6 -0.5214 0.0723
-5 -14 7 3.6802 -0.0409
-5 -14 8 -2.9679 -0.6034
-5 -14 9 -3.1546 -0.0181
-5 -14 10 0.9878 -0.2625
-5 -14 11 -2.4066 -0.1848
-5 -14 12 3.6092 0.4223
-5 -14 13 1.4996 -0.1937
-5 -14 14 -11.2518 -0.3689
-5 -14 15 8.2232 -0.2785
-5 -14 16 -0.2993 -0.6754
-5 -14 17 4.2596 -0.3864
-5 -14 18 -4.5453 0.5866
-5 -14 19 -10.8087 0.0489
-5 -14 20 17.9350 0.1792
-5 -14 21 -3.6745 -1.0192
-5 -14 22 -1.2684 0.7583
-5 -14 23 9.3504 0.1446
-5 -14 24 -11.4694 -0.1086
-5 -13 1 8.4092 1.6355
-5 -13 2 -2.9052 -1.7343
-5 -13 3 -2.1750 -0.7754
-5 -13 4 2.4807 1.2621
-5 -13 5 -3.0822 0.0775
-5 -13 6 -3.6299 -0.1490
-5 -13 7 6.5207 0.3102
-5 -13 8 -3.6282 -0.3700
-5 -13 9 -0.0943 -0.1690
-5 -13 10 -1.0395 0.1763
-5 -13 11 0.8977 -0.2316
-5 -13 12 -3.8363 0.3528
-5 -13 13 2.0924 0.5094
-5 -13 14 -6.1378 -0.0463
-5 -13 15 -1.5385 0.3065
-5 -13 16 -0.6073 -0.0541
-5 -13 17 2.8144 -0.3992
-5 -13 18 2.5228 0.0280
-5 -13 19 -14.8180 0.0746
-5 -13 20 0.0393 0.1169
-5 -13 21 4.7556 -0.6765
-5 -13 22 -0.8079 0.2258
-5 -13 23 3.2619 -0.3644
-5 -13 24 -9.7923 0.0826
-5 -13 25 2.6289 0.1081
-5 -12 1 4.7373 2.6106
-5 -12 2 -1.9468 0.8228
-5 -12 3 -1.9896 -1.5366
-5 -12 4 5.0732 0.0082
-5 -12 5 -2.2474 0.6235
-5 -12 6 -4.2852 0.3004
-5 -12 7 6.5025 0.5209
-5 -12 8 -4.5794 0.3583
-5 -12 9 1.0263 -0.7645
-5 -12 10 1.1889 0.0146
-5 -12 11 4.2983 -0.1642
-5 -12 12 -4.2333 -0.4097
-5 -12 13 5.4083 0.3534
-5 -12 14 -0.5687 -0.0146
-5 -12 15 -5.6983 0.2717
-5 -12 16 0.7201 0.0229
-5 -12 17 1.1727 -0.0298
-5 -12 18 9.3065 0.5317
-5 -12 19 -1.7795 0.0651
-5 -12 20 -15.4914 0.3350
-5 -12 21 4.6275 0.0882
-5 -12 22 6.6732 0.2663
-5 -12 23 3.0572 -0.1353
-5 -12 24 -2.8695 0.2042
-5 -12 25 2.9996 0.5895
-5 -12 26 -12.2424 -0.5891
-5 -11 1 -1.8328 -0.2066
-5 -11 2 -1.7005 1.9816
-5 -11 3 1.5573 0.0116
-5 -11 4 3.1286 -0.7965
-5 -11 5 0.3429 -0.4834
-5 -11 6 -4.5641 -0.1031
-5 -11 7 5.9303 0.2146
-5 -11 8 -0.8198 1.2701
-5 -11 9 -3.8644 0.1120
-5 -11 10 -0.2960 -0.1881
-5 -11 11 7.8580 0.2215
-5 -11 12 -4.8132 -0.3447
-5 -11 13 3.9332 -0.1857
-5 -11 14 4.5492 -0.1364
-5 -11 15 -1.0996 0.1946
-5 -11 16 -4.1525 -0.4649
-5 -11 17 -0.8917 -0.5018
-5 -11 18 6.1814 0.1422
-5 -11 19 12.8443 -0.4418
-5 -11 20 -13.8872 0.1559
-5 -11 21 -4.2046 -0.0392
-5 -11 22 2.7480 -0.1110
-5 -11 23 0.7686 -0.0589
-5 -11 24 3.3232 -0.2526
-5 -11 25 9.4341 0.8796
-5 -11 26 -11.1892 0.1382
-5 -11 27 -3.5892 -0.4692
-5 -10 1 -0.6925 -2.2508
-5 -10 2 -5.1278 -0.0160
-5 -10 3 0.7606 0.7966
-5 -10 4 1.2954 0.5073
-5 -10 5 3.3207 -0.5378
-5 -10 6 -5.4064 -0.5576
-5 -10 7 2.8733 -1.0299
-5 -10 8 1.7975 -0.1534
-5 -10 9 -3.0034 0.9724
-5 -10 10 -4.9798 -0.1233
-5 -10 11 1.9111 0.2473
-5 -10 12 -1.7923 0.3248
-5 -10 13 2.2112 -0.0762
-5 -10 14 -2.0912 0.1321
-5 -10 15 5.4480 0.4736
-5 -10 16 -6.8591 -0.1268
-5 -10 17 -0.0106 0.1651
-5 -10 18 -2.2616 0.0304
-5 -10 19 9.8385 -0.5932
-5 -10 20 -1.4254 0.1369
-5 -10 21 -0.0826 -0.0749
-5 -10 22 -2.1626 -0.1790
-5 -10 23 -6.8119 -0.2633
-5 -10 24 -3.3336 -0.8655
-5 -10 25 9.8372 0.1719
-5 -10 26 2.1813 -0.0150
-5 -10 27 -10.9703 -0.0498
-5 -10 28 -4.6512 0.0021
-5 -9 1 1.2426 -0.5514
-5 -9 2 0.0144 -0.9977
-5 -9 3 -1.1097 -0.5806
-5 -9 4 -2.2079 0.4133
-5 -9 5 2.3401 0.3389
-5 -9 6 -2.7500 0.4248
-5 -9 7 4.1567 -0.1351
-5 -9 8 -0.6869 -1.6040
-5 -9 9 0.4883 0.0327
-5 -9 10 1.5976 0.0482
-5 -9 11 -3.1441 -0.3900
-5 -9 12 -7.0390 -0.1378
-5 -9 13 6.1539 -0.0220
-5 -9 14 -1.4027 -0.0191
-5 -9 15 3.8343 0.1805
-5 -9 16 -9.5428 -0.1282
-5 -9 17 3.7862 0.4802
-5 -9 18 -1.6183 0.2811
-5 -9 19 -0.6759 0.0635
-5 -9 20 -2.3098 0.2395
-5 -9 21 6.9658 0.1272
-5 -9 22 4.5750 0.5865
-5 -9 23 -2.0554 0.4168
-5 -9 24 -6.5054 -0.0814
-5 -9 25 -1.8340 0.2090
-5 -9 26 12.6705 0.0520
-5 -9 27 -3.3728 0.1381
-5 -9 28 -7.0506 0.8775
-5 -8 1 -4.1066 0.7286
-5 -8 2 0.0224 0.6420
-5 -8 3 1.7019 0.1062
-5 -8 4 3.4135 -0.6631
-5 -8 5 -4.8090 0.0256
-5 -8 6 -4.5808 0.1765
-5 -8 7 8.8279 1.4294
-5 -8 8 -2.7971 -0.0359
-5 -8 9 -2.5444 -0.7201
-5 -8 10 6.6915 0.6156
-5 -8 11 5.6751 0.0332
-5 -8 12 -8.3508 -0.5790
-5 -8 13 -2.4399 0.0504
-5 -8 14 4.5974 -0.0832
-5 -8 15 8.0802 -0.1748
-5 -8 16 -10.0702 -0.0880
-5 -8 17 4.0087 -0.0076
-5 -8 18 2.2390 -0.3422
-5 -8 19 -2.0904 0.0787
-5 -8 20 -5.6144 -0.0581
-5 -8 21 2.3399 -0.2056
-5 -8 22 2.1426 -0.0232
-5 -8 23 3.0277 -0.0228
-5 -8 24 3.1244 0.4445
-5 -8 25 -8.8609 -0.0856
-5 -8 26 10.2015 0.1925
-5 -8 27 -0.8063 0.0966
-5 -8 28 -0.7475 0.2711
-5 -7 1 4.2173 -0.3561
-5 -7 2 -4.1277 0.1897
-5 -7 3 -7.0116 1.5197
-5 -7 4 11.8695 0.0388
-5 -7 5 -2.2560 0.0492
-5 -7 6 -11.3744 -0.7738
-5 -7 7 10.4640 0.2631
-5 -7 8 -1.3154 1.0055
-5 -7 9 -7.8745 -0.3259
-5 -7 10 1.2973 0.3415
-5 -7 11 4.3864 0.4499
-5 -7 12 4.5506 0.0350
-5 -7 13 -5.4680 -0.1633
-5 -7 14 -4.8911 0.0155
-5 -7 15 7.6918 -0.1398
-5 -7 16 -7.3386 0.0899
-5 -7 17 3.5994 0.2859
-5 -7 18 4.1631 -0.2574
-5 -7 19 -4.3391 -0.0701
-5 -7 20 -1.9767 -0.3444
-5 -7 21 2.7372 -0.0059
-5 -7 22 -3.4172 -0.1203
-5 -7 23 -4.8787 -0.7712
-5 -7 24 3.9217 0.1305
-5 -7 25 -5.1239 -0.5269
-5 -7 26 8.7748 -0.4027
-5 -7 27 -5.0379 -0.1046
-5 -7 28 -3.3276 -0.3831
-5 -6 1 9.4423 -0.6697
-5 -6 2 6.0880 -1.9436
-5 -6 3 -8.9078 0.0126
-5 -6 4 3.5500 0.4911
-5 -6 5 5.4047 -0.0691
-5 -6 6 -12.8868 -0.1937
-5 -6 7 6.9400 -0.8916
-5 -6 8 5.0811 -0.4372
-5 -6 9 -5.9286 0.3255
-5 -6 10 1.1844 -0.1481
-5 -6 11 -9.0696 -0.2857
-5 -6 12 5.1528 0.8634
-5 -6 13 7.7559 -0.3378
-5 -6 14 -4.5619 -0.2110
-5 -6 15 1.6856 0.0222
-5 -6 16 -6.6130 -0.3816
-5 -6 17 1.0213 0.2529
-5 -6 18 6.0935 0.2461
-5 -6 19 -6.4485 0.3384
-5 -6 20 -1.0372 -0.0208
-5 -6 21 3.8131 -0.0729
-5 -6 22 4.0071 0.3152
-5 -6 23 -4.4474 0.0907
-5 -6 24 -6.4884 0.2210
-5 -6 25 -5.1306 0.2184
-5 -6 26 9.9958 0.0432
-5 -6 27 0.1607 -0.1083
-5 -6 28 -5.6562 0.5073
-5 -6 29 0.9501 -0.3152
-5 -5 1 -4.3515 1.4014
-5 -5 2 1.7328 -1.1504
-5 -5 3 5.7800 -1.2073
-5 -5 4 0.3014 0.9613
-5 -5 5 6.1802 -0.0384
-5 -5 6 -8.2581 0.7002
-5 -5 7 -1.2345 0.0763
-5 -5 8 3.8334 -1.1042
-5 -5 9 1.1224 0.1361
-5 -5 10 8.5490 -0.0390
-5 -5 11 -9.9482 -0.6476
-5 -5 12 -4.7134 0.8669
-5 -5 13 4.4421 0.2578
-5 -5 14 3.9442 -0.2056
-5 -5 15 1.4475 0.3489
-5 -5 16 -0.7109 -0.3351
-5 -5 17 3.0289 -0.3170
-5 -5 18 4.2236 -0.1002
-5 -5 19 -4.7387 0.1493
-5 -5 20 0.7704 0.4369
-5 -5 21 -2.8234 0.0096
-5 -5 22 9.1867 -0.2935
-5 -5 23 7.7066 0.0638
-5 -5 24 -5.4307 -0.0989
-5 -5 25 -7.8115 0.2150
-5 -5 26 2.0992 0.3419
-5 -5 27 6.6102 -0.3392
-5 -5 28 -3.4088 0.6312
-5 -5 29 5.3205 0.0288
-5 -4 1 -0.5436 2.2015
-5 -4 2 -11.3678 0.6875
-5 -4 3 -3.1990 -1.6246
-5 -4 4 2.9635 0.0444
-5 -4 5 7.6912 0.5934
-5 -4 6 0.6512 1.0030
-5 -4 7 -2.1482 0.7235
-5 -4 8 -5.7589 0.4391
-5 -4 9 1.0996 -0.1230
-5 -4 10 8.0280 -0.2136
-5 -4 11 -3.0240 -0.2409
-5 -4 12 1.1671 -0.1657
-5 -4 13 -4.6991 0.6548
-5 -4 14 1.5213 0.1165
-5 -4 15 -6.9392 0.1794
-5 -4 16 -2.8554 0.4603
-5 -4 17 7.3495 -0.1449
-5 -4 18 3.5264 -0.3516
-5 -4 19 -2.6080 -0.2011
-5 -4 20 1.5058 0.0108
-5 -4 21 -9.6722 0.3179
-5 -4 22 1.9674 0.1779
-5 -4 23 9.5392 -0.0569
-5 -4 24 4.5099 -0.3537
-5 -4 25 -3.3813 -0.1336
-5 -4 26 -4.7373 0.0498
-5 -4 27 4.9510 -0.3405
-5 -4 28 -5.5662 0.1142
-5 -4 29 7.4446 -0.1671
-5 -3 1 6.9694 0.6252
-5 -3 2 9.9919 1.7047
-5 -3 3 -12.4053 -0.9704
-5 -3 4 -9.7514 -2.6502
-5 -3 5 -0.6554 -1.0001
-5 -3 6 6.1347 -0.0324
-5 -3 7 3.4008 -0.6653
-5 -3 8 -7.2146 0.8308
-5 -3 9 2.4138 0.0844
-5 -3 10 0.3228 -0.6444
-5 -3 11 -6.8337 0.0165
-5 -3 12 6.4457 -1.0760
-5 -3 13 -0.0116 -0.1662
-5 -3 14 8.8772 0.2136
-5 -3 15 -6.8093 -0.3806
-5 -3 16 -11.3919 0.3851
-5 -3 17 -0.3577 0.2099
-5 -3 18 0.6784 -0.1531
-5 -3 19 2.2819 -0.0540
-5 -3 20 3.7209 -0.2480
-5 -3 21 -7.6963 -0.2588
-5 -3 22 -9.0178 0.1457
-5 -3 23 -1.0926 0.3920
-5 -3 24 8.9705 0.1853
-5 -3 25 -2.3240 -0.0479
-5 -3 26 -3.1339 -0.0449
-5 -3 27 5.3702 0.1903
-5 -3 28 -9.6328 0.0834
-5 -2 1 -14.6874 -0.7088
-5 -2 2 20.6151 3.0605
-5 -2 3 10.8066 2.9895
-5 -2 4 -1.5114 -0.3543
-5 -2 5 -13.8902 -1.0383
-5 -2 6 1.4910 -0.1060
-5 -2 7 6.0918 -0.5903
-5 -2 8 -9.3410 0.0321
-5 -2 9 8.0719 0.8621
-5 -2 10 3.6854 0.0269
-5 -2 11 -6.6258 0.2590
-5 -2 12 -1.1136 -0.2593
-5 -2 13 -6.3551 -0.6286
-5 -2 14 11.3779 -0.0876
-5 -2 15 8.9824 -0.2027
-5 -2 16 -0.7488 0.0178
-5 -2 17 -3.3519 0.0263
-5 -2 18 -5.5245 0.1638
-5 -2 19 1.9263 -0.0640
-5 -2 20 6.3148 0.0173
-5 -2 21 6.8168 -0.0094
-5 -2 22 -7.0665 -0.5292
-5 -2 23 -10.9364 -0.2453
-5 -2 24 11.3546 0.2649
-5 -2 25 -3.2248 0.0438
-5 -2 26 -5.4370 -0.5210
-5 -2 27 10.5690 -0.0143
-5 -2 28 -8.2253 -0.5564
-5 -1 1 -18.4252 -4.0899
-5 -1 2 -10.7028 -0.5054
-5 -1 3 5.8018 2.8535
-5 -1 4 20.8837 2.4359
-5 -1 5 -4.3187 0.2137
-5 -1 6 -6.9073 0.0376
-5 -1 7 12.8296 0.7810
-5 -1 8 -11.2213 -0.6446
-5 -1 9 -1.4361 0.7365
-5 -1 10 3.9790 1.0825
-5 -1 11 5.8516 0.4329
-5 -1 12 3.6632 0.6888
-5 -1 13 -10.9110 0.2064
-5 -1 14 -6.0131 -0.1903
-5 -1 15 3.1090 -0.0288
-5 -1 16 8.9152 0.1367
-5 -1 17 4.4907 -0.1315
-5 -1 18 -4.4203 0.3560
-5 -1 19 -2.0998 -0.0131
-5 -1 20 -0.9542 -0.0686
-5 -1 21 9.2087 0.3543
-5 -1 22 5.8777 0.0308
-5 -1 23 -11.9845 -0.1679
-5 -1 24 7.5096 -0.1157
-5 -1 25 4.9590 0.3128
-5 -1 26 -12.6151 0.0176
-5 -1 27 9.4776 0.2439
-5 -1 28 -3.1185 -0.7668
-5 0 1 13.0196 -3.2686
-5 0 2 -11.6121 -5.2268
-5 0 3 -20.2171 -1.8152
-5 0 4 5.4776 0.9355
-5 0 5 9.1118 -0.0702
-5 0 6 -14.8850 -1.5813
-5 0 7 15.2401 0.0323
-5 0 8 3.3830 -1.1034
-5 0 9 -6.4483 -1.4057
-5 0 10 -10.9622 0.0008
-5 0 11 2.9663 0.0750
-5 0 12 7.7811 0.0077
-5 0 13 4.0164 0.2781
-5 0 14 -4.0888 0.0436
-5 0 15 -11.0067 -0.2232
-5 0 16 -0.0743 -0.1083
-5 0 17 3.4576 -0.2316
-5 0 18 -1.2447 0.0834
-5 0 19 -0.6390 0.0606
-5 0 20 -2.1949 0.0449
-5 0 21 -4.3534 -0.0386
-5 0 22 7.3432 -0.0834
-5 0 23 -5.1631 0.3406
-5 0 24 -3.9166 0.0875
-5 0 25 14.1917 -0.3216
-5 0 26 -11.7872 0.2627
-5 0 27 -1.3312 0.7390
-5 1 1 13.1148 4.9019
-5 1 2 12.6618 -1.6261
-5 1 3 -1.9965 -2.3169
-5 1 4 -9.7493 0.4288
-5 1 5 7.5980 2.0133
-5 1 6 -18.9168 -0.1042
-5 1 7 2.1345 -0.1179
-5 1 8 9.1989 0.8231
-5 1 9 8.7951 -0.9512
-5 1 10 -7.6104 -0.8323
-5 1 11 -4.2998 -0.0285
-5 1 12 -6.0014 -0.0871
-5 1 13 3.9939 0.0190
-5 1 14 8.9705 0.2836
-5 1 15 -2.0388 0.1559
-5 1 16 -0.7525 0.0338
-5 1 17 -2.7505 0.0302
-5 1 18 -1.8133 -0.2091
-5 1 19 -0.3605 0.0332
-5 1 20 4.4741 0.2239
-5 1 21 -4.5352 0.1083
-5 1 22 1.9027 -0.1659
-5 1 23 0.9799 -0.2321
-5 1 24 -10.9544 0.6991
-5 1 25 13.1484 -0.3671
-5 1 26 2.8004 -0.3817
-5 1 27 -7.6552 -1.1197
-5 2 1 -9.4446 5.3433
-5 2 2 -4.2083 2.6282
-5 2 3 13.9405 -1.5112
-5 2 4 3.4601 -1.6497
-5 2 5 10.4842 1.4978
-5 2 6 -10.1693 1.6704
-5 2 7 -5.2138 -0.1074
-5 2 8 -6.1736 1.2700
-5 2 9 7.0661 0.8545
-5 2 10 5.8891 -0.0079
-5 2 11 6.8934 -0.2717
-5 2 12 -6.6050 0.1174
-5 2 13 -5.4566 -0.0478
-5 2 14 -0.3210 -0.0299
-5 2 15 2.0924 0.1617
-5 2 16 8.5221 -0.0182
-5 2 17 -0.6773 0.3930
-5 2 18 -1.8156 -0.2638
-5 2 19 -0.6286 -0.1654
-5 2 20 0.4150 0.0135
-5 2 21 -0.0100 -0.0932
-5 2 22 3.7798 0.1657
-5 2 23 2.8602 -0.6269
-5 2 24 -9.4663 0.0954
-5 2 25 -0.4754 0.3973
-5 2 26 10.2380 1.5345
-5 3 1 4.7466 -1.1390
-5 3 2 -18.6405 2.8770
-5 3 3 -3.5834 0.1888
-5 3 4 1.5496 -2.9231
-5 3 5 9.2485 -2.2379
-5 3 6 4.3728 0.2870
-5 3 7 4.6734 -0.5036
-5 3 8 -8.7822 -0.7983
-5 3 9 -6.5603 0.0960
-5 3 10 -2.1439 0.2714
-5 3 11 8.8590 -0.6185
-5 3 12 2.0369 -0.2063
-5 3 13 2.2990 -0.0717
-5 3 14 -4.2035 -0.6054
-5 3 15 -7.5770 -0.0785
-5 3 16 3.0510 -0.4132
-5 3 17 3.4430 -0.0074
-5 3 18 -1.9177 0.1097
-5 3 19 4.1310 -0.2683
-5 3 20 -3.2087 -0.0990
-5 3 21 -6.1065 0.0602
-5 3 22 5.4736 -0.0750
-5 3 23 2.6363 -0.0144
-5 3 24 -1.9355 -0.8080
-5 3 25 -7.2558 -1.0221
-5 3 26 -0.0421 4.0297
-5 4 1 14.3671 -3.2317
-5 4 2 -0.0816 1.4317
-5 4 3 -3.6851 3.4504
-5 4 4 -6.1254 1.1739
-5 4 5 -8.2780 -1.5143
-5 4 6 2.7217 -0.0938
-5 4 7 11.0855 0.6934
-5 4 8 0.2526 -0.0792
-5 4 9 -1.2680 0.0165
-5 4 10 -6.5507 0.4828
-5 4 11 0.7325 0.2520
-5 4 12 -3.7827 -0.0993
-5 4 13 2.9458 0.7665
-5 4 14 6.6901 0.0092
-5 4 15 -2.5700 0.0833
-5 4 16 -5.6440 0.3146
-5 4 17 2.0567 -0.2071
-5 4 18 -4.4818 0.4115
-5 4 19 6.4588 0.2785
-5 4 20 1.9718 -0.1767
-5 4 21 -8.0302 0.7189
-5 4 22 3.0543 0.0403
-5 4 23 1.4693 0.7914
-5 4 24 2.6320 0.0951
-5 4 25 0.2528 -2.7045
-5 5 1 -5.5008 -2.2343
-5 5 2 3.7061 -2.5116
-5 5 3 5.1035 1.1086
-5 5 4 7.8093 2.3466
-5 5 5 -10.2580 0.1645
-5 5 6 -10.0711 -0.3616
-5 5 7 6.9038 0.0377
-5 5 8 -0.5710 0.4733
-5 5 9 1.6188 0.3091
-5 5 10 0.0384 -0.1573
-5 5 11 5.5228 0.6784
-5 5 12 -4.3759 -0.3472
-5 5 13 -7.3190 0.1285
-5 5 14 4.3008 0.5707
-5 5 15 5.1665 -0.2424
-5 5 16 -1.8274 0.2275
-5 5 17 1.6368 -0.0398
-5 5 18 -5.6560 -0.2007
-5 5 19 4.4971 0.0458
-5 5 20 1.5260 -0.3750
-5 5 21 -1.8737 0.0681
-5 5 22 0.3272 -0.2525
-5 5 23 -0.9210 0.4633
-5 5 24 2.5711 0.8356
-5 6 1 -7.7721 0.3476
-5 6 2 -2.6328 -2.3605
-5 6 3 -4.9598 -2.1847
-5 6 4 12.3067 0.0994
-5 6 5 7.4348 0.1726
-5 6 6 -10.4403 -0.6384
-5 6 7 2.7396 -0.9510
-5 6 8 1.2211 -0.6548
-5 6 9 -3.2255 0.0114
-5 6 10 -3.9755 -0.8074
-5 6 11 7.2281 -0.1343
-5 6 12 4.0297 -0.0529
-5 6 13 -5.0457 -0.8312
-5 6 14 -2.6179 0.0668
-5 6 15 1.7043 -0.1283
-5 6 16 0.3218 -0.3040
-5 6 17 1.2366 0.0660
-5 6 18 -3.9655 -0.0715
-5 6 19 4.1645 -0.3574
-5 6 20 -4.5048 -0.1477
-5 6 21 3.7878 -0.3048
-5 6 22 -1.3866 -0.4774
-5 6 23 -4.6902 0.0495
-5 6 24 1.7730 0.6793
-5 7 1 1.2386 1.3510
-5 7 2 1.3604 1.3205
-5 7 3 -10.2462 -0.7734
-5 7 4 -1.9291 0.0244
-5 7 5 9.9153 1.0495
-5 7 6 -1.6903 0.0829
-5 7 7 -2.2315 0.3465
-5 7 8 3.9379 -0.3038
-5 7 9 2.2119 0.1743
-5 7 10 -6.9582 0.2731
-5 7 11 0.1384 -0.3021
-5 7 12 3.0912 0.4598
-5 7 13 2.3808 -0.0131
-5 7 14 -3.3920 -0.0851
-5 7 15 0.7132 0.2077
-5 7 16 1.4330 0.1777
-5 7 17 -0.4426 0.1259
-5 7 18 -1.2088 0.3835
-5 7 19 2.1905 0.3174
-5 7 20 -7.7357 0.4160
-5 7 21 9.7991 0.0804
-5 7 22 -1.5002 -0.1746
-5 7 23 -4.3065 0.0557
-5 8 1 2.0677 -0.2130
-5 8 2 3.2753 0.6985
-5 8 3 -2.9282 0.0187
-5 8 4 -5.2702 -0.4243
-5 8 5 0.0943 1.0577
-5 8 6 3.0755 0.2969
-5 8 7 -3.1148 0.5352
-5 8 8 -2.1128 0.1835
-5 8 9 6.3519 -0.1480
-5 8 10 -4.2038 0.3777
-5 8 11 0.4891 -0.0811
-5 8 12 -3.4554 0.1710
-5 8 13 5.5465 0.1318
-5 8 14 -1.5824 -0.1969
-5 8 15 -4.0665 -0.1265
-5 8 16 1.8404 0.0317
-5 8 17 1.3189 -0.0947
-5 8 18 5.2020 -0.3853
-5 8 19 -1.0118 -0.0623
-5 8 20 -12.6716 0.3791
-5 8 21 13.3725 0.4293
-5 8 22 0.4961 -0.4100
-5 9 1 1.1128 0.8100
-5 9 2 2.4117 -0.6555
-5 9 3 -0.5772 -0.2508
-5 9 4 0.2800 -1.2783
-5 9 5 -0.8977 -0.4211
-5 9 6 0.3875 0.2053
-5 9 7 0.8560 -0.0013
-5 9 8 -3.3742 0.2432
-5 9 9 7.3726 -0.1834
-5 9 10 -6.8614 -0.0928
-5 9 11 5.5931 -0.3094
-5 9 12 -6.2429 0.1010
-5 9 13 1.1189 0.2441
-5 9 14 9.2142 -0.3458
-5 9 15 -5.8056 -0.0295
-5 9 16 -6.6442 0.0017
-5 9 17 -0.6734 -0.0418
-5 9 18 10.2818 -0.1532
-5 9 19 1.2239 -0.6486
-5 9 20 -15.1651 -0.7298
-5 10 1 -0.6330 1.5605
-5 10 2 4.0329 0.8180
-5 10 3 -3.5853 0.4661
-5 10 4 -1.3523 -0.4585
-5 10 5 4.7029 -0.8446
-5 10 6 -2.4180 -0.1159
-5 10 7 -2.3681 -0.3489
-5 10 8 -4.2088 0.5412
-5 10 9 10.2914 0.0790
-5 10 10 -7.6547 0.2041
-5 10 11 4.6310 -0.0201
-5 10 12 -0.2277 -0.1493
-5 10 13 -9.6930 0.4136
-5 10 14 9.0777 0.0779
-5 10 15 6.2475 -0.0073
-5 10 16 -7.2586 0.4575
-5 10 17 -6.8885 -0.0129
-5 10 18 10.1162 0.5228
-5 10 19 3.4981 0.4239
-5 11 1 -1.1879 -1.5691
-5 11 2 7.9864 1.1077
-5 11 3 -1.4687 1.0954
-5 11 4 -5.2360 0.3482
-5 11 5 6.0843 -0.3300
-5 11 6 3.8574 -0.0940
-5 11 7 -2.4431 -0.9109
-5 11 8 -5.2881 0.0976
-5 11 9 4.9426 -0.0003
-5 11 10 -1.5694 -0.2802
-5 11 11 -3.0766 0.3153
-5 11 12 7.2551 -0.0196
-5 11 13 -3.4214 -0.4207
-5 11 14 -5.9479 0.2376
-5 11 15 4.7349 -0.3679
-5 11 16 3.1598 0.3203
-5 11 17 -10.6545 -0.0469
-5 11 18 7.4666 -0.0212
-5 12 1 -5.7572 -2.4942
-5 12 2 3.9169 -0.9630
-5 12 3 3.2321 0.6955
-5 12 4 -5.1898 1.2293
-5 12 5 -0.5967 0.1060
-5 12 6 3.9326 0.2683
-5 12 7 -1.3598 -0.1674
-5 12 8 4.7364 -0.3544
-5 12 9 -1.3042 0.1312
-5 12 10 3.9230 -0.5480
-5 12 11 -8.3635 -0.0972
-5 12 12 -0.1433 0.3817
-5 12 13 10.2932 -0.3907
-5 12 14 0.8913 0.0037
-5 12 15 -8.6086 -0.5750
-5 12 16 7.0208 0.0870
-5 13 1 -3.4740 0.7237
-5 13 2 -5.8018 -1.6901
-5 13 3 2.9575 -1.4022
-5 13 4 -2.0203 1.0278
-5 13 5 1.5880 0.7306
-5 13 6 -3.3348 0.0867
-5 13 7 -12.3124 0.6551
-5 13 8 8.1655 0.0872
-5 13 9 -0.5107 0.3400
-5 13 10 6.7920 -0.0999
-5 13 11 -4.8829 0.1090
-5 13 12 -9.5521 0.0391
-5 13 13 -1.8640 0.2836
-5 13 14 16.2067 0.4326
-5 13 15 -6.9273 -0.8746
-5 14 1 6.5256 2.1444
-5 14 2 -3.0688 0.4770
-5 14 3 0.5491 -2.0792
-5 14 4 -4.9777 -1.0055
-5 14 5 16.4653 0.2378
-5 14 6 2.2371 -0.4121
-5 14 7 -14.5610 0.2180
-5 14 8 1.8746 -0.0886
-5 14 9 -2.2561 0.2097
-5 14 10 8.8489 -0.2528
-5 14 11 2.1220 0.2472
-5 14 12 -1.5601 -0.1693
-5 14 13 -16.0440 -0.0103
-5 15 1 2.5638 0.4007
-5 15 2 1.9668 2.1059
-5 15 3 0.8447 0.4844
-5 15 4 -16.0718 -0.8688
-5 15 5 14.2392 -0.0120
-5 15 6 9.8927 -0.5847
-5 15 7 -5.8310 0.2682
-5 15 8 0.6654 -0.1535
-5 15 9 -6.4855 -0.1144
-5 15 10 5.5569 0.0685
-5 15 11 4.1592 -0.3278
-5 16 1 -0.3896 -1.3626
-5 16 2 -0.5762 0.0646
-5 16 3 3.6511 1.4764
-5 16 4 -11.3275 -0.0321
-5 16 5 -5.5867 0.4461
-5 16 6 7.7957 -0.2861
-5 16 7 -0.4113 0.0139
-5 16 8 -1.1400 0.5621
-5 16 9 -5.8715 -0.4603
-5 17 1 5.1541 -0.1177
-5 17 2 -2.5780 -1.9015
-5 17 3 1.1917 0.3615
-5 17 4 9.7597 -0.1735
-5 17 5 -12.5490 -0.3952
-5 17 6 2.4339 0.2044
-5 17 7 5.9853 -0.8473
-5 18 1 5.3909 1.9294
-5 18 2 -3.5772 -0.3770
-5 18 3 -7.0247 0.0338
-5 18 4 13.6694 0.9993
-4 -18 3 5.4945 -0.0007
-4 -18 4 10.3029 -0.4391
-4 -18 5 -12.8198 0.1765
-4 -18 6 1.3678 -0.0133
-4 -18 7 -7.2138 -0.2990
-4 -18 8 4.5001 0.1371
-4 -18 9 6.0370 0.3988
-4 -18 10 -8.8315 -0.1336
-4 -18 11 -2.3224 -0.6011
-4 -18 12 8.7870 -0.2426
-4 -18 13 -7.4672 1.1395
-4 -18 14 -0.8588 -0.3148
-4 -18 15 -2.0688 -0.6541
-4 -18 16 1.9256 0.8042
-4 -17 1 2.8852 0.9085
-4 -17 2 -6.0215 -1.1439
-4 -17 3 -1.7432 0.6654
-4 -17 4 9.4526 0.1137
-4 -17 5 -4.3294 0.0756
-4 -17 6 7.0509 0.1966
-4 -17 7 -11.0689 -0.5157
-4 -17 8 1.7957 -0.0138
-4 -17 9 12.2116 0.6210
-4 -17 10 -5.0226 0.2221
-4 -17 11 -5.6674 -0.2722
-4 -17 12 6.5478 -0.0626
-4 -17 13 -3.3320 0.2110
-4 -17 14 13.9611 0.1550
-4 -17 15 -7.0006 -0.0242
-4 -17 16 0.4612 0.3806
-4 -17 17 -2.4353 0.3404
-4 -17 18 14.1271 -0.1898
-4 -17 19 3.1465 -0.6405
-4 -17 20 -8.1928 -0.3883
-4 -16 1 3.0475 1.5018
-4 -16 2 0.0409 -1.0801
-4 -16 3 -0.5260 -0.2794
-4 -16 4 5.2810 -0.1488
-4 -16 5 -4.1713 0.3595
-4 -16 6 7.4095 0.3235
-4 -16 7 -8.2612 -0.6730
-4 -16 8 -2.9242 -0.3246
-4 -16 9 7.4723 0.2018
-4 -16 10 2.9778 0.1971
-4 -16 11 -1.9642 -0.6410
-4 -16 12 0.5001 0.3533
-4 -16 13 -18.4185 -0.2630
-4 -16 14 19.6857 -0.4882
-4 -16 15 2.1321 0.2753
-4 -16 16 -4.7349 -0.2263
-4 -16 17 -5.2371 0.1823
-4 -16 18 -1.8972 0.8367
-4 -16 19 15.7308 -0.0101
-4 -16 20 0.8889 -0.6955
-4 -16 21 -2.9696 -0.3180
-4 -16 22 0.2656 0.6992
-4 -15 1 -2.7532 0.9047
-4 -15 2 -3.7009 0.1326
-4 -15 3 -4.2471 -0.1585
-4 -15 4 6.8117 -0.4774
-4 -15 5 0.1840 -0.1661
-4 -15 6 2.9795 0.6126
-4 -15 7 -4.1756 -0.3271
-4 -15 8 -4.9567 -0.5003
-4 -15 9 -2.2610 0.1605
-4 -15 10 4.1095 0.4818
-4 -15 11 1.6414 -0.5497
-4 -15 12 8.3876 0.4298
-4 -15 13 -22.2057 0.0084
-4 -15 14 1.0497 -0.5846
-4 -15 15 5.2305 0.2449
-4 -15 16 -1.5523 -0.6603
-4 -15 17 4.9969 -0.3453
-4 -15 18 -22.4059 0.2012
-4 -15 19 0.3064 0.4272
-4 -15 20 8.2008 0.1211
-4 -15 21 -4.0134 -0.8628
-4 -15 22 -3.6585 -0.2150
-4 -15 23 3.6490 0.9039
-4 -15 24 -13.5325 -0.0006
-4 -14 1 2.7012 -0.0166
-4 -14 2 -1.5747 0.2748
-4 -14 3 -9.5784 0.2569
-4 -14 4 0.4632 0.5980
-4 -14 5 1.8778 -0.2971
-4 -14 6 5.0060 0.6078
-4 -14 7 1.7401 0.2966
-4 -14 8 -2.9436 -0.4144
-4 -14 9 -4.6770 -0.1571
-4 -14 10 1.3478 0.1514
-4 -14 11 0.8909 0.1331
-4 -14 12 11.4735 0.2882
-4 -14 13 -4.1548 0.4157
-4 -14 14 -2.8844 0.0427
-4 -14 15 -1.5750 0.5623
-4 -14 16 -4.1107 -0.1480
-4 -14 17 21.8587 -0.0824
-4 -14 18 -9.1755 -0.1639
-4 -14 19 -10.6104 0.3251
-4 -14 20 3.8690 0.3646
-4 -14 21 -1.3497 -0.1189
-4 -14 22 -0.4851 -0.5357
-4 -14 23 11.6215 0.1130
-4 -14 24 -16.9640 -0.1853
-4 -14 25 2.0664 0.0653
-4 -13 1 6.3940 0.1211
-4 -13 2 3.4071 -0.1219
-4 -13 3 -2.2890 -0.8328
-4 -13 4 -0.8367 0.3785
-4 -13 5 -6.5283 -0.0388
-4 -13 6 4.6272 0.2143
-4 -13 7 4.3703 0.4060
-4 -13 8 -1.4660 0.3362
-4 -13 9 -0.5035 -0.0210
-4 -13 10 -3.1304 -0.8237
-4 -13 11 -0.4230 0.1404
-4 -13 12 4.3373 -0.3625
-4 -13 13 2.6584 -0.1266
-4 -13 14 2.4833 0.0640
-4 -13 15 -0.4093 0.0826
-4 -13 16 -9.2262 0.0020
-4 -13 17 12.0253 -0.0467
-4 -13 18 6.0982 -0.2919
-4 -13 19 -2.2598 0.3195
-4 -13 20 1.0834 0.0584
-4 -13 21 -1.7191 0.3743
-4 -13 22 -2.2591 0.0418
-4 -13 23 15.0009 0.1702
-4 -13 24 -5.5382 -0.1882
-4 -13 25 4.7832 -0.1700
-4 -13 26 -4.9024 0.5916
-4 -12 1 2.6701 0.1161
-4 -12 2 0.9645 0.9025
-4 -12 3 1.3068 -0.8125
-4 -12 4 5.2244 -0.8022
-4 -12 5 -8.2967 -0.0364
-4 -12 6 2.3237 -0.3145
-4 -12 7 2.6307 -0.2581
-4 -12 8 -2.2508 0.4194
-4 -12 9 2.2265 0.9911
-4 -12 10 -3.7973 -0.4072
-4 -12 11 -0.9201 0.2020
-4 -12 12 -2.6398 0.0776
-4 -12 13 2.9773 -0.4458
-4 -12 14 -1.0107 0.2387
-4 -12 15 -1.6183 0.0596
-4 -12 16 -1.9883 -0.1673
-4 -12 17 -1.0576 -0.0994
-4 -12 18 3.0840 -0.4066
-4 -12 19 -1.2522 -0.2633
-4 -12 20 -1.9720 -0.4024
-4 -12 21 2.2694 -0.0141
-4 -12 22 -6.9482 -0.0456
-4 -12 23 4.8546 0.1311
-4 -12 24 -2.3860 -0.1586
-4 -12 25 4.3811 -0.0399
-4 -12 26 -5.9363 0.4388
-4 -12 27 6.0622 -0.6685
-4 -11 1 -2.9924 -1.4183
-4 -11 2 -0.5779 1.2114
-4 -11 3 0.5082 1.0258
-4 -11 4 3.4083 -0.9764
-4 -11 5 -4.9590 -0.0461
-4 -11 6 1.5260 -0.3300
-4 -11 7 1.5091 -0.6207
-4 -11 8 0.0935 -0.9020
-4 -11 9 1.3351 0.4591
-4 -11 10 -3.2998 0.1811
-4 -11 11 2.9118 -0.2394
-4 -11 12 -5.2339 0.3863
-4 -11 13 4.2609 -0.4609
-4 -11 14 0.3572 0.2124
-4 -11 15 -6.2601 0.4678
-4 -11 16 -1.2000 0.1305
-4 -11 17 -0.8963 0.4098
-4 -11 18 6.6788 0.4410
-4 -11 19 -0.0828 -0.0096
-4 -11 20 -9.1501 -0.1548
-4 -11 21 5.6847 -0.1747
-4 -11 22 -2.5136 -0.0794
-4 -11 23 -0.0231 0.2437
-4 -11 24 -1.5484 -0.1992
-4 -11 25 2.2067 -0.0246
-4 -11 26 -6.3682 0.2677
-4 -11 27 0.9580 -0.2104
-4 -11 28 -2.6711 0.5606
-4 -10 1 -4.8772 -1.6562
-4 -10 2 -1.9985 -1.0714
-4 -10 3 2.3165 2.2694
-4 -10 4 0.1843 0.3360
-4 -10 5 -1.7107 0.1548
-4 -10 6 -0.8355 0.3125
-4 -10 7 0.2702 0.4177
-4 -10 8 1.6826 -0.6413
-4 -10 9 3.0758 -0.4421
-4 -10 10 -3.3384 0.3359
-4 -10 11 2.3900 -0.0581
-4 -10 12 -2.0999 0.0433
-4 -10 13 3.8632 -0.6068
-4 -10 14 4.5244 -0.1762
-4 -10 15 0.4155 -0.2422
-4 -10 16 -7.2643 -0.3141
-4 -10 17 -5.7569 0.0964
-4 -10 18 9.1428 0.3223
-4 -10 19 6.1383 0.4089
-4 -10 20 -7.8202 0.3532
-4 -10 21 2.2344 0.0003
-4 -10 22 0.5629 -0.0582
-4 -10 23 1.8610 0.2639
-4 -10 24 -0.7419 0.3753
-4 -10 25 3.8084 0.0856
-4 -10 26 2.6346 0.0594
-4 -10 27 0.6615 0.4870
-4 -10 28 -7.9182 0.8261
-4 -9 1 -2.1753 1.2096
-4 -9 2 -0.7674 -3.1759
-4 -9 3 3.1285 0.2237
-4 -9 4 -2.2255 1.1102
-4 -9 5 0.1717 0.2520
-4 -9 6 -1.9436 0.1221
-4 -9 7 0.7416 0.5758
-4 -9 8 -0.7113 0.5760
-4 -9 9 1.4615 -0.3758
-4 -9 10 0.3779 0.0815
-4 -9 11 -0.3737 0.5472
-4 -9 12 -4.9421 0.3955
-4 -9 13 1.4479 0.0035
-4 -9 14 4.1302 0.3185
-4 -9 15 8.8011 -0.2682
-4 -9 16 -3.7250 -0.3929
-4 -9 17 -11.0124 -0.2359
-4 -9 18 4.8110 -0.6376
-4 -9 19 4.1027 -0.0568
-4 -9 20 -3.1766 0.0958
-4 -9 21 1.2521 -0.1808
-4 -9 22 -2.9689 -0.2432
-4 -9 23 2.3774 -0.5595
-4 -9 24 -3.5566 -0.0075
-4 -9 25 -3.5793 -0.1654
-4 -9 26 6.9547 -0.5902
-4 -9 27 5.3359 -0.1284
-4 -9 28 -7.8614 0.8791
-4 -9 29 3.7503 -1.4860
-4 -8 1 -2.8441 3.3619
-4 -8 2 -2.5106 -0.8847
-4 -8 3 6.1766 -2.4550
-4 -8 4 2.7481 -0.0923
-4 -8 5 -3.7733 0.3605
-4 -8 6 -3.3231 -0.2748
-4 -8 7 1.7958 -0.4952
-4 -8 8 0.0974 0.3898
-4 -8 9 -0.7930 -0.3084
-4 -8 10 -0.4222 -0.1802
-4 -8 11 4.5387 -0.2470
-4 -8 12 -6.0360 -0.0793
-4 -8 13 -6.4500 0.2143
-4 -8 14 0.5308 0.3438
-4 -8 15 7.3345 0.1517
-4 -8 16 4.0060 0.2076
-4 -8 17 -8.7762 0.3108
-4 -8 18 1.7060 -0.3158
-4 -8 19 0.7732 -0.1314
-4 -8 20 -3.3887 0.1612
-4 -8 21 4.9432 0.0674
-4 -8 22 -3.5010 0.1283
-4 -8 23 2.2242 -0.1450
-4 -8 24 -0.7356 -0.0595
-4 -8 25 -9.8938 -0.2832
-4 -8 26 2.4801 -0.1628
-4 -8 27 3.7513 -0.6954
-4 -8 28 -4.2090 0.7069
-4 -8 29 -2.8821 -0.7709
-4 -7 1 4.5473 0.7867
-4 -7 2 -10.5441 2.9112
-4 -7 3 -3.3320 -1.3020
-4 -7 4 13.6133 -1.2810
-4 -7 5 -0.3457 0.0060
-4 -7 6 -3.7386 0.4768
-4 -7 7 0.8903 -0.4597
-4 -7 8 -2.6556 -0.1502
-4 -7 9 2.6327 -0.1812
-4 -7 10 -1.6625 0.3427
-4 -7 11 3.7535 -0.2078
-4 -7 12 4.4556 -0.4033
-4 -7 13 -7.3541 0.0266
-4 -7 14 -2.7114 -0.2166
-4 -7 15 0.9727 -0.0597
-4 -7 16 3.8866 0.1727
-4 -7 17 0.5480 0.1039
-4 -7 18 1.5423 0.2139
-4 -7 19 -0.6306 0.0031
-4 -7 20 -5.0751 0.0247
-4 -7 21 4.9671 0.2238
-4 -7 22 0.5757 0.2684
-4 -7 23 2.9158 0.4190
-4 -7 24 3.6146 0.6045
-4 -7 25 -7.2051 0.0558
-4 -7 26 2.6779 0.5062
-4 -7 27 2.7535 -0.0623
-4 -7 28 -0.8063 0.7259
-4 -7 29 -4.0358 0.7805
-4 -6 1 15.7683 -2.4096
-4 -6 2 -1.9199 2.1106
-4 -6 3 -13.1840 1.5532
-4 -6 4 1.5489 0.0433
-4 -6 5 3.7000 -0.9322
-4 -6 6 2.7935 0.9838
-4 -6 7 5.4439 0.3905
-4 -6 8 -6.1662 -0.2561
-4 -6 9 -0.5657 0.1218
-4 -6 10 3.0445 -0.0636
-4 -6 11 -4.6144 0.3174
-4 -6 12 7.3041 0.1279
-4 -6 13 -0.9186 0.2473
-4 -6 14 -0.4411 -0.0778
-4 -6 15 -0.5796 -0.1667
-4 -6 16 -6.8040 0.2458
-4 -6 17 4.9517 -0.2665
-4 -6 18 4.6470 -0.0524
-4 -6 19 0.4109 0.1541
-4 -6 20 -3.6108 -0.1782
-4 -6 21 -1.4194 -0.4188
-4 -6 22 0.5877 -0.2348
-4 -6 23 2.8907 -0.1862
-4 -6 24 5.0999 0.0389
-4 -6 25 -5.7572 0.0285
-4 -6 26 1.0808 -0.1030
-4 -6 27 5.8738 -0.3469
-4 -6 28 -1.4917 -0.1751
-4 -6 29 0.7765 0.2388
-4 -5 1 7.1055 -1.1405
-4 -5 2 3.2580 -1.4906
-4 -5 3 8.1233 0.2017
-4 -5 4 -7.5075 1.1557
-4 -5 5 -12.8966 -0.8784
-4 -5 6 1.7978 0.2237
-4 -5 7 7.1986 0.4095
-4 -5 8 0.4708 -0.1959
-4 -5 9 -3.7631 0.6258
-4 -5 10 4.3558 -0.7800
-4 -5 11 -5.2984 -0.0331
-4 -5 12 2.2609 -0.0900
-4 -5 13 -2.1832 0.0530
-4 -5 14 2.4063 0.2001
-4 -5 15 4.8931 -0.2479
-4 -5 16 -11.5419 0.1980
-4 -5 17 0.3415 0.0344
-4 -5 18 0.6198 -0.2707
-4 -5 19 0.4795 0.1426
-4 -5 20 1.1983 0.4225
-4 -5 21 -3.8192 -0.0868
-4 -5 22 -1.3539 -0.1466
-4 -5 23 -3.2228 -0.1590
-4 -5 24 5.1626 -0.3083
-4 -5 25 -2.7426 0.1738
-4 -5 26 -6.0418 0.0035
-4 -5 27 8.0606 -0.0982
-4 -5 28 -4.9638 -0.4061
-4 -5 29 3.2139 -0.3478
-4 -4 1 1.2066 1.4322
-4 -4 2 -16.1068 0.1078
-4 -4 3 13.4267 -1.3277
-4 -4 4 19.2949 -0.9258
-4 -4 5 -14.6874 -0.2027
-4 -4 6 -3.9682 -0.5650
-4 -4 7 -4.9213 -0.1456
-4 -4 8 2.3606 -0.1773
-4 -4 9 -0.0737 0.4423
-4 -4 10 0.5521 -0.3008
-4 -4 11 -1.1949 -0.0503
-4 -4 12 4.4567 -0.4673
-4 -4 13 -4.3191 -0.3188
-4 -4 14 0.7988 0.1362
-4 -4 15 6.2020 -0.0733
-4 -4 16 -4.4088 -0.0652
-4 -4 17 3.1477 0.0269
-4 -4 18 -1.7062 -0.1809
-4 -4 19 -1.2082 -0.2935
-4 -4 20 0.9711 0.0224
-4 -4 21 -2.2789 0.2985
-4 -4 22 4.3602 0.1886
-4 -4 23 -5.3290 0.0868
-4 -4 24 1.3607 -0.1184
-4 -4 25 1.8356 0.0560
-4 -4 26 -8.4437 -0.0110
-4 -4 27 5.4420 0.4952
-4 -4 28 -3.0916 0.0698
-4 -4 29 5.8156 0.2135
-4 -3 1 11.5076 -1.0066
-4 -3 2 -11.3508 2.7549
-4 -3 3 -19.5371 2.9010
-4 -3 4 20.9610 -0.6370
-4 -3 5 2.9011 0.5572
-4 -3 6 12.7868 -0.6042
-4 -3 7 -10.1228 0.1279
-4 -3 8 0.1336 0.6633
-4 -3 9 1.9615 -0.0505
-4 -3 10 -4.0577 0.6192
-4 -3 11 -2.8360 0.6003
-4 -3 12 4.2983 -0.0179
-4 -3 13 0.0705 -0.2917
-4 -3 14 1.6989 -0.1250
-4 -3 15 0.3019 0.2213
-4 -3 16 -3.0370 0.1833
-4 -3 17 4.0579 0.0697
-4 -3 18 2.4332 0.1703
-4 -3 19 3.0501 -0.0217
-4 -3 20 1.4322 -0.4152
-4 -3 21 -3.5271 -0.1067
-4 -3 22 2.3404 -0.0326
-4 -3 23 2.2362 0.0246
-4 -3 24 3.1002 0.0003
-4 -3 25 2.0291 -0.0378
-4 -3 26 -2.2366 -0.6407
-4 -3 27 -3.0319 -0.0875
-4 -3 28 -3.7406 -0.0670
-4 -3 29 12.3057 0.3469
-4 -2 1 6.9534 -4.5489
-4 -2 2 15.5453 -3.4889
-4 -2 3 -17.9148 2.1585
-4 -2 4 -4.8237 1.3898
-4 -2 5 -16.5510 1.0317
-4 -2 7 -3.6200 -0.7109
-4 -2 8 3.8213 0.3849
-4 -2 9 5.1186 -0.5080
-4 -2 10 -2.1840 0.3185
-4 -2 11 -2.6370 0.5278
-4 -2 12 -4.4694 0.8120
-4 -2 13 -2.3208 0.0582
-4 -2 14 5.5984 -0.4067
-4 -2 15 0.8025 -0.0116
-4 -2 16 -3.9813 0.0768
-4 -2 17 -4.1708 0.0409
-4 -2 18 -1.5690 0.2617
-4 -2 19 0.5981 0.3851
-4 -2 20 3.3709 0.0747
-4 -2 21 4.1827 0.1439
-4 -2 22 -9.3269 -0.0447
-4 -2 23 -3.1011 0.0601
-4 -2 24 6.2753 0.2856
-4 -2 25 -0.0233 0.6223
-4 -2 26 8.5980 -0.0207
-4 -2 27 -5.8479 -0.1899
-4 -2 28 -13.5190 0.0829
-4 -1 1 -3.8381 2.3429
-4 -1 2 6.3585 -5.3509
-4 -1 3 7.2376 -3.7738
-4 -1 4 16.4597 0.4540
-4 -1 5 -30.4173 1.0849
-4 -1 6 0.1936 0.1765
-4 -1 7 -5.3747 -0.8939
-4 -1 8 2.3467 -0.9638
-4 -1 9 2.0888 -0.9852
-4 -1 10 1.9440 -0.7494
-4 -1 11 7.2352 -0.8594
-4 -1 12 -1.8909 0.4529
-4 -1 13 -10.2834 0.4302
-4 -1 14 0.5232 -0.1963
-4 -1 15 4.3355 -0.1944
-4 -1 16 4.0930 -0.2762
-4 -1 17 -2.8969 -0.2438
-4 -1 18 -2.3971 -0.2450
-4 -1 19 -5.0698 0.0562
-4 -1 20 -4.9963 -0.0256
-4 -1 21 12.9158 -0.0064
-4 -1 22 -1.1365 -0.0237
-4 -1 23 -9.8483 -0.2347
-4 -1 24 -1.0153 -0.1569
-4 -1 25 -6.5471 0.3018
-4 -1 26 13.6823 0.2668
-4 -1 27 4.3761 -0.2296
-4 -1 28 -15.6790 -1.1079
-4 0 1 8.5475 8.2600
-4 0 2 -13.3490 3.6420
-4 0 3 -12.3020 -2.9357
-4 0 4 32.6370 -1.0557
-4 0 5 4.3830 0.6892
-4 0 6 -5.4063 1.9776
-4 0 7 -5.8765 1.5195
-4 0 8 1.7837 0.6364
-4 0 9 -6.5571 0.1162
-4 0 10 -5.5531 -0.0406
-4 0 11 7.7960 -0.7323
-4 0 12 11.0066 -0.3603
-4 0 13 -3.5556 0.3267
-4 0 14 -5.3753 0.3112
-4 0 15 -3.1895 0.2789
-4 0 16 6.8691 -0.0507
-4 0 17 2.6381 0.1035
-4 0 18 2.6512 -0.2160
-4 0 19 2.0257 -0.1206
-4 0 20 -9.1911 0.1447
-4 0 21 1.3324 -0.1831
-4 0 22 9.8189 -0.1019
-4 0 23 2.8492 -0.1730
-4 0 24 -1.0483 -0.3216
-4 0 25 -12.2130 -0.4035
-4 0 26 6.0228 0.0395
-4 0 27 8.9435 -0.0771
-4 0 28 -6.9839 -1.9525
-4 1 1 20.9227 -1.0955
-4 1 2 2.2486 5.8157
-4 1 3 -25.7026 1.0385
-4 1 4 -1.0259 -2.5305
-4 1 5 11.2271 -1.8197
-4 1 6 2.6364 -0.0953
-4 1 7 2.1949 0.3388
-4 1 8 9.3176 1.2243
-4 1 9 -2.0833 0.7315
-4 1 10 -9.8156 0.3971
-4 1 11 -5.8257 0.1532
-4 1 12 5.9358 -0.4604
-4 1 13 6.1086 -0.1910
-4 1 14 2.0682 -0.1013
-4 1 15 -8.1248 0.2437
-4 1 16 1.4717 0.0382
-4 1 17 -0.1144 0.0992
-4 1 18 -1.3987 0.1564
-4 1 19 6.6004 -0.1864
-4 1 20 0.7153 0.1929
-4 1 21 -9.8557 0.1936
-4 1 22 -0.4353 0.0394
-4 1 23 5.4328 0.2499
-4 1 24 5.6966 0.3993
-4 1 25 -7.6763 -0.1110
-4 1 26 2.0635 0.4321
-4 1 27 -1.1568 0.2408
-4 2 1 7.9549 -7.3840
-4 2 2 11.3163 0.3038
-4 2 3 -1.3452 3.9160
-4 2 4 -3.1146 0.0868
-4 2 5 -5.4210 -2.2045
-4 2 6 -9.6537 -1.2896
-4 2 7 -1.9577 -1.5506
-4 2 8 8.9414 -0.6378
-4 2 9 5.4749 0.3218
-4 2 10 1.0952 -0.0159
-4 2 11 -5.4062 0.2210
-4 2 12 -6.3633 -0.1667
-4 2 13 -0.2662 -0.2124
-4 2 14 5.1351 -0.2637
-4 2 15 -3.6413 -0.2105
-4 2 16 2.2424 0.0321
-4 2 17 -0.0326 -0.1980
-4 2 18 -6.7621 0.1334
-4 2 19 1.8320 -0.0091
-4 2 20 6.8492 -0.0783
-4 2 21 -4.7077 -0.0968
-4 2 22 -1.2897 -0.1965
-4 2 23 -4.2223 0.0070
-4 2 24 3.4690 0.2833
-4 2 25 -5.9643 0.2718
-4 2 26 9.5798 0.8547
-4 2 27 -1.2105 -1.0539
-4 3 1 -0.9178 -1.8974
-4 3 2 -4.1987 -3.9089
-4 3 3 -2.9129 1.9200
-4 3 4 11.6486 4.2376
-4 3 5 10.1142 0.8287
-4 3 6 -6.7246 0.3200
-4 3 7 -11.7488 0.3894
-4 3 8 -0.3418 -0.8929
-4 3 9 0.7455 0.4448
-4 3 10 3.7573 0.2621
-4 3 11 5.7473 0.4857
-4 3 12 -1.0774 0.5461
-4 3 13 -2.6699 0.1303
-4 3 14 0.2971 0.3543
-4 3 15 -3.7045 0.0304
-4 3 16 2.4043 0.1171
-4 3 17 4.4797 -0.0008
-4 3 18 -5.5669 0.0453
-4 3 19 0.4137 0.1480
-4 3 20 5.2101 0.4533
-4 3 21 -5.9909 -0.0149
-4 3 22 10.0021 -0.3527
-4 3 23 -4.3498 -0.2855
-4 3 24 3.7737 -0.7001
-4 3 25 -9.2169 -0.0201
-4 3 26 6.5793 1.5630
-4 4 1 7.6246 2.7604
-4 4 2 -0.1614 -3.6340
-4 4 3 -10.5707 -4.1951
-4 4 4 -9.2685 1.0134
-4 4 5 10.3963 1.3203
-4 4 6 13.4924 -0.4600
-4 4 7 -4.0504 0.7977
-4 4 8 -3.2278 -0.6660
-4 4 9 -1.4868 -0.5515
-4 4 10 -5.0312 -0.3115
-4 4 11 2.4151 -0.3170
-4 4 12 2.8487 0.1128
-4 4 13 2.3681 -0.1256
-4 4 14 2.8241 0.0830
-4 4 15 -3.5637 0.0557
-4 4 16 0.2293 -0.1616
-4 4 17 3.8695 -0.1986
-4 4 18 -6.3479 -0.2530
-4 4 19 0.5086 -0.4305
-4 4 20 7.0900 0.2852
-4 4 21 -12.7048 0.3630
-4 4 22 11.2399 0.0944
-4 4 23 -5.9169 -0.0084
-4 4 24 4.8919 -0.9061
-4 4 25 -5.0350 -0.7639
-4 5 1 3.1341 3.4439
-4 5 2 7.8676 1.7156
-4 5 3 8.8015 -2.5571
-4 5 4 -12.0020 -2.5021
-4 5 5 -10.5437 1.0880
-4 5 6 6.4119 -0.6978
-4 5 7 6.4551 -0.0425
-4 5 8 -0.9803 0.6173
-4 5 9 4.0338 -0.7115
-4 5 10 -3.3940 -0.3008
-4 5 11 -2.0228 -0.3769
-4 5 12 -2.6830 -0.3999
-4 5 13 -1.6369 -0.3083
-4 5 14 4.4424 -0.0798
-4 5 15 -4.2591 0.1808
-4 5 16 3.3393 0.0824
-4 5 17 5.9725 0.1202
-4 5 18 -5.7984 -0.1048
-4 5 19 -3.6129 -0.4361
-4 5 20 5.5792 -0.1360
-4 5 21 -10.5176 0.1492
-4 5 22 12.8515 0.6481
-4 5 23 -6.6953 0.4005
-4 5 24 0.0774 -0.1333
-4 5 25 -2.9024 -0.4709
-4 6 1 -6.0127 0.9012
-4 6 2 -3.4426 2.8534
-4 6 3 8.1530 2.2801
-4 6 4 5.1659 -1.6233
-4 6 5 -2.9418 0.9075
-4 6 6 -9.6178 0.8144
-4 6 7 2.8540 -0.3642
-4 6 8 -1.7077 1.3714
-4 6 9 2.6316 0.4864
-4 6 10 0.5790 0.4376
-4 6 11 2.7307 0.2840
-4 6 12 0.9273 0.3310
-4 6 13 -5.2546 -0.0003
-4 6 14 4.3270 -0.1924
-4 6 15 -8.2884 0.2137
-4 6 16 -1.5740 0.1376
-4 6 17 7.4606 0.5451
-4 6 18 3.6593 0.3722
-4 6 19 -0.6692 -0.1545
-4 6 20 -0.4457 -0.0911
-4 6 21 -12.4537 -0.2855
-4 6 22 12.5234 0.4808
-4 6 23 2.6034 0.3494
-4 6 24 0.9559 -0.1879
-4 7 1 1.8775 -1.3372
-4 7 2 -2.8018 -0.6604
-4 7 3 -5.6607 1.3163
-4 7 4 -0.6322 -0.4597
-4 7 5 11.1356 -1.2032
-4 7 6 -3.9910 0.4790
-4 7 7 -1.7707 -0.5261
-4 7 8 -1.0077 -0.3336
-4 7 9 -0.0840 0.1014
-4 7 10 -2.9512 0.3743
-4 7 11 -1.1949 -0.2913
-4 7 12 6.9221 0.0494
-4 7 13 -2.0357 0.3439
-4 7 14 5.0294 -0.4111
-4 7 15 -1.5487 -0.2964
-4 7 16 -7.9564 -0.4726
-4 7 17 -3.6171 -0.1404
-4 7 18 5.5420 0.2150
-4 7 19 4.7326 -0.0890
-4 7 20 5.4284 -0.3473
-4 7 21 -12.3671 -0.4672
-4 7 22 -3.5636 -0.1745
-4 7 23 6.6615 0.0564
-4 8 1 5.4131 -0.6524
-4 8 2 6.1139 -0.4701
-4 8 3 -0.9805 -0.1892
-4 8 4 -8.5397 1.0132
-4 8 5 3.6386 -1.3598
-4 8 6 4.2964 -0.3528
-4 8 7 -0.8264 0.1715
-4 8 8 0.3116 -0.5722
-4 8 9 2.9104 -0.3871
-4 8 10 -0.0056 0.1381
-4 8 11 -7.4581 0.1037
-4 8 12 1.0993 -0.4121
-4 8 13 2.5855 0.3630
-4 8 14 2.5037 0.3038
-4 8 15 3.2921 0.1309
-4 8 16 0.7251 -0.1453
-4 8 17 -7.5647 -0.0629
-4 8 18 -0.9172 -0.0703
-4 8 19 -3.1937 0.4280
-4 8 20 8.6462 -0.2232
-4 8 21 4.8591 0.3849
-4 8 22 -13.5154 0.0214
-4 9 1 -2.2055 -0.8621
-4 9 2 2.8722 0.3321
-4 9 3 4.0349 0.0616
-4 9 4 -0.9793 1.3842
-4 9 5 -4.3343 0.1195
-4 9 6 1.1779 -0.2172
-4 9 7 -0.5976 0.0988
-4 9 8 -0.6920 0.0586
-4 9 9 2.1693 0.1309
-4 9 10 3.6903 -0.3784
-4 9 11 -0.6031 0.3983
-4 9 12 -8.7001 -0.1277
-4 9 13 0.4569 -0.2174
-4 9 14 6.5338 0.1863
-4 9 15 -4.2868 0.4053
-4 9 16 5.0954 -0.0272
-4 9 17 2.0077 0.4042
-4 9 18 1.1634 -0.0383
-4 9 19 -7.3796 0.4255
-4 9 20 -2.5563 -1.1208
-4 9 21 13.5701 1.0348
-4 10 1 -2.3298 -0.8134
-4 10 2 -1.6947 -0.8730
-4 10 3 -2.4349 -0.2149
-4 10 4 5.7469 0.4197
-4 10 5 0.0799 0.5665
-4 10 6 -0.4500 0.1668
-4 10 7 -2.2640 -0.1701
-4 10 8 -1.0776 -0.2958
-4 10 9 1.0744 0.2886
-4 10 10 0.8291 -0.3445
-4 10 11 8.3421 -0.0490
-4 10 12 -6.6068 0.0437
-4 10 13 -8.1649 -0.4081
-4 10 14 9.3316 -0.3612
-4 10 15 -6.8228 -0.0557
-4 10 16 -2.3352 -0.4089
-4 10 17 5.4674 -0.0707
-4 10 18 3.8442 0.1568
-4 10 19 -3.3967 1.2581
-4 10 20 -5.6551 -2.5705
-4 11 1 2.7818 0.7986
-4 11 2 2.3490 -0.5814
-4 11 3 -9.0840 -0.7406
-4 11 4 0.9817 -0.2903
-4 11 5 1.0117 0.4847
-4 11 6 3.3613 0.2503
-4 11 7 -2.9601 0.4858
-4 11 8 -1.6264 -0.1703
-4 11 9 -2.4776 0.1027
-4 11 10 -0.8026 0.0972
-4 11 11 7.5764 0.0143
-4 11 12 1.1103 0.3901
-4 11 13 -3.6330 -0.0542
-4 11 14 5.2584 0.1886
-4 11 15 -4.4816 -0.0759
-4 11 16 -6.0400 -0.3890
-4 11 17 2.8555 -0.2162
-4 11 18 5.6610 -0.4700
-4 12 1 0.0138 0.8967
-4 12 2 7.1595 0.5324
-4 12 3 -2.0494 -0.6037
-4 12 4 -0.8496 -0.7564
-4 12 5 -3.6156 0.0504
-4 12 6 4.9051 -0.4094
-4 12 7 -3.0536 0.5577
-4 12 8 4.8633 0.1131
-4 12 9 -6.1754 -0.1061
-4 12 10 -4.4368 0.2757
-4 12 11 2.5122 -0.2472
-4 12 12 -3.3903 0.3466
-4 12 13 1.9792 -0.1281
-4 12 14 9.6784 0.5073
-4 12 15 -2.3735 0.6527
-4 12 16 -6.2414 -0.8305
-4 12 17 -1.5371 0.1058
-4 13 1 -2.6766 0.1185
-4 13 2 -0.9420 0.6841
-4 13 3 3.5957 0.3297
-4 13 4 3.6864 -0.6986
-4 13 5 -0.7828 -0.0737
-4 13 6 4.7455 -0.6407
-4 13 7 -6.8551 -0.1766
-4 13 8 8.7956 0.1882
-4 13 9 4.6719 -0.6078
-4 13 10 -3.3763 0.3139
-4 13 11 1.2284 -0.1838
-4 13 12 -3.8182 -0.0968
-4 13 13 -10.5221 -0.3125
-4 13 14 11.8123 -0.2988
-4 13 15 3.8573 1.5904
-4 14 1 2.9123 -0.0001
-4 14 2 -6.1802 0.1532
-4 14 3 -3.8402 1.2490
-4 14 4 -2.2811 0.1321
-4 14 5 2.4270 -0.0964
-4 14 6 2.9656 0.3452
-4 14 7 -6.9192 -0.3339
-4 14 8 -5.3802 0.5571
-4 14 9 6.1459 -0.4862
-4 14 10 5.2552 -0.1403
-4 14 11 -0.4734 0.2633
-4 14 12 8.2401 -0.0922
-4 14 13 -15.3948 -0.1017
-4 15 1 3.0247 -0.4262
-4 15 2 2.3797 -0.8043
-4 15 3 -2.0289 0.1752
-4 15 4 -5.5461 0.8846
-4 15 5 1.6383 -0.7081
-4 15 6 1.3248 0.3427
-4 15 7 2.9925 -0.1503
-4 15 8 -9.4429 0.4177
-4 15 9 -7.8098 0.1808
-4 15 10 5.6239 -0.2949
-4 15 11 -3.5030 0.1042
-4 16 1 -0.2305 -0.2638
-4 16 2 1.4244 -0.1979
-4 16 3 1.4495 -1.0606
-4 16 4 4.6302 0.9329
-4 16 5 -3.3009 -0.3764
-4 16 6 3.5802 -0.2758
-4 16 7 8.5247 -0.2302
-4 16 8 1.1125 0.0536
-4 16 9 -6.1710 0.0164
-4 17 1 4.6387 0.2247
-4 17 2 -5.0705 0.6361
-4 17 3 -8.8218 -0.4801
-4 17 4 13.4540 0.6361
-4 17 5 -12.8189 0.4513
-4 17 6 1.4194 0.2398
-4 17 7 6.0911 -0.2179
-4 18 1 8.3542 -0.0485
-4 18 2 -0.5588 -0.2912
-4 18 3 -13.8825 -0.7779
-4 18 4 14.0753 -0.2192
-3 -19 7 -14.9086 0.7915
-3 -19 8 5.7409 0.4948
-3 -19 9 5.4798 -0.8456
-3 -19 10 14.1557 0.2418
-3 -19 11 -20.1651 0.0002
-3 -18 1 -6.1382 2.9141
-3 -18 2 -10.1130 -0.8207
-3 -18 3 12.2416 -1.7294
-3 -18 4 4.5658 1.0144
-3 -18 5 -4.1010 0.8494
-3 -18 6 13.7626 -0.8043
-3 -18 7 -14.3245 -0.0451
-3 -18 8 -3.6936 0.6955
-3 -18 9 -2.7129 -0.6241
-3 -18 10 19.1802 0.2478
-3 -18 11 -1.8991 0.1247
-3 -18 12 -1.1268 -0.7475
-3 -18 13 -10.3620 0.7700
-3 -18 14 0.7298 -0.9759
-3 -18 15 7.6906 0.7609
-3 -18 16 -2.8232 1.0103
-3 -18 17 5.4765 -0.8072
-3 -18 18 3.9367 -1.0134
-3 -17 1 -0.0718 1.2330
-3 -17 2 -18.7760 1.5512
-3 -17 3 6.4246 -1.2750
-3 -17 4 4.5832 -0.7600
-3 -17 5 -9.7848 0.5564
-3 -17 6 17.2675 -0.1645
-3 -17 7 -2.2674 -0.3648
-3 -17 8 -3.4634 0.5371
-3 -17 9 -11.9117 -0.5297
-3 -17 10 4.2630 -0.0010
-3 -17 11 4.9522 0.6248
-3 -17 12 9.6117 -0.8740
-3 -17 13 -14.5207 0.3165
-3 -17 14 -1.8143 -0.5000
-3 -17 15 2.8836 -0.4674
-3 -17 16 -7.0325 0.7212
-3 -17 17 -3.0798 0.3319
-3 -17 18 2.1956 -0.2838
-3 -17 19 -3.0680 0.0704
-3 -17 20 -2.6204 -0.4482
-3 -17 21 -2.3222 0.6845
-3 -16 1 10.3520 -1.2245
-3 -16 2 -18.2595 1.3577
-3 -16 3 2.4061 0.8211
-3 -16 4 6.5658 -0.3827
-3 -16 5 -14.1271 -0.0531
-3 -16 6 2.8840 0.0018
-3 -16 7 5.0461 -0.0309
-3 -16 8 6.9220 0.3366
-3 -16 9 -9.0288 -0.1310
-3 -16 10 -4.7011 -0.2065
-3 -16 11 -0.4963 0.7735
-3 -16 12 16.2089 -0.0794
-3 -16 13 -9.8095 -0.0285
-3 -16 14 -0.0357 0.2779
-3 -16 15 3.0435 -0.4155
-3 -16 16 -0.7324 -0.0531
-3 -16 17 -1.0904 -0.2267
-3 -16 18 0.0964 0.1431
-3 -16 19 -3.5290 0.5184
-3 -16 20 -3.0678 -0.5931
-3 -16 21 -3.8788 0.0895
-3 -16 22 0.3696 -0.5499
-3 -16 23 -5.7889 0.5389
-3 -15 1 16.9821 -1.0246
-3 -15 2 -13.4769 -0.6986
-3 -15 3 -2.7671 0.3796
-3 -15 4 11.7981 0.9893
-3 -15 5 -1.5169 -0.0394
-3 -15 6 -7.8584 -0.2973
-3 -15 7 -1.8188 0.3130
-3 -15 8 9.2051 -0.1450
-3 -15 9 -1.0708 0.1052
-3 -15 10 -2.3781 -0.4064
-3 -15 11 -8.4887 0.2656
-3 -15 12 12.3536 0.2901
-3 -15 13 0.9232 -0.4067
-3 -15 14 1.1545 0.5566
-3 -15 15 -3.5444 0.0007
-3 -15 16 2.7443 0.3070
-3 -15 17 9.2279 -0.0873
-3 -15 18 3.2810 -0.5345
-3 -15 19 -1.7561 0.4774
-3 -15 20 4.3877 0.2313
-3 -15 21 2.9831 0.2862
-3 -15 22 5.1450 -0.9515
-3 -15 23 -7.9076 -0.6895
-3 -15 24 2.4626 1.1273
-3 -15 25 10.9245 -0.7405
-3 -14 1 16.4515 0.4118
-3 -14 2 -4.5131 -0.5386
-3 -14 3 -8.1374 -1.5869
-3 -14 4 3.5616 0.2723
-3 -14 5 7.0307 0.5408
-3 -14 6 -1.1765 -0.4019
-3 -14 7 -3.1454 0.3642
-3 -14 8 0.3618 -0.1916
-3 -14 9 0.8070 0.0637
-3 -14 10 4.1442 -0.3347
-3 -14 11 -8.4443 -0.0861
-3 -14 12 -4.4285 0.1593
-3 -14 13 2.6826 -0.5966
-3 -14 14 8.8738 0.1226
-3 -14 15 -10.4430 -0.3198
-3 -14 16 -7.4252 0.0463
-3 -14 17 5.2383 0.3344
-3 -14 18 6.2492 -0.4941
-3 -14 19 -7.0870 -0.2408
-3 -14 20 -2.5576 -0.0654
-3 -14 21 3.0157 0.7843
-3 -14 22 11.1433 0.2370
-3 -14 23 -6.3135 -0.6153
-3 -14 24 -4.2282 0.2228
-3 -14 25 10.2090 -0.7305
-3 -14 26 0.8250 1.1543
-3 -13 1 8.5570 0.1036
-3 -13 2 0.5821 1.3197
-3 -13 3 -2.6171 -0.2216
-3 -13 4 -2.4277 -1.5878
-3 -13 5 0.1240 0.2026
-3 -13 6 1.5097 -0.1389
-3 -13 7 3.3054 -0.0534
-3 -13 8 -3.2369 0.2914
-3 -13 9 -1.2484 0.0113
-3 -13 10 4.3967 0.0689
-3 -13 11 4.1487 0.2119
-3 -13 12 -7.2168 0.0645
-3 -13 13 -6.5548 -0.0354
-3 -13 14 10.8338 0.2759
-3 -13 15 -3.4026 -0.0676
-3 -13 16 -4.5996 0.0948
-3 -13 17 -5.7844 0.1511
-3 -13 18 6.7242 0.0082
-3 -13 19 -0.9525 0.0078
-3 -13 20 -7.8631 -0.7304
-3 -13 21 -8.5256 -0.2212
-3 -13 22 8.5974 0.3406
-3 -13 23 -4.5382 0.3094
-3 -13 24 -3.7678 0.3501
-3 -13 25 2.6526 -0.6680
-3 -13 26 -5.8090 0.8622
-3 -13 27 0.4412 -0.7746
-3 -12 1 3.3806 -0.9761
-3 -12 2 -1.8210 0.1238
-3 -12 3 0.2546 2.5421
-3 -12 4 -0.6362 -0.4159
-3 -12 5 -2.4215 -0.4264
-3 -12 6 -0.0714 0.1007
-3 -12 7 3.7137 -0.6323
-3 -12 8 -2.0143 0.0485
-3 -12 9 -1.1762 -0.2258
-3 -12 10 -1.8384 -0.1121
-3 -12 11 6.4003 0.2273
-3 -12 12 2.3851 -0.0582
-3 -12 13 -3.0200 -0.3782
-3 -12 14 3.9638 -0.0501
-3 -12 15 -3.7453 0.0046
-3 -12 16 6.6421 0.2938
-3 -12 17 -4.4537 0.2262
-3 -12 18 2.5178 0.2817
-3 -12 19 3.3199 0.6462
-3 -12 20 4.6385 0.0878
-3 -12 21 -5.3980 -0.3188
-3 -12 22 2.5510 -0.3158
-3 -12 23 -3.3598 -0.0986
-3 -12 24 1.5456 0.4950
-3 -12 25 5.3119 0.2198
-3 -12 26 -5.9446 0.1145
-3 -12 27 -1.4403 -0.9710
-3 -12 28 -0.8926 1.4786
-3 -11 1 1.1132 0.2607
-3 -11 2 0.5068 -2.3847
-3 -11 3 2.7469 0.7084
-3 -11 4 -2.1402 1.5929
-3 -11 5 -4.0524 0.1595
-3 -11 6 0.6246 0.6963
-3 -11 7 2.2706 0.2155
-3 -11 8 0.3093 -0.1368
-3 -11 9 0.2539 0.0111
-3 -11 10 -5.0034 0.0202
-3 -11 11 0.4798 0.0064
-3 -11 12 0.2412 0.6462
-3 -11 13 1.9547 -0.0868
-3 -11 14 5.7059 -0.5496
-3 -11 15 -7.1362 -0.3804
-3 -11 16 2.5546 -0.4770
-3 -11 17 0.0552 -0.2425
-3 -11 18 2.1563 -0.0776
-3 -11 19 -4.7146 0.1129
-3 -11 20 2.2680 0.3520
-3 -11 21 5.3725 0.2005
-3 -11 22 1.5235 -0.0764
-3 -11 23 -4.4723 -0.5532
-3 -11 24 1.9287 -0.2456
-3 -11 25 4.6647 0.6034
-3 -11 26 0.5218 0.1713
-3 -11 27 2.2416 -1.0198
-3 -11 28 -1.2364 0.5856
-3 -10 1 -4.0504 1.9515
-3 -10 2 -0.8412 -0.9220
-3 -10 3 6.8430 -2.6396
-3 -10 4 2.0612 0.1330
-3 -10 5 -2.6960 0.0101
-3 -10 6 -2.0177 -0.0376
-3 -10 7 -1.4093 0.5444
-3 -10 8 1.7698 -0.0398
-3 -10 9 4.3076 -0.3293
-3 -10 10 -4.4551 0.1301
-3 -10 11 -1.9035 -0.2835
-3 -10 12 -0.0811 0.2210
-3 -10 13 -3.5190 1.0506
-3 -10 14 4.1874 0.2503
-3 -10 15 -0.2995 0.1607
-3 -10 16 -3.4430 -0.2608
-3 -10 17 0.3843 -0.3735
-3 -10 18 3.7260 -0.1967
-3 -10 19 -2.2752 -0.3889
-3 -10 20 -6.8883 -0.0934
-3 -10 21 1.4735 0.2451
-3 -10 22 3.3177 0.0235
-3 -10 23 -4.2429 -0.4223
-3 -10 24 -0.7313 -0.4951
-3 -10 25 -1.7925 -0.2048
-3 -10 26 -1.2420 0.0923
-3 -10 27 3.7150 -0.4252
-3 -10 28 -2.9726 -0.5860
-3 -10 29 2.6160 0.4813
-3 -9 1 -3.7541 0.8512
-3 -9 2 -3.6186 2.4479
-3 -9 3 1.0872 -1.2524
-3 -9 4 -0.0695 -1.3687
-3 -9 5 4.4028 0.0017
-3 -9 6 2.4874 -0.3869
-3 -9 7 -5.2191 -0.1642
-3 -9 8 -0.6948 0.4718
-3 -9 9 5.0715 -0.6262
-3 -9 10 0.1009 -0.4051
-3 -9 11 -4.2484 -0.0366
-3 -9 12 3.0307 -1.3531
-3 -9 13 0.0471 0.3314
-3 -9 14 -2.5778 0.4549
-3 -9 15 2.9139 0.2677
-3 -9 16 -4.6971 0.4106
-3 -9 17 0.4766 0.0507
-3 -9 18 2.7490 0.1620
-3 -9 19 2.9783 -0.0362
-3 -9 20 -0.9393 -0.1860
-3 -9 21 -3.6457 0.5492
-3 -9 22 2.3660 0.5061
-3 -9 23 0.8119 0.1506
-3 -9 24 0.7567 0.3607
-3 -9 25 -2.1439 -0.0990
-3 -9 26 -3.9804 0.0721
-3 -9 27 3.6649 0.4781
-3 -9 28 -2.7365 -0.4793
-3 -9 29 -2.2759 0.3819
-3 -8 1 -0.7282 -1.4596
-3 -8 2 -0.5923 2.3772
-3 -8 3 2.8010 1.6590
-3 -8 4 -5.8174 -0.8298
-3 -8 5 -4.0171 -0.0945
-3 -8 6 9.7900 0.3482
-3 -8 7 -4.8874 -0.2283
-3 -8 8 1.1899 0.9072
-3 -8 9 2.3874 0.6349
-3 -8 10 1.4406 -0.2148
-3 -8 11 -2.6626 0.7487
-3 -8 12 -2.8141 -0.7627
-3 -8 13 6.2881 -0.4550
-3 -8 14 -1.1523 0.0935
-3 -8 15 3.3370 -0.1742
-3 -8 16 -2.2297 0.3095
-3 -8 17 -3.9564 0.0490
-3 -8 18 1.0503 0.0090
-3 -8 19 1.5331 0.0402
-3 -8 20 3.7374 -0.3889
-3 -8 21 -2.2755 -0.1978
-3 -8 22 -0.9057 0.1718
-3 -8 23 3.1106 0.2462
-3 -8 24 1.6959 0.3948
-3 -8 25 2.2638 0.2652
-3 -8 26 -3.6177 0.0857
-3 -8 27 3.2423 0.3990
-3 -8 28 5.3321 0.1156
-3 -8 29 -7.1221 0.5748
-3 -7 1 3.2498 -2.2208
-3 -7 2 -3.3236 -0.2352
-3 -7 3 2.1499 1.7744
-3 -7 4 6.9004 0.5595
-3 -7 5 -11.8885 -0.6457
-3 -7 6 8.0374 -0.0186
-3 -7 7 -8.9582 -0.4887
-3 -7 8 -0.1199 -0.5596
-3 -7 9 7.0590 0.9583
-3 -7 10 0.8035 0.1259
-3 -7 11 -0.2411 0.1771
-3 -7 12 -6.3123 0.4424
-3 -7 13 2.2962 -0.3609
-3 -7 14 -0.8343 -0.1235
-3 -7 15 1.3665 -0.2064
-3 -7 16 5.1069 0.1101
-3 -7 17 -2.9139 0.1243
-3 -7 18 -4.2305 0.0191
-3 -7 19 -0.4856 -0.0525
-3 -7 20 3.6252 0.0409
-3 -7 21 -2.5976 -0.4975
-3 -7 22 -2.8575 -0.6281
-3 -7 23 3.2764 -0.3090
-3 -7 24 -3.6191 -0.4510
-3 -7 25 3.7066 -0.1120
-3 -7 26 -2.6333 -0.2207
-3 -7 27 -4.2106 -0.4242
-3 -7 28 11.2474 -0.7498
-3 -7 29 -6.0878 0.4003
-3 -6 1 4.2743 -1.2401
-3 -6 2 3.8404 -2.0988
-3 -6 3 -9.2090 -0.0871
-3 -6 4 4.5787 1.0086
-3 -6 5 -3.7496 -0.1164
-3 -6 6 13.6334 0.0409
-3 -6 7 -9.6350 0.0447
-3 -6 8 -12.2333 -1.3926
-3 -6 9 5.2894 -0.0183
-3 -6 10 5.7559 0.3398
-3 -6 11 -0.8265 -0.5339
-3 -6 12 -1.8671 0.4487
-3 -6 13 1.0594 -0.0719
-3 -6 14 -1.4657 -0.2654
-3 -6 15 -4.8253 -0.2590
-3 -6 16 2.0886 -0.1982
-3 -6 17 7.2852 0.0127
-3 -6 18 -5.2467 0.2719
-3 -6 19 -2.8604 -0.0100
-3 -6 20 5.3825 0.3814
-3 -6 21 -3.1879 0.3505
-3 -6 22 -4.6786 0.1260
-3 -6 23 6.9350 0.0947
-3 -6 24 -6.5047 -0.2462
-3 -6 25 1.0177 0.1392
-3 -6 26 3.5436 0.1947
-3 -6 27 -9.3433 0.4748
-3 -6 28 2.3472 -0.7806
-3 -6 29 5.1821 -0.4379
-3 -5 1 -8.4647 1.1960
-3 -5 2 10.0751 -1.3438
-3 -5 3 9.9312 -0.6693
-3 -5 4 -10.4547 0.0139
-3 -5 5 -12.9651 0.4705
-3 -5 6 23.6036 -0.0236
-3 -5 7 2.4740 0.3867
-3 -5 8 -10.3760 0.1354
-3 -5 9 -4.6164 -0.5962
-3 -5 10 4.5142 0.2008
-3 -5 11 -0.6729 0.1084
-3 -5 12 -1.6763 0.2142
-3 -5 13 2.1223 0.1934
-3 -5 14 5.0502 0.1376
-3 -5 15 -2.7596 0.1081
-3 -5 16 -6.9560 -0.2347
-3 -5 17 8.8856 -0.2983
-3 -5 18 -1.4968 0.0492
-3 -5 19 -1.7246 -0.0153
-3 -5 20 5.4161 -0.1750
-3 -5 21 0.9030 0.1041
-3 -5 22 -5.5737 0.2123
-3 -5 23 7.5042 0.1853
-3 -5 24 -2.2732 0.0241
-3 -5 25 -4.8391 -0.0284
-3 -5 26 8.6887 -0.0824
-3 -5 27 1.8276 0.9098
-3 -5 28 -14.4969 0.4994
-3 -5 29 10.5623 -0.8866
-3 -4 1 -10.0734 1.9694
-3 -4 2 -16.0072 -0.0361
-3 -4 3 22.3448 0.2443
-3 -4 4 9.1760 -0.4165
-3 -4 5 -27.2844 1.3773
-3 -4 6 14.1548 0.0869
-3 -4 7 3.1556 -0.6494
-3 -4 8 4.2509 1.1942
-3 -4 9 -0.3139 -0.2731
-3 -4 10 -2.2880 -0.4302
-3 -4 11 3.7369 0.2502
-3 -4 12 -2.9653 0.2722
-3 -4 13 -5.5646 0.0742
-3 -4 14 5.0446 -0.0121
-3 -4 15 2.8894 0.4650
-3 -4 16 -4.4680 0.1369
-3 -4 17 2.9960 -0.0365
-3 -4 18 -4.1231 -0.1083
-3 -4 19 1.0137 0.1446
-3 -4 20 -0.2159 -0.2189
-3 -4 21 2.8284 0.0373
-3 -4 22 -2.4105 -0.0576
-3 -4 23 4.1834 -0.1824
-3 -4 24 2.7774 0.1447
-3 -4 25 -9.2524 -0.2413
-3 -4 26 1.5846 -0.5792
-3 -4 27 15.5836 -0.3629
-3 -4 28 -17.4567 0.4298
-3 -4 29 1.8559 0.1357
-3 -3 1 10.3235 0.5871
-3 -3 2 -18.2771 -0.6229
-3 -3 3 -13.6317 -1.2176
-3 -3 4 18.7623 -1.3396
-3 -3 5 -12.3525 0.6321
-3 -3 6 6.7481 0.4301
-3 -3 7 -12.7815 -0.7805
-3 -3 8 3.1572 0.2299
-3 -3 9 5.8415 -0.0683
-3 -3 10 -7.4804 -0.1791
-3 -3 11 5.9789 -0.5775
-3 -3 12 5.1205 0.0267
-3 -3 13 -4.5879 0.2552
-3 -3 14 -3.3274 -0.3971
-3 -3 15 -2.0809 0.0821
-3 -3 16 2.3929 -0.0487
-3 -3 17 3.8128 0.2259
-3 -3 18 -6.2026 -0.0194
-3 -3 19 1.8874 0.0382
-3 -3 20 -4.0585 -0.0905
-3 -3 21 -1.4214 0.1268
-3 -3 22 -3.2364 0.2100
-3 -3 23 2.3307 0.0410
-3 -3 24 5.7438 0.3353
-3 -3 25 -6.4252 0.4141
-3 -3 26 -7.0103 0.3101
-3 -3 27 13.2206 -0.3599
-3 -3 28 -9.2938 -0.1300
-3 -3 29 -0.1740 0.7398
-3 -2 1 11.1539 1.6461
-3 -2 2 22.3399 1.8880
-3 -2 3 -16.0213 -1.2223
-3 -2 4 -5.9956 -0.8365
-3 -2 5 -3.4360 -0.8186
-3 -2 6 15.8008 0.0682
-3 -2 7 -12.2884 0.5488
-3 -2 8 0.3199 -0.3509
-3 -2 9 5.2486 -0.4450
-3 -2 10 -10.6362 0.3934
-3 -2 11 -3.3420 -0.4476
-3 -2 12 4.3490 -0.6084
-3 -2 13 8.0519 0.2166
-3 -2 14 1.1463 -0.0818
-3 -2 15 -7.2141 -0.0509
-3 -2 16 -1.1762 -0.3322
-3 -2 17 5.4419 -0.0615
-3 -2 18 0.6638 0.0700
-3 -2 19 2.8537 -0.1761
-3 -2 20 -0.1887 -0.0770
-3 -2 21 1.1924 -0.3312
-3 -2 22 -5.6478 -0.3947
-3 -2 23 -0.5734 -0.1052
-3 -2 24 5.4761 -0.3646
-3 -2 25 0.4665 -0.1653
-3 -2 26 -3.3803 0.2228
-3 -2 27 7.2801 -0.4057
-3 -2 28 -7.8173 -0.2782
-3 -2 29 4.7334 0.2617
-3 -1 1 -12.9601 0.0616
-3 -1 2 20.2181 3.2729
-3 -1 3 15.2172 1.2815
-3 -1 4 -3.5414 1.1374
-3 -1 5 -6.5640 -0.7993
-3 -1 6 6.5373 0.0142
-3 -1 7 -6.0676 1.4079
-3 -1 8 4.6259 0.5532
-3 -1 9 12.5225 0.2460
-3 -1 10 -2.0754 0.2437
-3 -1 11 -6.7346 0.6382
-3 -1 12 -7.4217 -0.2913
-3 -1 13 2.0568 -0.0728
-3 -1 14 8.1811 0.2757
-3 -1 15 2.3456 0.0765
-3 -1 16 -5.5174 0.1931
-3 -1 17 -3.5866 -0.0972
-3 -1 18 3.0090 0.1164
-3 -1 19 1.9135 0.0678
-3 -1 20 1.1095 0.3088
-3 -1 21 4.1372 0.3238
-3 -1 22 -0.8393 -0.2881
-3 -1 23 -1.7050 0.0545
-3 -1 24 -0.9153 0.1705
-3 -1 25 -0.2063 -0.2810
-3 -1 26 0.9759 0.0549
-3 -1 27 9.7146 -0.7168
-3 -1 28 -9.5354 -0.8272
-3 0 1 -15.9210 -3.7786
-3 0 2 -9.1277 -1.2064
-3 0 3 1.7135 0.7310
-3 0 4 0.2867 0.7894
-3 0 5 14.0235 -1.4588
-3 0 6 -1.5324 -1.2653
-3 0 7 -12.2760 -0.1917
-3 0 8 -10.0858 -0.1727
-3 0 9 11.3276 0.6891
-3 0 10 7.4245 -0.4189
-3 0 11 1.8083 0.3966
-3 0 12 -1.2981 0.1508
-3 0 13 -8.7843 -0.3777
-3 0 14 -3.8173 0.2217
-3 0 15 7.6512 -0.2980
-3 0 16 3.7216 0.2523
-3 0 17 -6.6578 0.0721
-3 0 18 -1.9887 -0.1422
-3 0 19 -3.0526 0.0317
-3 0 20 1.6464 -0.0511
-3 0 21 -1.8273 0.4608
-3 0 22 0.3950 0.1838
-3 0 23 3.1952 -0.1047
-3 0 24 -3.5110 0.7645
-3 0 25 -4.5589 0.6939
-3 0 26 -4.5486 0.9857
-3 0 27 8.9922 0.3855
-3 0 28 -7.7824 -1.4388
-3 1 1 0.7507 -1.6430
-3 1 2 1.9130 -1.8167
-3 1 3 -2.4549 0.6612
-3 1 4 -29.0288 1.2352
-3 1 5 13.5297 0.3986
-3 1 6 15.9246 -0.8719
-3 1 7 4.7770 -0.7116
-3 1 8 -21.0703 -1.1447
-3 1 9 -4.0633 0.2667
-3 1 10 3.4881 -0.0441
-3 1 11 -0.5440 -0.2654
-3 1 12 7.9200 0.4292
-3 1 13 3.8790 -0.3435
-3 1 14 -9.6531 0.0632
-3 1 15 -4.0969 -0.2172
-3 1 16 7.1687 -0.1111
-3 1 17 1.5793 0.0504
-3 1 18 3.0504 -0.1187
-3 1 19 -7.8222 -0.0425
-3 1 20 4.9461 -0.2570
-3 1 21 -1.5609 -0.2753
-3 1 22 -2.2847 -0.2544
-3 1 23 5.5139 -0.6875
-3 1 24 -0.6625 -0.6950
-3 1 25 2.1546 -0.0507
-3 1 26 -3.1271 0.4708
-3 1 27 4.1168 0.5270
-3 2 1 1.7203 0.0358
-3 2 2 3.5943 -1.3813
-3 2 3 30.5504 0.0416
-3 2 4 -20.1688 1.0270
-3 2 5 -20.8034 2.1220
-3 2 6 5.8452 0.7867
-3 2 7 24.5661 0.6847
-3 2 8 -2.4734 -0.3145
-3 2 9 -6.9135 -0.4085
-3 2 10 2.6182 0.5364
-3 2 11 -6.2454 -0.1828
-3 2 12 -4.0430 0.5570
-3 2 13 12.0114 0.2390
-3 2 14 2.8313 0.0160
-3 2 15 -6.4305 0.1737
-3 2 16 -1.1479 0.0108
-3 2 17 -1.6596 -0.0843
-3 2 18 10.4900 0.1367
-3 2 19 -6.5240 0.1125
-3 2 20 1.9618 0.4340
-3 2 21 -0.3662 0.2215
-3 2 22 0.3878 -0.0454
-3 2 23 4.1913 0.0502
-3 2 24 -6.6495 -0.9755
-3 2 25 2.8287 -0.3059
-3 2 26 4.7549 -0.0893
-3 2 27 4.3210 -0.3521
-3 3 1 -0.7145 1.7612
-3 3 2 -20.9273 -2.1071
-3 3 3 24.1760 -2.8680
-3 3 4 17.5951 -1.5765
-3 3 5 -16.5240 0.3294
-3 3 6 -14.8976 0.1804
-3 3 7 5.5650 0.0007
-3 3 8 6.6828 0.4491
-3 3 9 -3.7715 -0.9142
-3 3 10 7.3691 -0.5849
-3 3 11 2.2472 -0.4174
-3 3 12 -11.9801 -0.2240
-3 3 13 1.1315 0.0908
-3 3 14 3.7993 -0.1046
-3 3 15 2.2790 0.0122
-3 3 16 0.2607 -0.0174
-3 3 17 -8.4300 -0.2989
-3 3 18 6.3939 -0.2504
-3 3 19 -0.7564 -0.2718
-3 3 20 0.1009 0.2562
-3 3 21 -7.0500 0.3686
-3 3 22 2.4903 0.4782
-3 3 23 6.8470 0.7030
-3 3 24 -8.0316 -0.4775
-3 3 25 -6.6136 0.5885
-3 3 26 -1.3311 0.9159
-3 4 1 1.4665 5.3161
-3 4 2 -18.9384 2.7853
-3 4 3 -0.4992 -0.9016
-3 4 4 10.6715 -1.8805
-3 4 5 1.8822 -0.4488
-3 4 6 2.0805 0.9277
-3 4 7 -5.8392 -0.3718
-3 4 8 0.7659 1.1591
-3 4 9 -8.1785 0.7109
-3 4 10 1.4379 -0.4504
-3 4 11 8.5042 -0.1385
-3 4 12 -3.4730 -0.3493
-3 4 13 -0.7264 0.0101
-3 4 14 -4.7386 0.0826
-3 4 15 0.5704 0.2495
-3 4 16 5.3929 0.2340
-3 4 17 -5.0150 0.1668
-3 4 18 -0.0976 -0.2526
-3 4 19 2.3162 -0.3457
-3 4 20 4.9663 -0.1740
-3 4 21 -8.4360 -0.3658
-3 4 22 1.3110 0.2950
-3 4 23 6.8385 0.5242
-3 4 24 1.5679 -0.6598
-3 4 25 -1.6577 -0.0835
-3 4 26 -6.2718 1.2747
-3 5 1 -3.2337 -0.2185
-3 5 2 -9.0175 4.0168
-3 5 3 6.7292 2.6871
-3 5 4 -2.3188 -0.6058
-3 5 5 -11.4683 -1.5348
-3 5 6 8.4059 0.4968
-3 5 7 3.4441 -0.3512
-3 5 8 4.9715 0.3539
-3 5 9 -3.9384 1.2217
-3 5 10 -5.7162 0.6825
-3 5 11 3.7476 0.4109
-3 5 12 -1.2873 -0.2554
-3 5 13 6.0334 -0.0700
-3 5 14 -2.0634 -0.1064
-3 5 15 -4.4198 0.1019
-3 5 16 4.2269 0.2745
-3 5 17 -0.2983 0.4152
-3 5 18 -2.4862 0.0425
-3 5 19 0.0816 0.0759
-3 5 20 4.0302 -0.0644
-3 5 21 -4.3167 -0.5649
-3 5 22 0.5420 -0.0124
-3 5 23 1.9117 0.0377
-3 5 24 2.3604 -0.3028
-3 5 25 2.9409 -1.0285
-3 6 1 -1.0570 -6.4021
-3 6 2 -11.1559 -1.2226
-3 6 3 8.2961 2.2155
-3 6 4 10.9148 1.3988
-3 6 5 -9.9372 -1.2980
-3 6 6 -5.6129 -1.2295
-3 6 7 -0.5803 -0.8403
-3 6 8 5.1398 -1.2667
-3 6 9 3.8293 -0.4884
-3 6 10 -4.5416 0.2048
-3 6 11 3.5837 0.4788
-3 6 12 -4.7299 -0.1077
-3 6 13 2.9083 -0.2781
-3 6 14 2.5318 -0.3231
-3 6 15 -3.0744 -0.4769
-3 6 16 -0.2189 -0.0892
-3 6 17 2.7582 0.0101
-3 6 18 -0.7052 -0.1641
-3 6 19 -0.1642 0.1780
-3 6 20 -0.3543 0.1836
-3 6 21 -3.2185 -0.3398
-3 6 22 -2.5505 0.2936
-3 6 23 1.0134 -0.1491
-3 6 24 0.6440 0.0612
-3 7 1 3.5999 -1.9441
-3 7 2 -5.8282 -3.4150
-3 7 3 -5.8575 -0.4968
-3 7 4 8.3445 2.6904
-3 7 5 7.0427 1.2827
-3 7 6 -3.0770 -0.0632
-3 7 7 -5.3543 0.5845
-3 7 8 0.4220 -0.7109
-3 7 9 3.7498 -0.5812
-3 7 10 -6.5333 -0.4057
-3 7 11 3.8952 0.2837
-3 7 12 0.5042 0.5283
-3 7 13 -0.3896 0.1340
-3 7 14 -0.1773 0.2819
-3 7 15 2.1249 -0.1284
-3 7 16 -5.8125 0.2188
-3 7 17 3.7493 0.1343
-3 7 18 0.9712 -0.0809
-3 7 19 -0.3011 0.1053
-3 7 20 3.3354 0.3437
-3 7 21 3.5444 -0.1905
-3 7 22 -8.5729 0.7228
-3 7 23 0.6374 0.4180
-3 8 1 2.2455 3.5370
-3 8 2 2.2123 -1.3102
-3 8 3 -7.0415 -3.0296
-3 8 4 -5.9610 0.3208
-3 8 5 6.7462 1.2942
-3 8 6 2.2607 0.2452
-3 8 7 -3.6979 1.1597
-3 8 8 1.0933 0.2658
-3 8 9 5.9189 0.1184
-3 8 10 -6.4224 -0.5232
-3 8 11 -3.2161 -0.3788
-3 8 12 1.0268 0.2136
-3 8 13 3.4137 -0.1064
-3 8 14 -2.3756 0.0958
-3 8 15 4.1908 -0.2764
-3 8 16 -7.4238 0.1413
-3 8 17 3.5121 0.1516
-3 8 18 2.9661 -0.1771
-3 8 19 -7.3206 0.0033
-3 8 20 -1.9411 -0.0644
-3 8 21 17.6560 -0.8123
-3 8 22 -6.3829 0.2682
-3 9 1 0.8277 2.6446
-3 9 2 5.2945 2.0924
-3 9 3 1.0343 -1.5017
-3 9 4 -7.3578 -2.1677
-3 9 5 2.4808 0.2013
-3 9 6 0.1235 -0.3845
-3 9 7 -3.6265 -0.0029
-3 9 8 0.0547 0.4457
-3 9 9 7.1585 0.3641
-3 9 10 -0.5701 0.0202
-3 9 11 -0.7921 -0.3874
-3 9 12 -5.4003 0.0072
-3 9 13 2.0965 -0.1033
-3 9 14 2.6122 0.0025
-3 9 15 -0.0850 -0.3846
-3 9 16 -5.6553 -0.3125
-3 9 17 1.0870 0.1192
-3 9 18 7.0178 -0.2039
-3 9 19 -2.8883 0.2116
-3 9 20 -20.6162 0.2236
-3 9 21 14.4305 -1.0289
-3 10 1 -3.5064 -1.2522
-3 10 2 1.9264 1.9020
-3 10 3 3.0428 2.0723
-3 10 4 -1.7789 -1.4810
-3 10 5 4.3201 -0.1065
-3 10 6 -2.3575 -0.0600
-3 10 7 -4.2454 -0.6153
-3 10 8 -2.2657 0.3431
-3 10 9 5.1496 0.0242
-3 10 10 -2.0180 0.5208
-3 10 11 4.9992 0.0934
-3 10 12 -2.8536 0.1314
-3 10 13 -3.2656 0.3005
-3 10 14 8.2167 0.1726
-3 10 15 -3.2753 0.3376
-3 10 16 -1.0471 -0.0258
-3 10 17 -0.4950 -0.1510
-3 10 18 3.0673 0.1342
-3 10 19 13.1505 0.3247
-3 10 20 -17.9177 0.6974
-3 11 1 0.4964 -1.5393
-3 11 2 -0.6170 -1.3442
-3 11 3 -3.9973 1.5851
-3 11 4 0.5575 0.3361
-3 11 5 9.1120 -0.2808
-3 11 6 1.1724 0.1969
-3 11 7 -3.8803 -0.6053
-3 11 8 -4.1960 0.0814
-3 11 9 3.4590 -0.5128
-3 11 10 -1.1598 -0.0430
-3 11 11 1.0066 0.0096
-3 11 12 -1.1899 -0.2230
-3 11 13 -3.2907 0.4047
-3 11 14 8.1977 -0.3240
-3 11 15 -6.3564 -0.0314
-3 11 16 -0.7278 0.4834
-3 11 17 2.6242 -0.5610
-3 11 18 -3.4423 -0.1952
-3 12 1 4.4203 1.3817
-3 12 2 5.9289 -0.9470
-3 12 3 -9.2894 -0.8028
-3 12 4 -5.8932 0.9401
-3 12 5 5.6854 -0.2970
-3 12 6 6.2107 0.3223
-3 12 7 -0.4792 -0.0183
-3 12 8 -0.8718 0.1168
-3 12 9 -2.4816 -0.0496
-3 12 10 1.9284 -0.3298
-3 12 11 3.2428 -0.1318
-3 12 12 -3.0181 -0.5730
-3 12 13 -5.1371 0.4842
-3 12 14 10.8448 0.0637
-3 12 15 -3.5868 -0.2079
-3 12 16 -7.3851 0.1795
-3 12 17 1.2616 0.0241
-3 13 1 -3.3237 0.5216
-3 13 2 9.5370 1.2254
-3 13 3 -4.8835 -0.7821
-3 13 4 -7.5919 0.5157
-3 13 5 -3.1902 -0.1417
-3 13 6 1.5910 -0.0465
-3 13 7 -2.4434 0.1858
-3 13 8 3.2745 0.1079
-3 13 9 -1.1480 0.5759
-3 13 10 -4.6266 0.0827
-3 13 11 2.4211 0.0479
-3 13 12 6.2135 -0.5921
-3 13 13 -14.6410 -0.0055
-3 13 14 8.6192 -0.3157
-3 13 15 8.5642 0.7907
-3 14 1 -2.6695 -2.0084
-3 14 2 10.2204 0.2405
-3 14 3 -1.3706 0.1555
-3 14 4 2.2371 -0.0563
-3 14 5 1.2130 0.1366
-3 14 6 -1.0699 -0.1794
-3 14 7 -0.9944 -0.2473
-3 14 8 -3.1028 -0.4570
-3 14 9 4.7852 0.5095
-3 14 10 0.6971 0.2287
-3 14 11 -9.1097 0.3892
-3 14 12 17.2258 -0.1951
-3 14 13 -15.5228 0.4916
-3 15 1 -3.1885 -0.3909
-3 15 2 10.0383 -0.8767
-3 15 3 -7.9549 0.1972
-3 15 4 4.4944 -0.0276
-3 15 5 5.6575 0.1823
-3 15 6 -1.8159 0.2561
-3 15 7 7.7315 0.1688
-3 15 8 -3.4842 -0.9349
-3 15 9 -5.2621 0.3222
-3 15 10 10.0218 -0.2683
-3 15 11 -9.8218 0.4203
-3 15 12 17.1977 -0.3471
-3 16 1 -6.4455 1.1819
-3 16 2 6.6056 -0.1770
-3 16 3 -14.8475 -0.3515
-3 16 4 2.2047 -0.0250
-3 16 5 -2.4182 0.0791
-3 16 6 -4.3789 -0.0324
-3 16 7 3.2066 0.8688
-3 16 8 6.3757 -0.7716
-3 16 9 -10.8843 0.5298
-3 17 1 2.5825 0.1928
-3 17 2 9.6272 0.2574
-3 17 3 -12.9696 -0.2769
-3 17 4 10.7306 -0.7107
-3 17 5 -8.1172 0.1476
-3 17 6 0.7499 -0.7200
-3 17 7 -2.9795 0.3886
-3 18 1 2.7468 0.0758
-3 18 2 10.9089 0.3853
-3 18 3 -11.0551 1.0914
-3 18 4 13.8231 -0.6327
-2 -19 4 -1.9124 -0.4903
-2 -19 5 16.1468 -0.0707
-2 -19 6 4.7702 0.4221
-2 -19 7 -14.5340 -0.8148
-2 -19 8 -4.2829 -0.0886
-2 -19 9 5.7803 1.0801
-2 -19 10 19.4384 -0.5707
-2 -19 11 -16.5608 -0.9579
-2 -19 12 -1.0436 1.1075
-2 -19 13 3.5185 -0.2657
-2 -19 14 -1.9730 -1.0497
-2 -18 1 -1.6927 -0.8769
-2 -18 2 -3.5932 0.2646
-2 -18 3 2.4467 0.5344
-2 -18 4 -15.7551 -0.2070
-2 -18 5 6.1209 -0.2903
-2 -18 6 12.9986 0.6019
-2 -18 7 -2.9401 -0.0764
-2 -18 8 -8.2973 -0.5148
-2 -18 9 -15.7120 0.8882
-2 -18 10 21.7397 -0.0650
-2 -18 11 2.6015 -0.8071
-2 -18 12 -5.5729 0.7366
-2 -18 13 -2.8643 0.2307
-2 -18 14 -2.0797 -1.2202
-2 -18 15 4.6344 1.1109
-2 -18 16 -4.5185 -0.2087
-2 -18 17 -3.8084 -0.2666
-2 -18 18 4.7805 0.4211
-2 -18 19 -4.0793 -0.0572
-2 -17 1 -0.0402 -0.7813
-2 -17 2 -4.6086 0.2192
-2 -17 3 7.8198 0.6203
-2 -17 4 -12.1606 0.0744
-2 -17 5 -4.1932 -0.1336
-2 -17 6 6.1154 -0.3595
-2 -17 7 5.5954 0.3034
-2 -17 8 5.6552 -0.1434
-2 -17 9 -21.6825 0.4800
-2 -17 10 -1.6339 0.1990
-2 -17 11 11.4847 -0.3852
-2 -17 12 5.6865 0.4177
-2 -17 13 -3.9670 0.2446
-2 -17 14 -0.0748 -0.9059
-2 -17 15 3.2660 0.6025
-2 -17 16 1.7194 0.1736
-2 -17 17 1.0928 -0.4261
-2 -17 18 5.9600 0.1432
-2 -17 19 0.9096 -0.0972
-2 -17 20 -0.0797 -0.3613
-2 -17 21 -0.2839 0.3897
-2 -17 22 2.2634 -0.2979
-2 -16 1 5.4267 -1.2175
-2 -16 2 -0.4455 -0.5840
-2 -16 3 8.1232 0.2722
-2 -16 4 -4.4930 0.1509
-2 -16 5 -2.6570 0.7424
-2 -16 6 -2.7999 -0.6741
-2 -16 7 3.8531 -0.2780
-2 -16 8 15.5245 -0.1504
-2 -16 9 -6.5139 -0.1349
-2 -16 10 -12.0325 0.0801
-2 -16 11 0.1514 -0.1888
-2 -16 12 5.6760 0.3850
-2 -16 13 -3.5308 0.2058
-2 -16 14 2.6108 -0.6895
-2 -16 15 -2.6921 0.0231
-2 -16 16 -3.8142 0.3801
-2 -16 17 2.5589 -0.1156
-2 -16 18 7.0858 0.2852
-2 -16 19 0.4616 -0.1257
-2 -16 20 -3.3458 -0.3844
-2 -16 21 3.2848 0.4775
-2 -16 22 7.9528 -0.3806
-2 -16 23 -2.5721 -0.1015
-2 -16 24 6.6928 -0.5277
-2 -15 1 -1.5727 0.3773
-2 -15 2 0.5211 -1.2957
-2 -15 3 8.0584 -0.4169
-2 -15 4 -1.9323 -0.2455
-2 -15 5 2.0015 0.3660
-2 -15 6 -6.8331 0.3041
-2 -15 7 -3.9385 -0.0879
-2 -15 8 11.0121 0.1640
-2 -15 9 2.9849 -0.2763
-2 -15 10 -2.8611 -0.2928
-2 -15 11 -1.1297 -0.0446
-2 -15 12 -0.5827 0.1355
-2 -15 13 -3.2532 0.2906
-2 -15 14 3.8448 -0.0113
-2 -15 15 -2.2083 -0.4456
-2 -15 16 -8.3557 -0.0191
-2 -15 17 -5.5958 -0.0207
-2 -15 18 2.1517 0.2596
-2 -15 19 3.2013 0.1142
-2 -15 20 -7.8488 -0.2738
-2 -15 21 -7.2509 0.5017
-2 -15 22 3.9670 -0.2077
-2 -15 23 -6.6660 0.6103
-2 -15 24 -2.0480 -0.0186
-2 -15 25 11.5256 -0.1262
-2 -14 1 -7.6555 2.2004
-2 -14 2 -6.3433 -0.0776
-2 -14 3 4.3080 -0.3898
-2 -14 4 -1.3615 0.1953
-2 -14 5 3.4489 -0.5975
-2 -14 6 -3.1774 0.2174
-2 -14 7 -4.4620 -0.1221
-2 -14 8 2.3116 0.4431
-2 -14 9 -1.1181 0.2120
-2 -14 10 -0.0904 -0.4060
-2 -14 11 6.2269 0.1178
-2 -14 12 -1.9888 0.0270
-2 -14 13 -0.5045 0.0167
-2 -14 14 5.2874 0.3666
-2 -14 15 2.8477 0.1278
-2 -14 16 2.6776 -0.1015
-2 -14 17 -4.8696 0.0320
-2 -14 18 -1.9321 -0.0446
-2 -14 19 5.3699 0.1284
-2 -14 20 1.0118 -0.0987
-2 -14 21 -1.4059 0.0112
-2 -14 22 0.5063 -0.5265
-2 -14 23 -4.9234 0.6178
-2 -14 24 -9.3716 -0.0317
-2 -14 25 4.9199 0.1394
-2 -14 26 2.9188 0.8575
-2 -13 1 0.6373 0.5902
-2 -13 2 -4.9706 1.0885
-2 -13 3 -0.7648 -0.1067
-2 -13 4 0.2411 0.5180
-2 -13 5 2.1982 -0.0803
-2 -13 6 -3.5687 0.1108
-2 -13 7 0.7185 -0.2297
-2 -13 8 2.7130 0.0464
-2 -13 9 -2.5122 0.0984
-2 -13 10 -6.3488 -0.0641
-2 -13 11 4.8959 -0.2167
-2 -13 12 -0.5101 -0.1412
-2 -13 13 -0.7419 0.0694
-2 -13 14 -0.0385 -0.5077
-2 -13 15 -3.1766 0.0233
-2 -13 16 10.0726 0.0275
-2 -13 17 0.6338 0.1275
-2 -13 18 -1.5186 -0.0096
-2 -13 19 1.8020 -0.0002
-2 -13 20 -1.7867 0.3547
-2 -13 21 7.4696 -0.0143
-2 -13 22 6.9778 -0.6863
-2 -13 23 -0.0670 0.3013
-2 -13 24 -1.3332 -0.4779
-2 -13 25 0.2279 -0.1727
-2 -13 26 6.0742 0.7706
-2 -13 27 -7.5762 -0.9820
-2 -12 1 4.8033 -1.8322
-2 -12 2 2.0588 0.3613
-2 -12 3 -2.6582 0.0178
-2 -12 4 0.5959 0.0319
-2 -12 5 5.6991 0.0139
-2 -12 6 -3.7752 0.0165
-2 -12 7 -1.5801 0.3333
-2 -12 8 3.1799 0.1903
-2 -12 9 2.4989 -0.2755
-2 -12 10 -4.0391 0.5751
-2 -12 11 -3.1238 0.1657
-2 -12 12 0.2467 -0.2624
-2 -12 13 3.9542 0.7293
-2 -12 14 -0.1826 -0.1777
-2 -12 15 -12.2352 -0.4160
-2 -12 16 2.5512 -0.2862
-2 -12 17 1.7202 -0.2601
-2 -12 18 0.1676 0.0578
-2 -12 19 -0.1218 -0.3216
-2 -12 20 -7.7076 0.2426
-2 -12 21 -1.3453 0.2517
-2 -12 22 3.5783 -0.2502
-2 -12 23 -0.6537 0.0833
-2 -12 24 0.7870 -0.5035
-2 -12 25 0.1046 -0.0685
-2 -12 26 7.6476 0.4192
-2 -12 27 -7.2122 -0.0012
-2 -12 28 3.9423 -0.6188
-2 -11 1 0.3530 -0.9212
-2 -11 2 3.3178 -0.8534
-2 -11 3 -1.8381 -0.6160
-2 -11 4 -3.1085 0.1673
-2 -11 5 2.9844 -0.2475
-2 -11 6 2.8596 -0.7118
-2 -11 7 -1.9038 0.0573
-2 -11 8 0.8377 0.0107
-2 -11 9 2.0437 -0.7258
-2 -11 10 2.8717 -0.2377
-2 -11 11 -4.2459 0.2560
-2 -11 12 -3.1466 -0.2711
-2 -11 13 2.9385 0.2982
-2 -11 14 8.0706 0.7901
-2 -11 15 -4.5998 0.2808
-2 -11 16 -3.5853 0.0980
-2 -11 17 -1.0786 -0.3657
-2 -11 18 2.2383 0.1450
-2 -11 19 2.2097 -0.1220
-2 -11 20 -2.5761 -0.0650
-2 -11 21 0.0933 0.1452
-2 -11 22 -4.1940 0.3229
-2 -11 23 -2.2081 0.2109
-2 -11 24 -1.2893 -0.3237
-2 -11 25 -3.7126 -0.1410
-2 -11 26 5.0100 -0.2115
-2 -11 27 -7.5140 0.9308
-2 -11 28 3.8562 0.3811
-2 -10 1 -1.5792 2.0496
-2 -10 2 1.7659 0.6887
-2 -10 3 -0.5202 -0.9557
-2 -10 4 -0.4546 0.1591
-2 -10 5 -4.4518 0.5677
-2 -10 6 1.4644 -0.1073
-2 -10 7 -1.7485 0.3983
-2 -10 8 0.9400 0.4485
-2 -10 9 1.8028 0.1209
-2 -10 10 3.2970 -0.5953
-2 -10 11 -1.4673 -0.3563
-2 -10 12 0.9243 -0.3548
-2 -10 13 -6.1053 -0.7110
-2 -10 14 4.7560 0.2334
-2 -10 15 2.6406 0.2910
-2 -10 16 0.9590 0.4663
-2 -10 17 0.0423 -0.0358
-2 -10 18 -3.3220 -0.0264
-2 -10 19 3.7145 0.0536
-2 -10 20 -1.7922 0.0162
-2 -10 21 7.9484 -0.0520
-2 -10 22 -0.1657 0.2645
-2 -10 23 -2.0514 0.5479
-2 -10 24 1.5185 0.4700
-2 -10 25 -0.4982 0.0299
-2 -10 26 4.1245 -0.6787
-2 -10 27 -9.5949 0.4726
-2 -10 28 3.0861 0.6934
-2 -10 29 3.4294 -0.0890
-2 -9 1 -2.3335 0.3090
-2 -9 2 2.8339 2.2485
-2 -9 3 -1.3146 0.6380
-2 -9 4 1.1358 -1.0270
-2 -9 5 0.4797 -0.0392
-2 -9 6 1.5555 -0.1761
-2 -9 7 -4.8344 0.1070
-2 -9 8 -2.3219 0.5015
-2 -9 9 -0.7520 0.9692
-2 -9 10 4.1690 0.8052
-2 -9 11 -3.6551 0.0801
-2 -9 12 7.0513 0.0229
-2 -9 13 -4.3566 -0.4718
-2 -9 14 -0.3300 -0.2778
-2 -9 15 -2.5651 -0.1775
-2 -9 16 -0.4490 0.2134
-2 -9 17 8.4647 0.2075
-2 -9 18 -6.1519 -0.0684
-2 -9 19 0.4337 -0.2662
-2 -9 20 -4.4334 -0.2535
-2 -9 21 2.4039 -0.3331
-2 -9 22 3.4983 -0.5630
-2 -9 23 -0.4792 -0.0996
-2 -9 24 -1.9203 0.3653
-2 -9 25 1.2615 0.1174
-2 -9 26 10.0234 -0.3490
-2 -9 27 -6.4399 -0.4184
-2 -9 28 -2.4634 -0.1523
-2 -9 29 3.6396 -0.2581
-2 -8 1 -2.4073 -3.5677
-2 -8 2 0.9985 -0.6263
-2 -8 3 4.0665 2.5353
-2 -8 4 -6.2425 0.0368
-2 -8 5 -1.3636 -0.6589
-2 -8 6 8.3992 -0.7252
-2 -8 7 -2.4993 -0.9561
-2 -8 8 3.1378 -0.9535
-2 -8 9 -7.0708 -0.4887
-2 -8 10 1.6275 0.7766
-2 -8 11 -4.7960 0.1658
-2 -8 12 3.4043 0.1779
-2 -8 13 1.7273 0.0058
-2 -8 14 1.8279 -0.3817
-2 -8 15 -2.6890 -0.4316
-2 -8 16 -6.3759 -0.0695
-2 -8 17 5.6254 0.1989
-2 -8 18 1.2496 0.3304
-2 -8 19 -1.2165 0.2363
-2 -8 20 -0.3838 0.0257
-2 -8 21 -3.1762 -0.1449
-2 -8 22 -1.9930 -0.5206
-2 -8 23 4.6842 -0.2997
-2 -8 24 -3.9228 -0.1670
-2 -8 25 -7.3491 -0.1400
-2 -8 26 6.5962 0.2461
-2 -8 27 3.6603 -0.3390
-2 -8 28 -1.4335 -0.3181
-2 -8 29 -7.5046 -0.5816
-2 -7 1 5.0804 -0.8255
-2 -7 2 -4.6987 -4.2680
-2 -7 3 8.4349 0.3062
-2 -7 4 1.2136 2.0909
-2 -7 5 -9.7967 0.7374
-2 -7 6 5.3622 0.6984
-2 -7 7 -7.6006 -0.0181
-2 -7 8 8.3183 -0.6717
-2 -7 9 3.9880 -0.8219
-2 -7 10 -0.7675 0.1543
-2 -7 11 -6.9975 -0.0577
-2 -7 12 -2.0175 0.4465
-2 -7 13 3.1885 0.4574
-2 -7 14 2.6219 -0.0256
-2 -7 15 -0.4982 -0.3635
-2 -7 16 -0.9811 -0.4109
-2 -7 17 -1.6829 -0.2206
-2 -7 18 1.5132 -0.0144
-2 -7 19 -2.9030 0.4865
-2 -7 20 5.7938 0.6914
-2 -7 21 1.5170 0.2338
-2 -7 22 -8.1411 0.1891
-2 -7 23 5.9490 0.2210
-2 -7 24 3.7739 0.0883
-2 -7 25 -5.8869 0.0739
-2 -7 26 -7.3855 0.6744
-2 -7 27 4.6201 0.5325
-2 -7 28 12.5774 0.4625
-2 -7 29 -11.3349 0.4677
-2 -6 1 2.5847 5.0868
-2 -6 2 0.7404 -1.6420
-2 -6 3 -2.4214 -3.6366
-2 -6 4 5.1465 0.1858
-2 -6 5 2.3788 0.5800
-2 -6 6 10.3355 1.3712
-2 -6 7 -10.7969 0.7183
-2 -6 8 -12.6636 -0.0525
-2 -6 9 12.0187 -0.0808
-2 -6 10 13.3085 -0.2008
-2 -6 11 -8.2603 -0.4484
-2 -6 12 -4.8950 0.3310
-2 -6 13 1.9562 0.7169
-2 -6 14 3.5672 0.4660
-2 -6 15 -3.6824 0.5305
-2 -6 16 0.5580 -0.1419
-2 -6 17 4.9776 -0.3697
-2 -6 18 0.3080 -0.5164
-2 -6 19 -8.5742 -0.3490
-2 -6 20 3.9131 0.2973
-2 -6 21 7.1786 -0.0685
-2 -6 22 -6.8826 0.2362
-2 -6 23 0.9704 -0.1333
-2 -6 24 4.2767 -0.2381
-2 -6 25 5.9509 -0.3120
-2 -6 26 -9.1740 -0.2470
-2 -6 27 -7.3027 0.3664
-2 -6 28 13.6593 -0.0246
-2 -6 29 2.1081 -0.0080
-2 -5 1 -16.1238 3.3672
-2 -5 2 8.3694 4.6537
-2 -5 3 3.9859 -2.1483
-2 -5 4 -23.9860 -2.2677
-2 -5 5 -2.8650 -0.4175
-2 -5 6 23.9445 0.2013
-2 -5 7 10.4600 0.5467
-2 -5 8 -23.7650 0.3418
-2 -5 9 -9.4203 0.1621
-2 -5 10 20.4854 -0.3204
-2 -5 11 -0.1135 -0.6703
-2 -5 12 -6.8284 -0.8781
-2 -5 13 0.8494 0.0335
-2 -5 14 6.3470 -0.1870
-2 -5 15 -2.9243 0.6616
-2 -5 16 -9.4534 0.4845
-2 -5 17 6.9609 -0.0345
-2 -5 18 5.9563 -0.0107
-2 -5 19 -6.6959 -0.4278
-2 -5 20 -4.0869 -0.1913
-2 -5 21 5.3151 -0.1722
-2 -5 22 -3.3128 0.3900
-2 -5 23 0.4891 0.0290
-2 -5 24 -1.4921 -0.1398
-2 -5 25 4.8223 -0.1689
-2 -5 26 1.4764 -0.6626
-2 -5 27 -6.6712 -0.2599
-2 -5 28 -5.7687 -0.1804
-2 -5 29 5.9132 -1.1133
-2 -4 1 -16.2754 -4.5636
-2 -4 2 -3.8773 4.5274
-2 -4 3 41.0164 1.9603
-2 -4 4 -20.8436 -2.2047
-2 -4 5 -35.2969 -0.2213
-2 -4 6 8.2994 -1.0247
-2 -4 7 19.5018 -0.3181
-2 -4 8 0.9446 0.6176
-2 -4 9 -19.6855 0.5189
-2 -4 10 4.1106 0.1809
-2 -4 11 8.3255 0.5922
-2 -4 12 -10.0600 -0.8022
-2 -4 13 -2.4229 -0.3646
-2 -4 14 8.3864 -0.5346
-2 -4 15 5.0897 -0.2089
-2 -4 16 -9.6380 0.4003
-2 -4 17 -2.4328 0.0522
-2 -4 18 5.0155 0.3192
-2 -4 19 4.1777 0.0462
-2 -4 20 -5.8610 -0.3550
-2 -4 21 1.6863 -0.1825
-2 -4 22 -4.2498 0.1338
-2 -4 23 1.7829 0.4105
-2 -4 24 1.5622 0.3313
-2 -4 25 -3.2537 0.2514
-2 -4 26 2.1269 0.4530
-2 -4 27 8.2185 -0.2004
-2 -4 28 -9.4713 0.1229
-2 -4 29 -6.1535 0.2332
-2 -3 1 -7.7147 -4.5259
-2 -3 2 -27.9612 -0.4763
-2 -3 3 40.0407 3.1356
-2 -3 4 26.9920 0.4188
-2 -3 5 -20.7065 0.1994
-2 -3 6 -7.3657 -0.7696
-2 -3 7 -4.7618 -0.3971
-2 -3 8 11.5542 -0.3403
-2 -3 9 -1.6087 0.1789
-2 -3 10 -4.1906 -0.1374
-2 -3 11 12.3754 0.9381
-2 -3 12 -7.6848 0.3493
-2 -3 13 -7.9553 -0.3371
-2 -3 14 0.3233 0.0904
-2 -3 15 7.9953 -0.4682
-2 -3 16 2.2201 -0.0911
-2 -3 17 -4.6387 0.1045
-2 -3 18 -3.5880 0.1614
-2 -3 19 8.1565 0.2732
-2 -3 20 -0.4019 -0.2255
-2 -3 21 2.8716 -0.2907
-2 -3 22 -3.8545 -0.5249
-2 -3 23 -0.9772 -0.2231
-2 -3 24 4.9085 0.0806
-2 -3 25 -1.7589 -0.3458
-2 -3 26 -4.5101 0.2744
-2 -3 27 8.2795 0.0949
-2 -3 28 4.2725 -0.9325
-2 -3 29 -5.6301 -0.0088
-2 -2 1 -3.3062 1.2622
-2 -2 2 -34.8632 -2.9982
-2 -2 3 -9.2665 -0.2078
-2 -2 4 17.2729 2.6857
-2 -2 5 10.2114 0.4552
-2 -2 6 13.5444 -0.3768
-2 -2 7 -8.1128 0.7276
-2 -2 8 -6.8815 -0.2870
-2 -2 9 -1.1037 0.1128
-2 -2 10 -0.7870 -0.2534
-2 -2 11 12.7771 0.0461
-2 -2 12 1.1486 0.8781
-2 -2 13 -0.4010 -0.2604
-2 -2 14 -8.1385 0.3595
-2 -2 15 -1.5393 -0.0846
-2 -2 16 4.3737 -0.4210
-2 -2 17 1.5575 0.2116
-2 -2 18 -6.3727 0.1068
-2 -2 19 0.5132 0.3522
-2 -2 20 0.6493 0.4838
-2 -2 21 2.1840 0.2413
-2 -2 22 -0.9239 0.0951
-2 -2 23 -2.5287 -0.1879
-2 -2 24 0.9335 0.1395
-2 -2 25 1.3190 0.2063
-2 -2 26 -3.2962 -0.0743
-2 -2 27 -3.0758 0.7835
-2 -2 28 2.2618 0.0191
-2 -2 29 1.5292 -0.4348
-2 -1 1 21.1963 1.8745
-2 -1 2 -4.6816 -1.8032
-2 -1 4 -19.5489 0.6650
-2 -1 5 -13.6144 0.1773
-2 -1 6 10.7503 -0.5972
-2 -1 7 20.1370 -0.2595
-2 -1 8 -3.5916 -0.2837
-2 -1 9 -12.6555 -0.2007
-2 -1 10 -8.7478 0.0028
-2 -1 11 6.1716 -0.5354
-2 -1 12 -0.9216 0.4053
-2 -1 13 7.6721 0.1168
-2 -1 14 1.1495 0.1745
-2 -1 15 -3.1289 0.1485
-2 -1 16 -3.3563 -0.5231
-2 -1 17 3.0304 -0.1415
-2 -1 18 -0.2975 -0.1912
-2 -1 19 -2.3655 -0.2432
-2 -1 20 0.7234 0.1189
-2 -1 21 -1.5040 0.0753
-2 -1 22 0.6755 0.2670
-2 -1 23 -0.7903 -0.0241
-2 -1 24 -2.0449 -0.0794
-2 -1 25 0.0513 0.2757
-2 -1 26 3.8893 -0.0337
-2 -1 27 -0.9437 0.1849
-2 -1 28 -6.3845 0.5943
-2 0 1 15.1066 1.1107
-2 0 3 15.6061 0.2766
-2 0 4 7.6530 -0.6214
-2 0 5 -19.6744 0.3979
-2 0 6 -28.5518 1.0392
-2 0 7 19.6960 -0.5044
-2 0 8 12.5772 0.0620
-2 0 9 3.1222 -0.6110
-2 0 10 -12.2442 0.0254
-2 0 11 2.8858 -0.3430
-2 0 12 -5.6273 -0.4100
-2 0 13 -3.2306 0.2216
-2 0 14 4.8144 0.1015
-2 0 15 5.8837 0.3578
-2 0 16 -2.3780 -0.0146
-2 0 17 -0.0832 -0.1673
-2 0 18 1.9307 -0.1459
-2 0 19 -2.2807 -0.0643
-2 0 20 5.1894 -0.3457
-2 0 21 -0.6834 -0.3378
-2 0 22 1.7190 -0.2640
-2 0 23 2.9104 -0.4854
-2 0 24 -1.8565 -0.2229
-2 0 25 -4.1577 -0.5029
-2 0 26 5.8985 -0.3576
-2 0 27 8.5784 -0.7447
-2 0 28 -0.0537 -1.4443
-2 1 1 -28.0270 1.2864
-2 1 2 -2.7173 -1.3168
-2 1 3 4.7012 1.0095
-2 1 4 28.2858 -0.6295
-2 1 5 18.2624 -0.2153
-2 1 6 -30.0002 1.5861
-2 1 7 -1.2169 0.1727
-2 1 8 -1.5155 0.8614
-2 1 9 13.8203 -0.0497
-2 1 10 -4.8471 -0.0100
-2 1 11 6.2881 0.1223
-2 1 12 2.7123 -0.3116
-2 1 13 -6.3869 0.0579
-2 1 14 -5.4531 -0.1752
-2 1 15 2.7885 0.2087
-2 1 16 1.1026 0.2825
-2 1 17 -0.4015 0.1432
-2 1 18 3.8764 -0.0656
-2 1 19 -8.1084 0.4616
-2 1 20 1.6515 0.5107
-2 1 21 -0.9530 0.3517
-2 1 22 -0.2382 0.2844
-2 1 23 5.5733 -0.0652
-2 1 24 -1.1990 0.2881
-2 1 25 -7.7613 0.3153
-2 1 26 -2.0211 0.4058
-2 1 27 2.4348 0.5444
-2 1 28 4.6960 -0.2447
-2 2 1 -7.7707 1.9988
-2 2 2 -26.6719 0.4633
-2 2 3 -18.1787 -1.3587
-2 2 4 3.2193 -1.1380
-2 2 5 20.0346 -1.6568
-2 2 6 -5.2849 0.0358
-2 2 7 3.6918 -0.0812
-2 2 8 -9.9312 0.1619
-2 2 9 1.5159 0.3018
-2 2 10 -6.3881 -0.1802
-2 2 11 1.1306 -0.2214
-2 2 12 4.4930 -0.2335
-2 2 13 5.5962 0.1517
-2 2 14 -4.3322 -0.2243
-2 2 15 -1.9927 -0.0661
-2 2 16 -1.2201 -0.1578
-2 2 17 -4.1231 -0.0955
-2 2 18 10.1016 -0.3129
-2 2 19 -4.2487 -0.5638
-2 2 20 -1.5497 0.1781
-2 2 21 -3.2694 0.3931
-2 2 22 -3.4688 0.2134
-2 2 23 5.6447 0.1890
-2 2 24 0.1916 -0.0490
-2 2 25 -1.4220 0.3787
-2 2 26 -2.2950 0.3764
-2 2 27 -8.7701 0.7073
-2 3 1 43.6449 -0.3667
-2 3 2 -11.6725 5.0548
-2 3 3 -10.2854 0.7390
-2 3 4 -3.1543 0.5225
-2 3 5 -0.5356 -0.9302
-2 3 6 -4.3834 -0.6775
-2 3 7 6.4817 0.3510
-2 3 8 4.1059 0.1278
-2 3 9 1.7540 0.7066
-2 3 10 -2.6862 0.4042
-2 3 11 -3.9868 0.2197
-2 3 12 -5.5483 -0.4252
-2 3 13 6.3823 0.0260
-2 3 14 0.1596 0.1842
-2 3 15 1.9148 0.3592
-2 3 16 1.9175 0.2549
-2 3 17 -8.8175 0.0054
-2 3 18 6.6409 0.1285
-2 3 19 1.9379 -0.5688
-2 3 20 1.1729 -0.6072
-2 3 21 0.1374 -0.0777
-2 3 22 -0.8150 -0.2630
-2 3 23 1.9702 -0.3041
-2 3 24 -1.2284 -0.4434
-2 3 25 5.2920 -0.3427
-2 3 26 7.6790 -0.6170
-2 4 1 31.5106 -6.5009
-2 4 2 -0.7066 0.9086
-2 4 3 2.2338 2.1244
-2 4 4 4.8536 1.1869
-2 4 5 0.5759 0.2015
-2 4 6 -5.2251 -1.2573
-2 4 7 -4.7427 -0.5998
-2 4 8 2.6823 -0.4320
-2 4 9 1.6350 0.1483
-2 4 10 5.2175 0.2231
-2 4 11 3.3778 0.8003
-2 4 12 -5.1029 -0.0637
-2 4 13 2.4653 -0.5692
-2 4 14 -2.9479 -0.2289
-2 4 15 -0.6540 -0.1155
-2 4 16 5.5765 0.3874
-2 4 17 -5.6599 0.3922
-2 4 18 2.2111 0.2515
-2 4 19 1.7069 0.3314
-2 4 20 -5.5267 -0.2174
-2 4 21 -0.8201 0.2052
-2 4 22 6.9984 0.1688
-2 4 23 -2.9959 -0.2543
-2 4 24 -6.6672 0.1059
-2 4 25 -0.1705 -0.0553
-2 4 26 7.7485 -0.2697
-2 5 1 6.1566 -3.0786
-2 5 2 -12.3234 -5.0676
-2 5 3 3.2909 0.5011
-2 5 4 1.9469 1.1053
-2 5 5 4.5006 1.2957
-2 5 6 1.1485 -0.3320
-2 5 7 -3.1741 -0.4982
-2 5 8 0.3994 -0.9894
-2 5 9 -4.3835 -0.7802
-2 5 10 -3.9324 -0.4278
-2 5 11 3.5655 0.1649
-2 5 12 -1.3586 0.6211
-2 5 13 5.4591 -0.2071
-2 5 14 0.1225 -0.2249
-2 5 15 -3.5824 -0.6120
-2 5 16 1.4391 -0.4021
-2 5 17 -5.5082 0.1843
-2 5 18 4.1214 0.0386
-2 5 19 8.7763 0.2513
-2 5 20 -8.7735 -0.2951
-2 5 21 -8.2530 0.3799
-2 5 22 12.0106 0.4081
-2 5 23 -0.5403 -0.0998
-2 5 24 -6.2328 0.4771
-2 5 25 -6.3123 0.0603
-2 6 1 15.1900 5.4869
-2 6 2 -12.4506 -3.0348
-2 6 3 -1.4139 -2.0861
-2 6 4 -4.1280 0.4528
-2 6 5 4.1902 1.8205
-2 6 6 0.6064 0.8411
-2 6 7 -3.3067 1.2302
-2 6 8 5.2357 0.3648
-2 6 9 6.2556 -0.3861
-2 6 10 -7.5053 0.0012
-2 6 11 -0.8085 -0.4626
-2 6 12 -5.9249 0.5316
-2 6 13 1.3147 0.4417
-2 6 14 2.2200 0.4426
-2 6 15 4.3018 0.0867
-2 6 16 0.7747 -0.2639
-2 6 17 -9.3733 -0.1833
-2 6 18 -0.1516 0.1003
-2 6 19 11.7833 0.2689
-2 6 20 -1.3170 -0.4074
-2 6 21 -10.5714 0.0302
-2 6 22 10.3789 0.1371
-2 6 23 4.6631 -0.0817
-2 6 24 -0.4960 0.2432
-2 7 1 14.1544 4.4959
-2 7 2 1.6085 1.7707
-2 7 3 1.5857 -2.4885
-2 7 4 -8.5813 -2.1392
-2 7 5 4.1902 -0.1587
-2 7 6 2.4762 0.0853
-2 7 7 -8.5443 0.3056
-2 7 8 -2.4036 0.6980
-2 7 9 10.6970 -0.0663
-2 7 10 -1.1885 0.1799
-2 7 11 3.7491 -0.5386
-2 7 12 -0.9470 -0.3780
-2 7 13 -2.9849 -0.0948
-2 7 14 -8.2593 0.1241
-2 7 15 7.2724 0.1834
-2 7 16 3.5729 -0.0362
-2 7 17 -3.7850 -0.3526
-2 7 18 -4.0247 -0.0357
-2 7 19 3.0784 -0.1326
-2 7 20 1.5765 -0.1638
-2 7 21 -10.7710 -0.0990
-2 7 22 4.7665 -0.2798
-2 7 23 5.5024 -0.0247
-2 8 1 -0.5253 -0.4547
-2 8 2 0.9616 2.8750
-2 8 3 7.8659 1.4959
-2 8 4 -7.0171 -1.5996
-2 8 5 3.0697 -1.5351
-2 8 6 5.6613 0.2998
-2 8 7 -3.8074 -0.7703
-2 8 8 -5.9335 0.1843
-2 8 9 2.9927 0.1632
-2 8 10 -2.7903 0.2459
-2 8 11 0.2558 0.2144
-2 8 12 6.1906 -0.2201
-2 8 13 6.8188 -0.1548
-2 8 14 -9.3225 -0.1200
-2 8 15 0.8255 0.2611
-2 8 16 -2.3580 0.1652
-2 8 17 2.3175 -0.1897
-2 8 18 3.2118 0.4033
-2 8 19 0.7559 -0.0759
-2 8 20 -0.2616 -0.2009
-2 8 21 -9.6079 0.0341
-2 8 22 -0.9279 -0.1325
-2 9 1 0.3533 -2.1111
-2 9 2 -4.6780 -0.0882
-2 9 3 4.9203 2.8991
-2 9 4 -4.7843 1.0032
-2 9 5 2.0918 -1.2743
-2 9 6 2.2795 0.6461
-2 9 7 0.9892 -0.3312
-2 9 8 -0.5464 -0.1435
-2 9 9 1.6191 0.0031
-2 9 10 -2.3313 0.0588
-2 9 11 -5.2220 0.4196
-2 9 12 -2.3790 0.0450
-2 9 13 6.8681 0.1446
-2 9 14 3.1886 -0.0817
-2 9 15 3.0376 0.0945
-2 9 16 -3.6111 0.2199
-2 9 17 -8.4485 -0.1021
-2 9 18 4.7553 0.3024
-2 9 19 12.3665 0.4635
-2 9 20 -0.0308 0.3269
-2 9 21 -4.7772 -0.2499
-2 10 1 2.5933 -1.6456
-2 10 2 -1.8970 -1.6585
-2 10 3 0.7865 0.1190
-2 10 4 -2.2400 1.6356
-2 10 5 2.9112 -0.3455
-2 10 6 -2.5885 -0.2463
-2 10 7 -0.3642 0.1138
-2 10 8 1.4684 -0.1808
-2 10 9 3.6110 -0.3281
-2 10 10 -1.0710 -0.2740
-2 10 11 0.4112 0.0598
-2 10 12 -3.6327 -0.2690
-2 10 13 -4.9921 -0.1190
-2 10 14 -2.0302 -0.0084
-2 10 15 2.2471 -0.1544
-2 10 16 17.0625 -0.3479
-2 10 17 -15.6228 -0.2806
-2 10 18 -15.2086 -0.1056
-2 10 19 15.0988 -0.5020
-2 10 20 3.9240 0.8455
-2 11 1 0.7934 -0.5610
-2 11 2 0.8544 -0.3388
-2 11 3 -5.8689 -1.5522
-2 11 4 -1.7470 0.7174
-2 11 5 4.9332 0.7817
-2 11 6 -1.9091 -0.2987
-2 11 7 -3.2721 0.3275
-2 11 8 -1.2080 0.0268
-2 11 9 4.9518 0.0307
-2 11 10 -1.6363 -0.0658
-2 11 11 0.0051 0.2346
-2 11 12 4.3456 -0.1250
-2 11 13 7.0724 -0.0919
-2 11 14 -11.7367 0.2377
-2 11 15 -20.5132 0.3743
-2 11 16 30.1781 -0.0418
-2 11 17 6.1572 -0.4641
-2 11 18 -22.8421 0.6589
-2 12 1 2.2519 0.5886
-2 12 2 10.5970 0.4034
-2 12 3 -6.1984 -0.9272
-2 12 4 -3.5732 -0.5267
-2 12 5 2.2837 0.2517
-2 12 6 1.4944 0.0652
-2 12 7 -2.6410 0.4636
-2 12 8 -2.4066 -0.1482
-2 12 9 1.8857 0.1288
-2 12 10 -0.4392 -0.0399
-2 12 11 -4.0338 0.3164
-2 12 12 -6.1848 -0.1248
-2 12 13 23.6702 -0.4450
-2 12 14 5.3572 0.1538
-2 12 15 -34.3033 0.3682
-2 12 16 8.1448 0.2265
-2 12 17 21.2814 -0.6721
-2 13 1 -6.1251 1.0417
-2 13 2 13.5942 0.0618
-2 13 3 -2.0493 0.4578
-2 13 4 2.7524 -0.4588
-2 13 5 3.1899 -0.4328
-2 13 6 2.1348 -0.4049
-2 13 7 -2.4833 0.4045
-2 13 8 0.9855 -0.1516
-2 13 9 4.9109 0.0257
-2 13 10 -2.0728 0.0071
-2 13 11 0.2212 0.1770
-2 13 12 -16.6702 0.6044
-2 13 13 9.4619 -0.8017
-2 13 14 21.3180 -0.3413
-2 13 15 -15.2089 0.7164
-2 14 1 -10.8943 0.4151
-2 14 2 8.5467 -0.3484
-2 14 3 -13.9295 0.8303
-2 14 4 -2.6014 -0.0424
-2 14 5 6.0391 0.3426
-2 14 6 4.3802 -0.5984
-2 14 7 -3.2169 0.0594
-2 14 8 -7.6614 -0.0814
-2 14 9 9.7191 -0.3180
-2 14 10 0.6377 0.2330
-2 14 11 3.1577 -0.5901
-2 14 12 -7.0274 1.0686
-2 14 13 -7.7295 0.0889
-2 15 1 -5.8524 -0.2130
-2 15 2 20.5305 -0.4008
-2 15 3 -8.9078 0.2930
-2 15 4 -13.8787 -0.4293
-2 15 5 -3.5873 0.6423
-2 15 6 5.7195 -0.0532
-2 15 7 6.9527 -0.1349
-2 15 8 -11.8810 0.2150
-2 15 9 -3.0971 -0.4758
-2 15 10 1.2868 0.2753
-2 15 11 3.7848 -0.7619
-2 16 1 -11.8207 -0.1000
-2 16 2 16.9639 -0.0016
-2 16 3 13.7684 0.1174
-2 16 4 0.7954 -0.3932
-2 16 5 -13.4258 -0.0905
-2 16 6 0.9689 0.5184
-2 16 7 10.2583 -0.2448
-2 16 8 7.4507 0.1193
-2 16 9 -5.7158 0.2206
-2 17 1 -10.9375 0.1100
-2 17 2 -8.9233 0.3173
-2 17 3 5.5208 0.3158
-2 17 4 17.9773 0.3114
-2 17 5 -13.7805 -0.5622
-2 17 6 -2.8213 0.6161
-2 17 7 -4.2525 0.2951
-2 18 1 2.5087 -0.7754
-2 18 2 -8.6311 -0.1649
-2 18 3 -11.4395 -0.1055
-2 18 4 15.9926 0.1120
-1 -19 2 -2.6993 -0.2341
-1 -19 3 7.9379 0.0287
-1 -19 4 -12.7353 0.4306
-1 -19 5 1.7831 0.4172
-1 -19 6 7.1564 -1.2297
-1 -19 7 -7.2664 0.8542
-1 -19 8 -1.7278 0.6302
-1 -19 9 3.5360 -0.2224
-1 -19 10 -8.0689 0.0479
-1 -19 11 -0.9598 0.0019
-1 -19 12 5.7996 0.3024
-1 -19 13 2.9311 0.2946
-1 -19 14 -4.0444 -0.3227
-1 -19 15 2.1087 -0.2076
-1 -19 16 -1.7308 -0.0305
-1 -18 1 -8.4740 -0.5497
-1 -18 2 -3.0458 -0.6673
-1 -18 3 15.5485 0.4717
-1 -18 4 -10.4084 -0.4788
-1 -18 5 -2.8364 0.5790
-1 -18 6 6.7066 -0.3683
-1 -18 7 0.0499 -0.6821
-1 -18 8 -0.3027 0.1390
-1 -18 9 3.6092 0.0061
-1 -18 10 -7.2836 0.0719
-1 -18 11 0.8754 -0.1237
-1 -18 12 2.1252 -0.1928
-1 -18 13 0.2032 0.4652
-1 -18 14 -5.3413 0.0838
-1 -18 15 9.2103 -0.3132
-1 -18 16 -3.1684 -0.5761
-1 -18 17 -4.6908 0.1186
-1 -18 18 18.6108 0.8999
-1 -18 19 -1.9868 -0.2899
-1 -18 20 -7.8301 -0.6310
-1 -17 1 -3.5814 0.1580
-1 -17 2 -8.1893 -1.3142
-1 -17 3 14.5304 0.6200
-1 -17 4 -1.5703 -0.3211
-1 -17 5 -3.2997 -0.1192
-1 -17 6 4.2431 0.6369
-1 -17 7 -0.1548 -0.4067
-1 -17 8 1.7132 -0.0759
-1 -17 9 8.3288 -0.0988
-1 -17 10 -11.5583 -0.2419
-1 -17 11 3.3737 0.1275
-1 -17 12 4.6444 -0.2298
-1 -17 13 -0.6056 -0.0066
-1 -17 14 -9.2473 0.5089
-1 -17 15 4.2361 0.0445
-1 -17 16 -2.8032 -0.5617
-1 -17 17 -14.4739 -0.0937
-1 -17 18 9.5201 0.5199
-1 -17 19 4.6714 0.4885
-1 -17 20 -3.3909 0.1634
-1 -17 21 -3.9364 -0.5700
-1 -17 22 -7.8518 -0.1310
-1 -17 23 4.9779 -0.5222
-1 -16 1 -0.7713 1.7810
-1 -16 2 -9.7842 -0.6486
-1 -16 3 3.9144 -0.4034
-1 -16 4 -0.6211 0.4987
-1 -16 5 -7.9394 -0.4210
-1 -16 6 2.1830 0.4834
-1 -16 7 0.7331 -0.0074
-1 -16 8 -2.9986 0.0286
-1 -16 9 9.9297 0.3822
-1 -16 10 -9.8153 -0.2108
-1 -16 11 0.6696 -0.1322
-1 -16 12 4.6169 0.1924
-1 -16 13 2.6968 -0.2438
-1 -16 14 -1.5576 0.2928
-1 -16 15 3.7165 0.3176
-1 -16 16 2.3480 -0.5959
-1 -16 17 -10.2299 -0.1197
-1 -16 18 -0.0048 0.0829
-1 -16 19 -1.0668 -0.0529
-1 -16 20 -1.3795 0.7169
-1 -16 21 7.6430 0.1445
-1 -16 22 -10.3387 0.3528
-1 -16 23 -15.0792 -0.9941
-1 -16 24 15.1317 0.8043
-1 -15 1 -1.0024 1.3566
-1 -15 2 -3.5029 1.1125
-1 -15 3 4.6484 -0.7698
-1 -15 4 4.0150 0.2332
-1 -15 5 -7.5976 -0.5112
-1 -15 6 -4.2728 0.4370
-1 -15 7 0.0952 0.0840
-1 -15 8 -0.3859 -0.3745
-1 -15 9 4.3240 0.2776
-1 -15 10 -6.7586 0.1357
-1 -15 11 0.4057 -0.3496
-1 -15 12 1.0873 -0.0808
-1 -15 13 0.7289 0.0243
-1 -15 14 -0.8597 0.1126
-1 -15 15 2.1084 0.4365
-1 -15 16 7.3612 -0.3983
-1 -15 17 1.3184 -0.2616
-1 -15 18 3.5462 0.1513
-1 -15 19 1.3299 -0.6701
-1 -15 20 -4.7403 0.1749
-1 -15 21 10.8722 -0.1610
-1 -15 22 8.2021 0.5566
-1 -15 23 -16.4132 -0.7258
-1 -15 24 11.4834 -0.0036
-1 -15 25 0.3399 -0.1055
-1 -15 26 -3.6937 0.4550
-1 -14 1 -1.5918 -1.4219
-1 -14 2 -5.1930 1.0420
-1 -14 3 4.0547 0.5209
-1 -14 4 7.3139 0.1216
-1 -14 5 3.0930 -0.7244
-1 -14 6 0.2851 0.0669
-1 -14 7 -5.1547 0.3856
-1 -14 8 3.6112 -0.1675
-1 -14 9 3.2090 0.0343
-1 -14 10 -5.8539 0.1701
-1 -14 11 -0.1514 0.1130
-1 -14 12 -1.5743 -0.4556
-1 -14 13 2.9595 -0.1969
-1 -14 14 -1.6172 -0.0087
-1 -14 15 -9.2098 0.3639
-1 -14 16 0.4961 -0.0295
-1 -14 17 0.5995 -0.2438
-1 -14 18 0.6624 0.2551
-1 -14 19 0.4916 -0.3773
-1 -14 20 -2.5106 0.2814
-1 -14 21 2.8558 -0.3280
-1 -14 22 5.2975 0.3219
-1 -14 23 -9.6454 -0.2383
-1 -14 24 12.6887 -0.2636
-1 -14 25 -1.5935 -0.2822
-1 -14 26 3.4846 0.5882
-1 -14 27 0.7345 -1.8556
-1 -13 1 2.6082 -2.1044
-1 -13 2 -4.2101 -1.0420
-1 -13 3 -3.0702 0.5065
-1 -13 4 -1.5356 0.3046
-1 -13 5 1.6964 0.0602
-1 -13 6 5.1192 -0.6364
-1 -13 7 -2.6807 0.2526
-1 -13 8 2.5818 -0.0941
-1 -13 9 4.2045 0.0494
-1 -13 10 -1.2006 0.1120
-1 -13 11 -0.7888 0.3690
-1 -13 12 -4.1753 0.2660
-1 -13 13 3.9213 -0.1781
-1 -13 14 7.9718 -0.1004
-1 -13 15 -7.6104 0.3513
-1 -13 16 -1.4327 0.1160
-1 -13 17 -0.3251 -0.0754
-1 -13 18 -0.7196 0.0762
-1 -13 19 -7.7937 -0.3417
-1 -13 20 -2.8046 0.2962
-1 -13 21 6.9860 -0.1112
-1 -13 22 -1.8487 0.4762
-1 -13 23 -18.3145 0.1245
-1 -13 24 11.7162 -0.0823
-1 -13 25 -8.5342 0.0835
-1 -13 26 7.1787 1.1727
-1 -13 27 -1.1741 -1.0231
-1 -12 1 0.8609 0.8301
-1 -12 2 3.2027 -0.6055
-1 -12 3 -0.5424 -0.5091
-1 -12 4 -4.2815 -0.4191
-1 -12 5 -1.3161 0.9244
-1 -12 6 -2.6263 -0.7232
-1 -12 7 -1.4519 0.2233
-1 -12 8 0.7675 -0.2403
-1 -12 9 1.0052 -0.3293
-1 -12 10 4.0587 -0.0893
-1 -12 11 -0.5648 -0.4939
-1 -12 12 -2.8342 0.3812
-1 -12 13 -2.0804 -0.1852
-1 -12 14 7.6959 -0.2678
-1 -12 15 -1.7642 0.4392
-1 -12 16 0.2174 0.1996
-1 -12 17 5.4498 0.1325
-1 -12 18 7.7174 0.2118
-1 -12 19 -8.1045 -0.1661
-1 -12 20 -4.7166 -0.0129
-1 -12 21 9.2377 -0.3220
-1 -12 22 9.4841 0.3603
-1 -12 23 -15.0299 0.1019
-1 -12 24 7.2456 -0.1295
-1 -12 25 -12.3695 0.0235
-1 -12 26 6.4650 0.6184
-1 -12 27 3.3344 -0.2421
-1 -12 28 -10.4289 0.8111
-1 -11 1 -2.3265 1.2832
-1 -11 2 1.0436 1.5054
-1 -11 3 2.3696 0.3398
-1 -11 4 -1.8487 -0.9020
-1 -11 5 3.8516 0.8559
-1 -11 6 -2.4990 -0.0609
-1 -11 7 -2.4658 0.3566
-1 -11 8 -0.3432 0.4748
-1 -11 9 -3.7162 0.0532
-1 -11 10 2.7560 0.4465
-1 -11 11 -0.5922 -0.3934
-1 -11 12 1.4459 0.2073
-1 -11 13 -2.3755 -0.3063
-1 -11 14 1.4794 -0.7138
-1 -11 15 -1.3154 0.0004
-1 -11 16 -6.6655 0.0524
-1 -11 17 1.6438 0.0407
-1 -11 18 11.9064 0.0942
-1 -11 19 -5.1709 0.0982
-1 -11 20 -4.6744 -0.1169
-1 -11 21 1.6461 -0.2195
-1 -11 22 8.8354 0.0409
-1 -11 23 -1.9507 -0.1661
-1 -11 24 9.7601 0.0234
-1 -11 25 -8.4912 -0.0524
-1 -11 26 -1.3929 -0.2831
-1 -11 27 11.1859 -0.3203
-1 -11 28 -5.7863 0.1223
-1 -11 29 3.7358 -0.5519
-1 -10 1 4.4157 -1.6032
-1 -10 2 -0.2631 -0.1163
-1 -10 3 0.3685 1.4586
-1 -10 4 -0.9614 -0.6924
-1 -10 5 1.9210 -0.6121
-1 -10 6 -0.1562 -0.0484
-1 -10 7 1.5041 -0.6592
-1 -10 8 0.9862 0.1995
-1 -10 9 0.4088 -0.1496
-1 -10 10 -2.5593 0.3446
-1 -10 11 -2.9298 0.4432
-1 -10 12 0.9992 0.3682
-1 -10 13 0.8992 0.3228
-1 -10 14 2.3342 -0.3056
-1 -10 15 1.2401 -0.3397
-1 -10 16 -5.5161 -0.2328
-1 -10 17 -4.7836 0.1896
-1 -10 18 5.1511 -0.1088
-1 -10 19 0.8627 0.2031
-1 -10 20 -5.7043 -0.3242
-1 -10 21 -0.7415 -0.0989
-1 -10 22 -0.9163 -0.0792
-1 -10 23 -4.9037 -0.4863
-1 -10 24 8.4120 0.1054
-1 -10 25 1.9170 0.1661
-1 -10 26 -10.2515 -0.3782
-1 -10 27 7.0382 -0.1983
-1 -10 28 -0.2864 0.0363
-1 -10 29 6.8485 -0.7512
-1 -9 1 1.8494 -0.4759
-1 -9 2 3.7788 -2.8125
-1 -9 3 -1.0245 1.0519
-1 -9 4 0.3733 1.2844
-1 -9 5 5.3113 -0.5838
-1 -9 6 -7.5864 0.4643
-1 -9 7 2.6303 -0.8817
-1 -9 8 -1.7743 -0.3934
-1 -9 9 5.9641 -0.5696
-1 -9 10 1.1735 -0.7767
-1 -9 11 -1.4362 0.2280
-1 -9 12 -3.6094 -0.0803
-1 -9 13 -1.4925 0.3295
-1 -9 14 3.1459 0.2070
-1 -9 15 1.6105 -0.0826
-1 -9 16 -0.1821 -0.6302
-1 -9 17 0.4336 0.2993
-1 -9 18 -4.4329 -0.0275
-1 -9 19 6.1179 0.4700
-1 -9 20 -2.7811 0.2291
-1 -9 21 0.0693 0.1206
-1 -9 22 1.6919 0.0606
-1 -9 23 -7.3509 -0.0863
-1 -9 24 -1.5006 -0.0060
-1 -9 25 8.6523 0.3467
-1 -9 26 -8.3770 0.1866
-1 -9 27 -2.6315 0.0361
-1 -9 28 -1.8696 0.4342
-1 -9 29 7.3422 0.1799
-1 -8 1 -6.9712 3.2303
-1 -8 2 0.8184 -1.8262
-1 -8 3 0.5313 -2.0475
-1 -8 4 -9.2280 1.5728
-1 -8 5 17.1939 0.3246
-1 -8 6 -8.5489 1.4821
-1 -8 7 1.2024 0.9512
-1 -8 8 -2.4158 -0.0342
-1 -8 9 -2.0963 0.3609
-1 -8 10 1.8624 -0.3631
-1 -8 11 7.0653 0.0434
-1 -8 12 -2.9975 0.0232
-1 -8 13 -0.4737 0.4428
-1 -8 14 -1.9330 0.3576
-1 -8 15 1.3807 0.4141
-1 -8 16 -0.7975 -0.5537
-1 -8 17 4.5834 -0.1154
-1 -8 18 -4.6078 -0.2062
-1 -8 19 0.8355 -0.1075
-1 -8 20 3.5919 0.4558
-1 -8 21 -1.3757 0.3741
-1 -8 22 2.9655 -0.1407
-1 -8 23 0.5328 0.3841
-1 -8 24 -5.5626 -0.1119
-1 -8 25 8.1301 0.0737
-1 -8 26 -0.7318 0.3962
-1 -8 27 -4.6741 0.2207
-1 -8 28 -1.5500 0.3232
-1 -8 29 5.0485 0.3421
-1 -7 1 2.8695 2.4206
-1 -7 2 -4.1405 2.7517
-1 -7 3 6.0926 -3.0150
-1 -7 4 -18.8514 -1.1882
-1 -7 5 13.2597 -1.1710
-1 -7 6 -1.7214 -0.2421
-1 -7 7 0.4245 1.2694
-1 -7 8 2.8057 -0.1372
-1 -7 9 -0.2914 0.1453
-1 -7 10 -8.4530 -0.1355
-1 -7 11 6.4258 -0.4542
-1 -7 12 -3.6127 -0.4940
-1 -7 13 7.5736 0.1567
-1 -7 14 -3.7075 0.4610
-1 -7 15 -0.3291 0.5767
-1 -7 16 0.0290 0.1754
-1 -7 17 1.5018 -0.3000
-1 -7 18 1.9590 -0.1659
-1 -7 19 -7.2006 -0.4930
-1 -7 20 5.2346 -0.2315
-1 -7 21 0.7041 0.1706
-1 -7 22 -0.9759 -0.4363
-1 -7 23 1.2167 0.0414
-1 -7 24 -3.5057 -0.4006
-1 -7 25 6.2389 -0.5579
-1 -7 26 0.4470 -0.4113
-1 -7 27 -3.5128 -0.1842
-1 -7 28 1.8788 -0.1315
-1 -7 29 1.4975 -0.4104
-1 -6 1 9.6081 -2.5081
-1 -6 2 1.5812 4.2864
-1 -6 3 6.3694 1.3793
-1 -6 4 -11.4339 -0.7823
-1 -6 5 0.8162 -0.9603
-1 -6 6 -2.5358 -1.3774
-1 -6 7 2.8785 0.1116
-1 -6 8 -9.0344 0.3949
-1 -6 9 12.3465 0.4145
-1 -6 10 -4.0942 -0.0736
-1 -6 11 0.7024 -0.3364
-1 -6 12 -8.8619 -0.7483
-1 -6 13 4.2929 -1.0703
-1 -6 14 1.1112 -0.1395
-1 -6 15 -1.1809 0.1505
-1 -6 16 -0.8092 0.6187
-1 -6 17 -0.1115 -0.0487
-1 -6 18 5.3366 -0.0821
-1 -6 19 -8.1997 0.0720
-1 -6 20 0.4419 -0.2522
-1 -6 21 1.0580 0.1363
-1 -6 22 3.0128 0.1851
-1 -6 23 -3.6336 0.2837
-1 -6 24 -4.2714 0.2544
-1 -6 25 7.3793 -0.0712
-1 -6 26 -1.2939 -0.4396
-1 -6 27 -4.2597 -0.1742
-1 -6 28 1.9779 -0.2003
-1 -6 29 -0.0098 0.2233
-1 -5 1 -6.1298 -4.5406
-1 -5 2 7.3570 0.0667
-1 -5 3 7.9401 2.5481
-1 -5 4 -2.3909 0.5481
-1 -5 5 2.2458 0.6936
-1 -5 6 -6.7928 -0.7992
-1 -5 7 15.4734 -1.0047
-1 -5 8 -19.9824 0.2423
-1 -5 9 0.6780 1.0668
-1 -5 10 6.8216 0.8274
-1 -5 11 4.2018 0.4888
-1 -5 12 -3.8468 0.6716
-1 -5 13 -3.1344 -0.6687
-1 -5 14 -0.2845 -0.5025
-1 -5 15 1.5106 -0.2771
-1 -5 16 -3.4611 0.4137
-1 -5 17 0.9231 0.3867
-1 -5 18 6.1402 -0.0665
-1 -5 19 -2.9892 0.1500
-1 -5 20 -1.2867 -0.2257
-1 -5 21 -4.4554 -0.3133
-1 -5 22 7.2598 0.1213
-1 -5 23 -2.0902 0.1821
-1 -5 24 -6.3346 0.5028
-1 -5 25 6.2548 0.7213
-1 -5 26 0.5512 0.2698
-1 -5 27 -1.0023 0.1857
-1 -5 28 -2.0910 -0.1951
-1 -5 29 1.1733 0.3555
-1 -4 1 -7.8049 -2.0992
-1 -4 2 -9.9573 -1.8385
-1 -4 3 11.7392 0.8345
-1 -4 4 -0.0327 0.4841
-1 -4 5 5.3433 1.6115
-1 -4 6 -9.0544 -0.1795
-1 -4 7 17.2271 -1.3308
-1 -4 8 3.6670 -1.0673
-1 -4 9 -11.9438 -0.5043
-1 -4 10 -0.5497 0.6344
-1 -4 11 5.4341 0.1986
-1 -4 12 1.9122 0.8273
-1 -4 13 1.5382 0.1262
-1 -4 14 -0.1114 -0.2404
-1 -4 15 1.7848 -0.4348
-1 -4 16 -5.4999 -0.3121
-1 -4 17 -2.7221 0.3227
-1 -4 18 6.4605 0.3314
-1 -4 19 1.3995 0.2283
-1 -4 20 1.4774 0.0992
-1 -4 21 -5.2624 -0.4171
-1 -4 22 4.1202 -0.5204
-1 -4 23 0.8566 -0.2892
-1 -4 24 -4.7753 -0.6053
-1 -4 25 3.0404 -0.0240
-1 -4 26 -1.9331 0.4050
-1 -4 27 3.6810 -0.0279
-1 -4 28 -3.1375 -0.1925
-1 -4 29 -2.7475 -0.6997
-1 -3 1 17.4434 0.6326
-1 -3 2 -21.8032 -3.3819
-1 -3 3 -4.8332 -0.9300
-1 -3 4 0.3412 0.7510
-1 -3 5 6.2347 1.5790
-1 -3 6 -7.3818 1.4585
-1 -3 7 -12.3230 0.1755
-1 -3 8 15.5795 -0.4806
-1 -3 9 3.2485 -1.3905
-1 -3 10 -5.1568 -0.0924
-1 -3 11 -0.6026 0.1296
-1 -3 12 -2.0811 0.4949
-1 -3 13 -1.6151 0.2970
-1 -3 14 5.1234 0.1888
-1 -3 15 6.2659 -0.0864
-1 -3 16 -1.9823 -0.6445
-1 -3 17 -9.9950 -0.3731
-1 -3 18 2.3346 0.2442
-1 -3 19 1.2327 0.1820
-1 -3 20 1.5202 0.5681
-1 -3 21 -2.6000 0.4723
-1 -3 22 2.0173 -0.0672
-1 -3 23 0.8199 0.3495
-1 -3 24 -5.3900 -0.1972
-1 -3 25 5.6407 -0.4208
-1 -3 26 -4.8241 0.2785
-1 -3 27 1.4740 0.1618
-1 -3 28 0.6955 0.3785
-1 -3 29 -7.5223 -0.2966
-1 -2 1 27.9475 7.0589
-1 -2 2 7.4033 -3.4032
-1 -2 3 -15.9650 -4.2169
-1 -2 4 -11.8943 -0.2933
-1 -2 5 11.0255 -1.1691
-1 -2 6 15.7380 1.6726
-1 -2 7 -19.8333 0.9037
-1 -2 8 -12.6191 0.4471
-1 -2 9 4.9366 -0.8011
-1 -2 10 7.4284 -0.9609
-1 -2 11 -1.4956 -0.3129
-1 -2 12 1.8973 0.1378
-1 -2 13 -12.1064 0.4259
-1 -2 14 -1.4850 0.4013
-1 -2 15 7.5424 0.3767
-1 -2 16 7.0345 -0.0752
-1 -2 17 -5.4215 -0.5742
-1 -2 18 0.0913 -0.3059
-1 -2 19 -0.9458 -0.3540
-1 -2 20 0.8570 -0.1100
-1 -2 21 -2.6240 0.0089
-1 -2 22 3.1566 0.0578
-1 -2 23 4.3960 -0.0025
-1 -2 24 -8.3841 0.0511
-1 -2 25 6.6333 -0.0253
-1 -2 26 -0.1667 -0.1266
-1 -2 27 1.6841 -0.1438
-1 -2 28 2.9308 0.1499
-1 -2 29 -6.9509 -0.8343
-1 -1 4 -21.0713 -0.6254
-1 -1 5 -9.6482 -2.9203
-1 -1 6 23.4756 0.7329
-1 -1 7 21.8724 1.0080
-1 -1 8 -13.8995 0.8425
-1 -1 9 -15.6236 0.4834
-1 -1 10 6.5040 -0.6417
-1 -1 11 0.6450 -0.7300
-1 -1 12 13.7188 -0.8777
-1 -1 13 -8.0623 0.0881
-1 -1 14 -5.3906 0.1095
-1 -1 15 -1.8386 0.2298
-1 -1 16 1.9978 0.4915
-1 -1 17 -0.1429 0.0919
-1 -1 18 4.6395 -0.1479
-1 -1 19 0.5394 -0.0551
-1 -1 20 0.0769 0.0830
-1 -1 21 -4.3577 -0.3983
-1 -1 22 0.3868 0.1330
-1 -1 23 7.3983 -0.1440
-1 -1 24 -5.7828 -0.4557
-1 -1 25 -0.2266 -0.2708
-1 -1 26 0.2081 0.0317
-1 -1 27 6.7741 -0.3789
-1 -1 28 3.6103 0.1906
-1 0 2 6.4784 5.2535
-1 0 3 15.8165 3.3427
-1 0 4 7.1521 0.1472
-1 0 5 -27.9894 -2.0449
-1 0 6 -19.9705 -1.3484
-1 0 7 27.6000 0.6057
-1 0 8 15.1432 0.7994
-1 0 9 -5.8530 1.1510
-1 0 10 -8.7071 0.6895
-1 0 11 -7.2863 0.3006
-1 0 12 13.3465 -0.7508
-1 0 13 -2.8129 -0.1092
-1 0 14 4.2080 -0.0861
-1 0 15 0.7800 -0.2164
-1 0 16 -4.3120 0.2754
-1 0 17 -8.3504 0.2695
-1 0 18 1.3352 0.0116
-1 0 19 4.2763 0.1277
-1 0 20 0.8753 0.4115
-1 0 21 -3.3307 0.2254
-1 0 22 -4.9777 0.4200
-1 0 23 4.3020 0.6348
-1 0 24 -0.2856 0.6257
-1 0 25 -7.0304 -0.0771
-1 0 26 -5.8567 0.5272
-1 0 27 4.7847 0.1279
-1 0 28 2.8703 1.3540
-1 1 2 1.6392 -1.5201
-1 1 3 -12.4890 3.8794
-1 1 4 31.4301 0.5391
-1 1 5 6.4207 0.9422
-1 1 6 -31.5758 -2.6406
-1 1 7 -10.7049 -1.1173
-1 1 8 3.0956 -0.3610
-1 1 9 18.0247 0.2364
-1 1 10 -1.4401 0.4459
-1 1 11 -11.3571 0.5795
-1 1 12 4.8255 -0.0500
-1 1 13 -8.1141 -0.1350
-1 1 14 2.1049 0.0672
-1 1 15 7.9056 -0.2827
-1 1 16 6.9923 -0.0592
-1 1 17 -6.0670 -0.0958
-1 1 18 -5.4850 -0.3017
-1 1 19 2.1019 -0.2480
-1 1 20 2.7214 -0.4806
-1 1 21 2.1014 -0.3183
-1 1 22 -4.0330 -0.2871
-1 1 23 3.8181 -0.3488
-1 1 24 6.5069 0.1995
-1 1 25 -4.4021 0.0972
-1 1 26 -5.8760 -0.0027
-1 1 27 1.0771 -0.5310
-1 1 28 -0.0350 0.0870
-1 2 1 -14.2495 -3.1485
-1 2 2 14.4684 -3.9416
-1 2 4 5.2922 0.1538
-1 2 5 23.8425 2.9855
-1 2 6 9.6816 -0.0395
-1 2 7 -6.0261 -0.8193
-1 2 8 -20.9440 -0.7891
-1 2 9 5.0438 -0.1277
-1 2 10 10.5063 -0.0379
-1 2 11 -2.4102 0.1332
-1 2 12 6.1687 0.3183
-1 2 13 -4.5749 -0.2824
-1 2 14 -7.9750 0.1408
-1 2 15 -1.7771 0.1395
-1 2 16 7.9587 0.1950
-1 2 17 4.7014 0.1853
-1 2 18 -2.2396 0.0929
-1 2 19 -1.7832 0.1955
-1 2 20 1.3004 -0.0741
-1 2 21 0.6525 -0.2719
-1 2 22 -3.3962 -0.1894
-1 2 23 2.2893 -0.3864
-1 2 24 6.7522 -0.7809
-1 2 25 3.7788 -0.2192
-1 2 26 -1.5988 -0.5394
-1 2 27 2.7098 0.1280
-1 3 1 -7.9668 2.3794
-1 3 2 13.4811 -2.2217
-1 3 3 -6.1178 -1.3300
-1 3 4 -15.2069 -0.6195
-1 3 5 -9.9291 0.8642
-1 3 6 14.3053 0.8103
-1 3 7 16.7123 0.1417
-1 3 8 -6.3872 -0.4167
-1 3 9 -10.7603 -0.2376
-1 3 10 3.5996 -0.1103
-1 3 11 -4.6032 -0.1289
-1 3 12 6.1732 0.4269
-1 3 13 6.8257 -0.2726
-1 3 14 -2.6690 -0.3791
-1 3 15 -6.6201 -0.0980
-1 3 16 -3.3417 0.1146
-1 3 17 3.0726 0.0655
-1 3 18 1.1774 0.1757
-1 3 19 -1.9040 0.4084
-1 3 20 2.0551 0.3882
-1 3 21 -2.2291 0.4073
-1 3 22 -4.0585 0.3288
-1 3 23 -2.8985 0.6580
-1 3 24 -4.1516 0.4374
-1 3 25 3.8145 0.4086
-1 3 26 -2.3216 -1.1416
-1 4 1 -5.2676 2.3339
-1 4 2 4.4399 0.6442
-1 4 3 12.3744 -1.6695
-1 4 4 4.7629 -0.2372
-1 4 5 -21.0255 0.4536
-1 4 6 -6.9042 0.3835
-1 4 7 8.5195 0.0112
-1 4 8 4.7166 0.1763
-1 4 9 -3.0283 -0.3706
-1 4 10 4.5742 -0.0509
-1 4 11 -9.6938 -0.1629
-1 4 12 -3.6227 0.3361
-1 4 13 5.2653 0.3418
-1 4 14 3.8991 -0.1238
-1 4 15 -0.8981 -0.4238
-1 4 16 -2.0327 -0.1748
-1 4 17 -0.8366 -0.2012
-1 4 18 0.9984 -0.4217
-1 4 19 -0.2007 -0.0173
-1 4 20 1.7417 -0.2203
-1 4 21 0.5041 0.0779
-1 4 22 3.2067 -0.3260
-1 4 23 1.6477 -0.1346
-1 4 24 -6.7156 0.6281
-1 4 25 0.2817 1.1223
-1 4 26 -3.4539 -1.9963
-1 5 1 -13.2491 1.2719
-1 5 2 -8.3605 1.0871
-1 5 3 5.1752 -0.8390
-1 5 4 18.3934 -1.0995
-1 5 5 -4.1086 0.2695
-1 5 6 -6.7552 1.1184
-1 5 7 2.2676 0.2478
-1 5 8 -1.9840 0.5921
-1 5 9 -0.5623 -0.2250
-1 5 10 8.1424 -0.0516
-1 5 11 -0.7288 -0.0962
-1 5 12 -5.4405 -0.0434
-1 5 13 0.7816 0.3342
-1 5 14 2.7645 0.4682
-1 5 15 -2.9066 0.2071
-1 5 16 1.1108 0.0287
-1 5 17 -0.5917 0.0687
-1 5 18 0.2837 -0.2497
-1 5 19 1.2179 -0.0321
-1 5 20 -0.8549 -0.1883
-1 5 21 -2.7600 0.1944
-1 5 22 2.9879 -0.5346
-1 5 23 7.1286 -0.6509
-1 5 24 -0.0022 -0.2339
-1 5 25 -0.6816 1.1102
-1 6 1 -3.5226 1.7521
-1 6 2 -9.0250 1.0345
-1 6 3 -9.8692 -0.3440
-1 6 4 8.3450 -1.0518
-1 6 5 2.3182 -2.2329
-1 6 6 -2.8740 0.0002
-1 6 7 3.0649 0.2151
-1 6 8 -1.6476 0.3255
-1 6 9 -0.6400 0.0865
-1 6 10 0.0190 -0.3066
-1 6 11 3.2699 -0.2370
-1 6 12 -3.1439 -0.3433
-1 6 13 1.2847 -0.1585
-1 6 14 4.4961 -0.3088
-1 6 15 -0.6787 0.1391
-1 6 16 -3.2993 0.3340
-1 6 17 0.4677 0.0694
-1 6 18 0.6137 -0.0620
-1 6 19 -2.5498 -0.1160
-1 6 20 0.9530 0.1002
-1 6 21 -2.9357 0.4460
-1 6 22 -4.7270 -0.1452
-1 6 23 2.6798 -0.2407
-1 6 24 1.0773 -0.3753
-1 7 1 4.7096 -0.1461
-1 7 2 6.6727 3.0150
-1 7 3 -7.3708 0.9409
-1 7 4 0.0532 1.7932
-1 7 5 1.5863 -1.4333
-1 7 6 -1.6609 -0.9421
-1 7 7 -1.6851 0.0196
-1 7 8 -0.8646 0.0507
-1 7 9 3.5001 0.6596
-1 7 10 -2.1393 0.1400
-1 7 11 0.7796 0.1422
-1 7 12 -2.4026 -0.1609
-1 7 13 -1.4533 0.4050
-1 7 14 -0.3123 -0.2716
-1 7 15 7.2739 -0.3241
-1 7 16 -6.3297 0.2077
-1 7 17 4.5117 0.3062
-1 7 18 6.2136 0.2474
-1 7 19 -5.7863 -0.4385
-1 7 20 -0.1079 0.2293
-1 7 21 1.9053 0.3446
-1 7 22 -1.0822 0.1848
-1 7 23 1.1159 -0.2361
-1 8 1 -6.9499 -5.5138
-1 8 2 6.4286 0.5167
-1 8 3 -1.4256 1.0294
-1 8 4 1.1140 1.8538
-1 8 5 3.4371 0.9077
-1 8 6 0.5599 -0.7172
-1 8 7 -2.7592 -0.4185
-1 8 8 -1.9810 -0.3634
-1 8 9 1.5870 0.2013
-1 8 10 1.1285 0.0765
-1 8 11 -1.6905 0.2562
-1 8 12 1.0446 -0.2400
-1 8 13 0.5213 0.2162
-1 8 14 -4.1120 0.0305
-1 8 15 4.4327 -0.0519
-1 8 16 -12.6849 -0.2525
-1 8 17 3.7065 -0.1337
-1 8 18 10.4696 0.5344
-1 8 19 0.8176 -0.3588
-1 8 20 -4.1255 -0.0097
-1 8 21 -2.2290 0.0362
-1 8 22 3.5375 0.6066
-1 9 1 -3.6977 -3.2369
-1 9 2 -0.7416 -3.6991
-1 9 3 -6.7604 -0.2652
-1 9 4 -1.3898 -0.3070
-1 9 5 4.9415 1.7038
-1 9 6 0.7725 0.0728
-1 9 7 -0.3621 -0.3597
-1 9 8 0.1811 -0.4069
-1 9 9 -1.6437 -0.2361
-1 9 10 3.1073 -0.1586
-1 9 11 -2.4795 -0.0692
-1 9 12 -0.8049 0.0574
-1 9 13 -0.9024 -0.0593
-1 9 14 5.9599 -0.2963
-1 9 15 5.1276 -0.0319
-1 9 16 -11.7372 0.0702
-1 9 17 -9.8922 -0.4054
-1 9 18 2.2056 -0.1161
-1 9 19 10.4338 -0.1944
-1 9 20 -3.1131 0.1313
-1 9 21 -6.8025 -0.5696
-1 10 1 6.9713 4.3345
-1 10 2 6.6012 -1.7395
-1 10 3 -6.6770 -1.2728
-1 10 4 -3.9803 -1.3756
-1 10 5 2.3896 0.9097
-1 10 6 -1.8872 0.5729
-1 10 7 0.1268 0.5620
-1 10 8 2.7861 0.0347
-1 10 9 -2.2437 -0.0252
-1 10 10 0.6729 0.1629
-1 10 11 2.8236 -0.2777
-1 10 12 1.9499 0.3885
-1 10 13 -9.2253 0.2627
-1 10 14 4.6915 0.1946
-1 10 15 4.5260 -0.0949
-1 10 16 15.6710 0.1328
-1 10 17 -12.6105 0.4609
-1 10 18 -12.3141 0.1665
-1 10 19 10.6477 -0.7708
-1 11 1 1.2603 3.7111
-1 11 2 10.9721 2.4482
-1 11 3 -1.7982 -0.6846
-1 11 4 -0.3551 -1.0261
-1 11 5 3.3071 -0.5360
-1 11 6 -2.2976 -0.2519
-1 11 7 -2.3804 0.4073
-1 11 8 3.1405 0.1921
-1 11 9 0.3808 0.0103
-1 11 10 -5.3291 0.2389
-1 11 11 -0.3664 -0.5285
-1 11 12 7.5402 0.0064
-1 11 13 -0.6236 -0.0125
-1 11 14 -3.4043 -0.0174
-1 11 15 -21.7002 0.1014
-1 11 16 29.4942 -0.2929
-1 11 17 5.3191 -0.2765
-1 11 18 -10.5710 1.1564
-1 12 1 -6.7840 -1.6122
-1 12 2 5.6814 1.9456
-1 12 3 -0.9860 0.8561
-1 12 4 -1.1872 0.1495
-1 12 5 2.6381 -0.5489
-1 12 6 0.6215 -0.2144
-1 12 7 -1.5847 -0.5392
-1 12 8 2.6756 0.0756
-1 12 9 2.7533 0.0171
-1 12 10 -2.9848 0.4310
-1 12 11 -5.7030 -0.1277
-1 12 12 -1.0888 -0.2794
-1 12 13 10.8491 0.3391
-1 12 14 10.1514 -0.1382
-1 12 15 -34.9104 -0.0727
-1 12 16 6.5953 0.5581
-1 12 17 6.9084 -1.1896
-1 13 1 -5.4903 -1.9782
-1 13 2 -1.4683 -1.0580
-1 13 3 -1.8204 1.0550
-1 13 4 -0.5372 0.3960
-1 13 5 -0.5092 -0.2272
-1 13 6 -3.9717 0.8325
-1 13 7 -2.0127 -0.6630
-1 13 8 3.8941 -0.2406
-1 13 9 2.6575 -0.2350
-1 13 10 -2.5261 0.1642
-1 13 11 -1.7262 0.1754
-1 13 12 -3.9138 -0.3991
-1 13 13 2.4842 -0.0575
-1 13 14 19.0170 0.3513
-1 13 15 -12.4748 -0.3505
-1 14 1 5.8273 0.3756
-1 14 2 2.4485 -1.4555
-1 14 3 -4.5686 0.2643
-1 14 4 0.6706 0.1538
-1 14 5 5.8026 -0.5106
-1 14 6 -3.5231 0.8693
-1 14 7 -3.5742 0.3199
-1 14 8 1.8410 -0.1833
-1 14 9 7.2094 -0.2227
-1 14 10 -5.2309 0.2509
-1 14 11 -7.6048 -0.1014
-1 14 12 5.2901 0.2547
-1 14 13 -3.4776 -0.7125
-1 15 1 3.2500 0.6439
-1 15 2 9.9972 0.2603
-1 15 3 3.6182 -0.4213
-1 15 4 -5.1810 0.2375
-1 15 5 2.0694 -0.3883
-1 15 6 -0.4350 -0.2741
-1 15 7 0.9958 0.6577
-1 15 8 1.0268 0.1656
-1 15 9 8.2554 -0.4772
-1 15 10 3.7265 0.6587
-1 15 11 -14.3680 -0.0820
-1 16 1 -10.9549 -0.7578
-1 16 2 -10.0886 1.0291
-1 16 3 14.9484 -0.2858
-1 16 4 2.9378 0.0338
-1 16 5 -6.1349 0.0002
-1 16 6 -7.2587 -0.4189
-1 16 7 -6.5959 -0.0146
-1 16 8 5.2241 0.3847
-1 16 9 0.8563 -0.7703
-1 17 1 7.2899 -1.0162
-1 17 2 -29.5180 -0.3261
-1 17 3 3.5200 0.3392
-1 17 4 14.5133 0.1512
-1 17 5 2.6344 -0.5527
-1 17 6 1.6909 0.0348
-1 18 1 27.2765 0.9363
-1 18 2 -13.3418 -1.0051
-1 18 3 -9.7689 0.0201
0 -19 1 -3.2182 0.8609
0 -19 2 1.1875 -0.7382
0 -19 3 9.8163 0.1521
0 -19 4 4.9698 0.4906
0 -19 5 -2.0043 -1.6940
0 -19 6 -5.5001 0.2133
0 -19 7 3.8604 -0.0597
0 -19 8 0.7955 0.2231
0 -19 9 11.1823 -0.5988
0 -19 10 -7.3690 -0.1536
0 -19 11 -5.6828 0.1022
0 -19 12 4.9061 -0.2709
0 -19 13 4.1971 -0.5795
0 -19 14 -0.8764 0.3802
0 -19 15 -6.3099 0.6023
0 -19 16 4.8303 -0.6813
0 -19 17 0.8413 -0.4060
0 -18 1 -7.6299 0.4614
0 -18 2 -6.7234 0.6281
0 -18 3 0.7230 -0.3592
0 -18 4 2.9540 1.4552
0 -18 5 3.0250 -0.2294
0 -18 6 -4.5633 -0.0752
0 -18 7 -0.3884 -0.1972
0 -18 8 -5.3021 0.5639
0 -18 9 11.8872 -0.0823
0 -18 10 -2.6838 -0.3641
0 -18 11 -4.4418 0.8423
0 -18 12 0.7892 -0.0709
0 -18 13 1.2858 -0.4288
0 -18 14 1.1789 -0.2183
0 -18 15 -4.7506 0.4700
0 -18 16 -1.2135 0.1633
0 -18 17 0.2276 -0.3062
0 -18 18 -3.7688 0.0255
0 -18 19 8.9361 -0.1172
0 -18 20 -15.6980 0.9066
0 -18 21 -1.2116 -0.4870
0 -17 1 -0.0340 -1.2396
0 -17 2 -6.3233 0.6993
0 -17 3 -1.6479 -0.6418
0 -17 4 -2.6212 0.2191
0 -17 5 -0.4571 0.3568
0 -17 6 0.6089 0.0778
0 -17 7 -2.3058 0.0229
0 -17 8 -9.6162 0.2137
0 -17 9 8.0587 0.0799
0 -17 10 -2.9731 -0.9349
0 -17 11 -2.0698 0.7492
0 -17 12 3.1741 0.1018
0 -17 13 1.6168 -0.0255
0 -17 14 1.9250 0.2157
0 -17 15 0.1295 -0.5812
0 -17 16 -0.1344 0.0368
0 -17 17 0.1232 -0.0144
0 -17 18 -4.9064 -0.0991
0 -17 19 19.4541 -0.3948
0 -17 20 -5.5517 0.5311
0 -17 21 -5.8255 0.2505
0 -17 22 -3.4515 -0.9310
0 -17 23 -1.6620 0.8672
0 -16 1 9.4140 -0.4859
0 -16 2 -4.0428 -0.1518
0 -16 3 4.3971 -0.1485
0 -16 4 4.7610 -0.1135
0 -16 5 -7.4519 -0.1740
0 -16 6 8.1201 -0.4927
0 -16 7 5.9321 0.4515
0 -16 8 -9.0320 0.0620
0 -16 9 3.7886 0.3799
0 -16 10 -1.1802 -0.8755
0 -16 11 -5.4083 0.0771
0 -16 12 0.8811 0.0841
0 -16 13 0.3102 -0.5381
0 -16 14 1.6491 1.0816
0 -16 15 2.2059 -0.2344
0 -16 16 -1.7970 -0.1941
0 -16 17 2.4210 -0.0280
0 -16 18 -11.8051 -0.2900
0 -16 19 11.1232 -0.1862
0 -16 20 3.7766 -0.1252
0 -16 21 9.3417 0.6023
0 -16 22 -0.0011 -0.7599
0 -16 23 -13.8315 0.0153
0 -16 24 7.8898 -0.6568
0 -16 25 9.6267 0.4593
0 -15 1 9.5762 1.0921
0 -15 2 -6.7859 -0.3997
0 -15 3 1.0021 -0.2441
0 -15 4 11.0059 0.3183
0 -15 5 -11.9766 0.1737
0 -15 6 0.7682 -0.9155
0 -15 7 9.3843 0.4805
0 -15 8 2.3292 0.2319
0 -15 9 -0.0349 0.3687
0 -15 10 3.0900 -0.0218
0 -15 11 -3.2583 -0.3114
0 -15 12 0.6163 0.4761
0 -15 13 -2.3934 -0.7871
0 -15 14 -3.5227 0.4206
0 -15 15 4.1065 0.2357
0 -15 16 -4.3851 0.3103
0 -15 17 4.8623 0.4486
0 -15 18 -10.3045 -0.4335
0 -15 19 -1.1378 0.0884
0 -15 20 -11.7112 -0.2024
0 -15 21 5.6786 0.5816
0 -15 22 12.6510 0.1027
0 -15 23 -15.0191 0.6232
0 -15 24 -0.6894 -0.8902
0 -15 25 6.2867 -0.2542
0 -15 26 -9.1253 0.6396
0 -14 1 5.3870 0.2849
0 -14 2 -8.2518 0.6701
0 -14 3 -2.8123 0.0955
0 -14 4 7.0822 -0.4419
0 -14 5 -5.8346 0.6661
0 -14 6 -5.4584 -1.0590
0 -14 7 -5.3669 -0.3542
0 -14 8 5.7811 0.5461
0 -14 9 -0.7873 -0.0601
0 -14 10 1.9846 0.5537
0 -14 11 -1.9589 -0.5413
0 -14 12 4.0805 0.2176
0 -14 13 4.2524 0.0214
0 -14 14 -5.2003 -0.2103
0 -14 15 3.3040 -0.2771
0 -14 16 -1.7384 0.1167
0 -14 17 6.1582 0.7956
0 -14 18 -0.5585 -0.2924
0 -14 19 7.0442 0.0338
0 -14 20 -9.4886 -0.3298
0 -14 21 -4.9451 -0.0073
0 -14 22 5.7143 -0.1729
0 -14 23 -7.1025 1.1253
0 -14 24 3.7980 0.0820
0 -14 25 1.0641 -0.2983
0 -14 26 -12.6876 0.6987
0 -14 27 6.8932 -0.0120
0 -13 1 7.0569 -2.1883
0 -13 2 -4.6584 0.1315
0 -13 3 0.5513 1.6974
0 -13 4 0.5771 -0.6233
0 -13 5 0.9010 1.0464
0 -13 6 2.3214 -0.0595
0 -13 7 -7.1860 -1.2995
0 -13 8 0.3818 0.2446
0 -13 9 0.4587 -0.3789
0 -13 10 -0.0524 0.6040
0 -13 11 -7.2974 -0.0721
0 -13 12 -0.1351 -0.5013
0 -13 13 6.4526 0.1645
0 -13 14 -1.1893 -0.1448
0 -13 15 -1.3982 -0.4361
0 -13 16 -0.5361 -0.2834
0 -13 17 1.5539 0.4727
0 -13 18 -1.2384 -0.0923
0 -13 19 6.2420 0.2972
0 -13 20 2.3743 -0.2285
0 -13 21 8.4194 -0.2290
0 -13 22 0.0272 -0.6471
0 -13 23 -11.6723 -0.0548
0 -13 24 11.0720 0.2213
0 -13 25 4.6046 -0.4121
0 -13 26 -5.2228 0.1526
0 -13 27 0.6205 -0.1893
0 -13 28 5.0094 0.1647
0 -12 1 5.4043 -0.8247
0 -12 2 0.8569 -2.4956
0 -12 3 4.7549 0.8220
0 -12 4 -2.3824 0.0532
0 -12 5 3.0237 0.2254
0 -12 6 0.3587 1.5392
0 -12 7 0.2837 -0.6519
0 -12 8 -1.4930 -0.0424
0 -12 9 3.6476 -0.1401
0 -12 10 7.1923 -0.0241
0 -12 11 -8.8643 0.7023
0 -12 12 -3.2933 0.0389
0 -12 13 1.4481 0.1120
0 -12 14 2.4969 -0.0414
0 -12 15 -3.4729 -0.4058
0 -12 16 -1.5848 -0.2273
0 -12 17 1.9015 0.0435
0 -12 18 -2.8118 -0.2698
0 -12 19 -7.7285 0.4033
0 -12 20 -5.9496 0.1398
0 -12 21 10.4448 -0.0813
0 -12 22 9.7277 0.1157
0 -12 23 -14.3223 -0.5728
0 -12 24 2.7573 0.0624
0 -12 25 2.7859 0.0158
0 -12 26 3.2153 -0.3829
0 -12 27 -2.2955 -0.4801
0 -12 28 9.6178 -0.0269
0 -11 1 -3.2850 3.1793
0 -11 2 -1.4988 -1.3164
0 -11 3 5.2846 -1.7851
0 -11 4 -5.2290 0.5508
0 -11 5 7.7459 -1.5424
0 -11 6 -1.3381 1.1332
0 -11 7 0.2386 -0.0611
0 -11 8 -4.6987 -0.6667
0 -11 9 -3.1611 0.3072
0 -11 10 12.9331 -0.8093
0 -11 11 -2.3883 0.1007
0 -11 12 -1.3478 0.3792
0 -11 13 -2.0004 0.3532
0 -11 14 3.7231 0.4024
0 -11 15 0.1526 -0.2493
0 -11 16 -4.9513 -0.0032
0 -11 17 5.1750 -0.0113
0 -11 18 8.0907 -0.2065
0 -11 19 -7.3927 0.0079
0 -11 20 -9.1193 0.2993
0 -11 21 -3.9225 -0.0750
0 -11 22 10.4335 0.4598
0 -11 23 -3.9926 -0.3251
0 -11 24 -4.0080 -0.0188
0 -11 25 -3.0031 0.6228
0 -11 26 0.8064 0.2343
0 -11 27 -4.8446 -0.2646
0 -11 28 4.6789 0.0554
0 -11 29 0.7116 1.0046
0 -10 1 -0.4150 1.9589
0 -10 2 -5.4963 2.5317
0 -10 3 3.3503 -1.4534
0 -10 4 -9.4764 1.1659
0 -10 5 1.7620 -0.9408
0 -10 6 3.8327 0.5706
0 -10 7 2.7318 1.0327
0 -10 8 0.8663 -0.6769
0 -10 9 -9.4003 0.2223
0 -10 10 2.7284 -0.4122
0 -10 11 2.1156 -0.2848
0 -10 12 1.7731 -0.2327
0 -10 13 -3.1012 -0.0392
0 -10 14 2.3912 0.5375
0 -10 15 2.3228 -0.0841
0 -10 16 -5.6502 0.0762
0 -10 17 -1.6118 -0.1327
0 -10 18 10.3674 0.1511
0 -10 19 2.8080 -0.1248
0 -10 20 -1.5435 0.0979
0 -10 21 -4.9598 0.1929
0 -10 22 2.1872 0.3699
0 -10 23 3.7568 -0.1903
0 -10 24 -0.8319 -0.1464
0 -10 25 -1.9069 0.1861
0 -10 26 -0.2992 0.4612
0 -10 27 -1.8819 0.0884
0 -10 28 -4.8436 -0.2651
0 -10 29 1.8773 1.0286
0 -9 1 3.9792 -2.3034
0 -9 2 1.4137 1.6147
0 -9 3 4.8121 -0.4015
0 -9 4 -3.3778 -0.0764
0 -9 5 -5.5938 -0.2262
0 -9 6 -2.1075 -0.5394
0 -9 7 -0.6858 1.4653
0 -9 8 6.4930 0.6606
0 -9 9 -0.6579 0.0589
0 -9 10 -2.1224 -0.1322
0 -9 11 -1.2887 0.3043
0 -9 12 2.4135 0.0507
0 -9 13 -4.0674 -0.3003
0 -9 14 3.0938 0.4715
0 -9 15 2.0292 0.1189
0 -9 16 -1.2894 0.1769
0 -9 17 -3.9555 -0.2966
0 -9 18 -1.5834 -0.0992
0 -9 19 5.5417 -0.0643
0 -9 20 0.6728 -0.2438
0 -9 21 0.1268 0.0215
0 -9 22 -1.9129 0.1524
0 -9 23 3.2476 -0.1686
0 -9 24 3.2224 -0.0891
0 -9 25 0.5129 -0.3360
0 -9 26 -1.6320 -0.0687
0 -9 27 5.5827 -0.0297
0 -9 28 -3.4849 -0.5643
0 -9 29 2.0405 0.4347
0 -8 1 -9.2610 -0.9730
0 -8 2 4.5013 -0.0404
0 -8 3 3.0452 0.3018
0 -8 4 1.6360 -1.0745
0 -8 5 7.1343 -0.4420
0 -8 6 -3.5808 -1.9119
0 -8 7 -6.8507 -0.3341
0 -8 8 2.3716 0.4037
0 -8 9 -4.2436 0.2410
0 -8 10 5.3801 -0.6200
0 -8 11 -0.7755 -0.7073
0 -8 12 2.6228 0.0709
0 -8 13 -4.4479 -0.5498
0 -8 14 -2.6048 -0.0697
0 -8 15 2.9746 0.1530
0 -8 16 0.5091 0.3566
0 -8 17 2.4309 0.0807
0 -8 18 -5.3665 -0.2818
0 -8 19 -0.7446 -0.1620
0 -8 20 2.0060 -0.1151
0 -8 21 0.2796 -0.0546
0 -8 22 -3.8995 -0.0475
0 -8 23 -0.6138 -0.2060
0 -8 24 1.6375 0.0806
0 -8 25 5.3964 -0.1610
0 -8 26 -5.2371 -0.4621
0 -8 27 -0.2766 -0.0409
0 -8 28 1.1865 -0.7055
0 -8 29 4.4744 0.0595
0 -7 1 -11.3882 0.2495
0 -7 2 2.5877 1.3374
0 -7 3 -2.9665 1.9020
0 -7 4 -10.1798 0.3237
0 -7 5 9.7187 0.9740
0 -7 6 7.3407 -0.7959
0 -7 7 -6.2484 -0.4503
0 -7 8 10.1796 0.1040
0 -7 9 -13.1370 0.9653
0 -7 10 -0.4750 0.9673
0 -7 11 0.7065 -0.7644
0 -7 12 2.6987 -0.0557
0 -7 13 6.7853 -0.2538
0 -7 14 -8.7841 -0.6374
0 -7 15 -0.7571 -0.2294
0 -7 16 -1.4768 0.2610
0 -7 17 3.1298 0.3726
0 -7 18 2.4421 0.1229
0 -7 19 -7.1992 -0.0855
0 -7 20 3.0393 -0.0427
0 -7 21 2.0561 0.1945
0 -7 22 -3.3798 0.3235
0 -7 23 -2.3692 0.0494
0 -7 24 -5.5298 0.3154
0 -7 25 8.5299 0.7339
0 -7 26 1.1041 0.0004
0 -7 27 -6.7177 0.3498
0 -7 28 -3.8215 0.1006
0 -7 29 4.3356 -0.2473
0 -6 1 -1.6336 -3.8747
0 -6 2 13.7587 -0.9715
0 -6 3 -0.5912 1.9553
0 -6 4 -6.5689 -0.1294
0 -6 5 -8.9995 1.4866
0 -6 6 11.2649 -0.0774
0 -6 7 -10.3582 -1.2619
0 -6 8 13.3157 -0.2655
0 -6 9 5.4465 0.0265
0 -6 10 -5.2584 1.6456
0 -6 11 -4.4457 0.6801
0 -6 12 -6.7058 0.2413
0 -6 13 12.8497 0.6400
0 -6 14 1.8231 -0.2273
0 -6 15 -1.6042 -0.3745
0 -6 16 -3.4147 0.0052
0 -6 17 -0.6816 0.2092
0 -6 18 6.1317 0.2257
0 -6 19 -3.2739 0.1532
0 -6 20 -0.3579 -0.2860
0 -6 21 3.0249 -0.2490
0 -6 22 1.8351 -0.0129
0 -6 23 -0.2602 -0.0949
0 -6 24 -8.6550 -0.2381
0 -6 25 3.7299 0.2726
0 -6 26 5.6876 0.4066
0 -6 27 0.3897 0.0492
0 -6 28 -6.9781 0.4283
0 -6 29 0.5272 -0.0892
0 -5 1 -16.8973 -1.3734
0 -5 2 16.7538 -4.6725
0 -5 3 -4.8744 0.8219
0 -5 4 11.1124 -0.5334
0 -5 5 -11.3951 1.3564
0 -5 6 12.9023 1.4168
0 -5 7 -13.1982 -1.6835
0 -5 8 -12.4120 -0.9934
0 -5 9 15.6431 -1.5080
0 -5 10 10.4708 -0.5506
0 -5 11 -1.1090 0.6004
0 -5 12 -12.0055 -0.2043
0 -5 13 -1.1910 0.4022
0 -5 14 5.6008 0.0753
0 -5 15 5.1995 -0.2874
0 -5 16 -3.2601 -0.3947
0 -5 17 -0.1436 -0.0513
0 -5 18 -1.5317 0.0948
0 -5 19 3.6313 0.3914
0 -5 20 -1.2077 0.0069
0 -5 21 -1.0144 -0.0783
0 -5 22 4.5565 -0.3775
0 -5 23 3.2711 -0.2305
0 -5 24 -6.5548 -0.2450
0 -5 25 -0.5334 -0.7612
0 -5 26 1.8700 0.0495
0 -5 27 4.9101 -0.3270
0 -5 28 -4.7690 -0.2944
0 -5 29 1.0747 -0.4470
0 -4 1 -15.9554 6.4717
0 -4 2 8.8108 -3.6055
0 -4 3 -13.4259 -2.3766
0 -4 4 -2.6311 -0.1054
0 -4 5 -8.7100 0.4996
0 -4 6 26.5316 2.4944
0 -4 7 1.2885 1.1261
0 -4 8 -27.0165 0.1826
0 -4 9 -9.5309 -0.2610
0 -4 10 13.5937 -1.3167
0 -4 11 7.7463 0.3616
0 -4 12 -3.4911 0.0533
0 -4 13 -5.1238 0.1650
0 -4 14 -4.9225 0.3022
0 -4 15 6.2563 0.1444
0 -4 16 -3.8234 -0.4229
0 -4 17 3.8939 -0.3555
0 -4 18 -5.6716 -0.1408
0 -4 19 1.5564 0.2161
0 -4 20 0.1164 0.2712
0 -4 21 -3.0571 0.5878
0 -4 22 -0.1124 0.1086
0 -4 23 6.2343 0.0583
0 -4 24 -3.2448 0.3805
0 -4 25 -0.7794 -0.1204
0 -4 26 -0.9998 0.1458
0 -4 27 4.5507 0.3284
0 -4 28 -4.5484 0.4177
0 -4 29 6.0276 -0.4787
0 -3 1 8.5537 9.0618
0 -3 2 21.8167 1.7755
0 -3 3 11.0721 -4.8255
0 -3 4 -17.9558 -0.9552
0 -3 5 -32.5233 -1.6520
0 -3 6 30.3277 -0.4297
0 -3 7 22.4631 1.5995
0 -3 8 -7.9310 0.3376
0 -3 9 -17.1683 0.6935
0 -3 10 -0.0268 -1.0029
0 -3 11 4.8032 -0.4996
0 -3 12 -1.1434 0.0125
0 -3 13 2.9567 0.1069
0 -3 14 -4.2091 0.4482
0 -3 15 4.8483 0.4727
0 -3 16 -4.8023 0.1085
0 -3 17 2.2485 -0.2791
0 -3 18 -0.2366 -0.2786
0 -3 19 0.3570 -0.4696
0 -3 20 0.9722 -0.2993
0 -3 21 -0.3761 0.1894
0 -3 22 -4.7320 0.1137
0 -3 23 3.8061 -0.0051
0 -3 24 -1.6836 -0.1212
0 -3 25 3.9968 -0.0864
0 -3 26 -3.4092 -0.4141
0 -3 27 5.2453 0.0687
0 -3 28 -5.1816 0.6539
0 -3 29 5.0440 0.2594
0 -2 1 -28.7747 5.6870
0 -2 3 45.0589 -0.8716
0 -2 4 6.3311 -0.1142
0 -2 5 -50.2633 -1.1328
0 -2 6 1.4620 -1.6116
0 -2 7 31.4730 0.6761
0 -2 8 -3.5444 0.4719
0 -2 9 -2.5558 0.7877
0 -2 10 5.1373 0.2544
0 -2 11 3.8124 -0.7850
0 -2 12 -5.1632 -0.8401
0 -2 13 -3.7187 -0.4879
0 -2 14 1.4207 0.0757
0 -2 15 6.9451 0.1878
0 -2 16 -2.6001 0.4099
0 -2 17 -2.1217 0.1848
0 -2 18 0.2761 0.3041
0 -2 19 -0.8416 -0.1070
0 -2 20 1.5715 -0.3099
0 -2 21 2.3476 -0.2281
0 -2 22 -0.6184 0.1413
0 -2 23 -1.2506 0.2438
0 -2 24 -7.7059 0.0868
0 -2 25 7.8417 0.2143
0 -2 26 -6.5004 -0.6357
0 -2 27 6.2860 -0.2047
0 -2 28 -4.3754 -0.4632
0 -2 29 -2.4276 0.6181
0 -1 3 38.9175 3.0978
0 -1 4 36.1970 0.5874
0 -1 5 -29.1190 -0.2788
0 -1 6 -35.2301 -0.9816
0 -1 7 38.4279 -0.7054
0 -1 8 -12.3304 0.6477
0 -1 9 -16.4496 0.5743
0 -1 10 4.4935 1.4907
0 -1 11 15.2291 0.8369
0 -1 12 4.5988 -0.1859
0 -1 13 -14.0955 -0.4744
0 -1 14 -2.2253 -0.1625
0 -1 15 7.3774 -0.2149
0 -1 16 -0.2485 0.0466
0 -1 17 -2.0108 0.1567
0 -1 18 2.6376 0.2089
0 -1 19 -2.9828 0.2919
0 -1 20 -3.2148 0.2281
0 -1 21 -0.9504 -0.2534
0 -1 22 6.9268 0.0029
0 -1 23 2.1690 0.1959
0 -1 24 -9.8665 0.2441
0 -1 25 6.5758 0.6878
0 -1 26 -9.9539 0.2142
0 -1 27 5.8385 0.8302
0 -1 28 -0.5960 -0.0961
0 0 3 1.4262 2.6196
0 0 4 41.3169 0.6163
0 0 5 8.7281 0.2935
0 0 6 -53.1801 -0.3800
0 0 7 36.6891 -1.8458
0 0 8 13.6147 -1.0203
0 0 9 -18.3749 -0.8644
0 0 10 -24.0397 0.1023
0 0 11 10.3925 0.5944
0 0 12 17.2495 0.6059
0 0 13 -7.1504 -0.0410
0 0 14 -6.7223 -0.1184
0 0 15 5.1676 -0.1699
0 0 16 1.8749 -0.3918
0 0 17 -6.5034 -0.0394
0 0 18 7.2913 -0.1505
0 0 19 5.1884 -0.2237
0 0 20 -3.2251 -0.0728
0 0 21 -6.1557 -0.2631
0 0 22 3.6967 -0.4565
0 0 23 6.5554 -0.2948
0 0 24 -2.8112 -0.5685
0 0 25 8.7216 -0.5064
0 0 26 -5.6944 -0.6667
0 0 27 1.6924 -0.1242
0 0 28 2.9773 0.4878
0 1 2 -34.0475 -2.0440
0 1 3 -28.5048 0.7008
0 1 4 22.4477 0.3470
0 1 5 33.2280 1.6604
0 1 6 -47.5862 1.3199
0 1 7 3.4269 0.3937
0 1 8 25.0194 -0.7390
0 1 9 18.9897 -0.6942
0 1 10 -23.9620 -0.4438
0 1 11 -7.3971 -0.6078
0 1 12 7.6083 0.3439
0 1 13 2.8941 0.2861
0 1 14 -5.5356 -0.0374
0 1 15 2.0821 0.2765
0 1 16 6.1907 -0.1429
0 1 17 -11.8753 -0.0180
0 1 18 -0.7514 0.3462
0 1 19 6.1691 0.3667
0 1 20 2.0640 0.1096
0 1 21 -1.9965 0.1260
0 1 22 -4.4182 0.0848
0 1 23 1.1139 0.3709
0 1 24 -3.8983 0.0949
0 1 25 4.3281 0.0493
0 1 26 3.4844 -0.4715
0 1 27 -1.3862 -1.2086
0 2 1 35.4026 -3.4321
0 2 2 4.2119 -1.1732
0 2 3 -25.8524 -0.6191
0 2 4 -2.5830 -1.1625
0 2 5 35.7864 -0.0867
0 2 6 -20.8556 0.9042
0 2 7 -15.2622 1.3519
0 2 8 -6.4782 0.4134
0 2 9 18.5032 0.0310
0 2 10 3.1173 0.2148
0 2 11 -1.6232 -0.3738
0 2 12 -3.7133 -0.1833
0 2 13 1.1257 0.3350
0 2 14 -4.1038 -0.1295
0 2 15 0.0626 0.1658
0 2 16 7.5814 -0.0085
0 2 17 -3.5337 -0.3809
0 2 18 -4.0737 -0.1136
0 2 19 -2.1075 0.2470
0 2 20 -0.7970 0.3877
0 2 21 3.3377 0.0710
0 2 22 -0.8262 0.1713
0 2 23 -0.2554 0.4803
0 2 24 -5.3782 0.5574
0 2 25 -5.6008 0.7236
0 2 26 1.2001 0.5933
0 2 27 -0.4105 0.1192
0 3 0 -8.6245 6.8986
0 3 1 5.9469 1.7475
0 3 2 3.2172 -0.7494
0 3 3 -10.0133 -0.6725
0 3 4 -13.0715 0.0492
0 3 5 23.5604 -1.8443
0 3 6 -2.7228 -0.2626
0 3 7 3.5612 0.1498
0 3 8 -6.4277 0.4587
0 3 9 -10.2826 0.1125
0 3 10 0.9831 -0.0718
0 3 11 5.9219 0.0654
0 3 12 2.8241 -0.3985
0 3 13 0.2613 0.1543
0 3 14 -3.0896 0.0122
0 3 15 -0.0792 0.0801
0 3 16 -0.3567 0.1018
0 3 17 3.2961 -0.2831
0 3 18 4.1834 -0.2692
0 3 19 0.1011 -0.5745
0 3 20 -3.7281 -0.2662
0 3 21 -0.4498 -0.4267
0 3 22 5.5316 -0.3749
0 3 23 2.9025 -0.5425
0 3 24 2.4900 0.1689
0 3 25 0.3694 -0.2079
0 3 26 -4.2174 -1.0556
0 4 0 4.4670 -2.5713
0 4 1 15.5156 3.7572
0 4 2 3.3453 1.4847
0 4 3 -2.0960 -0.9755
0 4 4 -12.4135 1.4599
0 4 5 9.0299 -0.9874
0 4 6 -6.9241 -0.6010
0 4 7 4.4016 -0.2110
0 4 8 13.7990 0.0708
0 4 9 -3.0843 0.4176
0 4 10 -5.7074 0.0092
0 4 11 -3.9430 0.1272
0 4 12 3.4526 -0.2662
0 4 13 1.9373 -0.1792
0 4 14 -0.5357 0.1489
0 4 15 3.7514 0.0976
0 4 16 -4.7023 0.2349
0 4 17 -4.9151 0.1375
0 4 18 4.0447 0.5159
0 4 19 4.9127 0.2115
0 4 20 -2.7847 0.0825
0 4 21 -6.5064 -0.1954
0 4 22 4.5790 -0.1296
0 4 23 -1.7041 -0.5574
0 4 24 -0.1543 0.3978
0 4 25 7.5696 0.5280
0 5 0 -11.3170 -5.2672
0 5 1 1.3243 -1.1219
0 5 2 5.5247 1.7523
0 5 3 4.9862 0.0357
0 5 4 -3.2139 0.8310
0 5 5 2.8728 0.4650
0 5 6 -5.4894 -0.9477
0 5 7 -9.5365 -0.1262
0 5 8 2.4906 -0.3727
0 5 9 6.1191 -0.0034
0 5 10 2.9887 0.2612
0 5 11 -2.5970 0.1902
0 5 12 -3.1201 0.0882
0 5 13 0.7028 -0.4213
0 5 14 -2.1985 0.0928
0 5 15 3.8879 -0.0600
0 5 16 4.0286 -0.2305
0 5 17 -7.1451 -0.2786
0 5 18 -0.8557 0.1327
0 5 19 3.9495 0.2429
0 5 20 1.2175 0.6220
0 5 21 -7.4360 0.3014
0 5 22 2.6344 -0.0825
0 5 23 -0.0305 -0.0444
0 5 24 -7.2438 -0.0036
0 5 25 0.6009 0.9067
0 6 0 6.3190 0.6327
0 6 1 -8.8487 -1.6592
0 6 2 -6.0164 -1.4574
0 6 3 1.3883 0.6809
0 6 4 4.0409 0.4017
0 6 5 2.3059 1.4549
0 6 6 6.4400 0.0195
0 6 7 -3.8252 -0.0872
0 6 8 -5.6548 -0.1291
0 6 9 -2.0421 -0.1963
0 6 10 0.3968 0.0671
0 6 11 4.6156 0.0952
0 6 12 -4.1251 0.3337
0 6 13 2.8933 -0.1742
0 6 14 -2.3714 0.1480
0 6 15 -1.9230 0.3357
0 6 16 1.9698 -0.0047
0 6 17 0.3035 -0.2764
0 6 18 3.1641 -0.3158
0 6 19 -2.9049 -0.3844
0 6 20 6.3962 0.1972
0 6 21 -2.0306 0.2792
0 6 22 -1.8565 -0.1814
0 6 23 8.7267 0.1514
0 6 24 -2.0428 -0.5222
0 7 0 13.0842 0.4266
0 7 1 5.1879 2.1739
0 7 2 -4.7272 -2.0453
0 7 3 -5.4026 -0.9996
0 7 4 0.2047 -0.8663
0 7 5 -5.3696 0.0537
0 7 6 6.7834 0.9230
0 7 7 2.4806 -0.0696
0 7 8 3.1048 -0.2148
0 7 9 -1.1072 -0.1925
0 7 10 -3.0723 -0.0736
0 7 11 3.0744 -0.0980
0 7 12 -4.3780 -0.0808
0 7 13 1.7363 -0.2639
0 7 14 1.3502 -0.2236
0 7 15 4.1000 0.2249
0 7 16 -10.3941 0.0953
0 7 17 -2.1203 0.3240
0 7 18 9.0420 -0.2266
0 7 19 -8.1779 -0.2471
0 7 20 1.6709 0.0087
0 7 21 2.9312 -0.0962
0 7 22 -7.4232 0.1136
0 7 23 7.1230 0.1403
0 8 0 -2.9865 -2.2499
0 8 1 5.5164 1.3183
0 8 2 3.2076 1.4672
0 8 3 -0.9819 0.0641
0 8 4 4.7854 -0.8302
0 8 5 -7.4909 -0.9635
0 8 6 -1.9900 0.2331
0 8 7 -2.7326 0.3477
0 8 8 3.9223 0.1888
0 8 9 0.8416 -0.2313
0 8 10 1.4224 -0.0024
0 8 11 1.2932 0.1991
0 8 12 0.9664 0.2273
0 8 13 -3.6269 -0.1065
0 8 14 -1.1333 -0.4059
0 8 15 11.9842 0.1206
0 8 16 -6.8702 -0.3222
0 8 17 -4.1966 0.3968
0 8 18 5.6618 -0.1890
0 8 19 -1.4903 -0.0065
0 8 20 -5.5517 0.0539
0 8 21 3.0234 -0.3237
0 8 22 -5.8025 0.1883
0 9 0 -2.8117 0.9755
0 9 1 -0.0209 -2.8468
0 9 2 -0.5522 1.0926
0 9 3 -4.3206 1.6033
0 9 4 9.1561 0.0154
0 9 5 2.3947 0.3906
0 9 6 -1.2309 -0.4733
0 9 7 -4.0833 -0.0558
0 9 8 0.3110 0.5200
0 9 9 -2.7400 0.0434
0 9 10 1.8860 -0.0735
0 9 11 -4.3332 -0.0393
0 9 12 7.4640 0.3630
0 9 13 -2.0826 0.4145
0 9 14 -1.7437 -0.0303
0 9 15 2.0704 0.1053
0 9 16 1.0494 -0.0617
0 9 17 2.2392 0.4246
0 9 18 -0.2467 -0.2709
0 9 19 8.3769 0.1045
0 9 20 -5.8626 0.2418
0 10 0 0.2909 3.7692
0 10 1 4.9827 -1.6166
0 10 2 -0.2834 -1.5289
0 10 3 -8.9046 0.2625
0 10 4 2.3322 -0.4392
0 10 5 2.3890 0.4320
0 10 6 1.9604 0.0363
0 10 7 -0.6091 -0.3588
0 10 8 3.1870 -0.1909
0 10 9 -2.7614 0.1020
0 10 10 2.9497 -0.2269
0 10 11 -10.0717 -0.0696
0 10 12 1.4425 -0.3582
0 10 13 1.9929 -0.2632
0 10 14 5.1829 0.4075
0 10 15 -12.0055 -0.3153
0 10 16 2.1468 -0.2555
0 10 17 0.5910 0.5016
0 10 18 -4.3364 -0.1609
0 10 19 9.7430 -0.4689
0 11 0 -6.2804 0.2116
0 11 1 5.1518 2.1892
0 11 2 2.0373 -0.3905
0 11 3 -6.4478 -0.6607
0 11 4 1.1012 0.3793
0 11 5 -1.0422 -0.8116
0 11 6 0.4288 0.2060
0 11 7 -5.3400 0.3206
0 11 8 6.5194 -0.3163
0 11 9 -0.2936 0.3193
0 11 10 6.5479 -0.4713
0 11 11 -3.7664 0.4640
0 11 12 -8.0964 0.3165
0 11 13 4.7848 -0.6482
0 11 14 12.4034 0.2515
0 11 15 -16.4586 -0.0276
0 11 16 4.8889 -0.0677
0 11 17 -2.2242 0.0780
0 11 18 -4.5984 0.4542
0 12 0 -5.2732 -3.1573
0 12 1 3.1116 1.3141
0 12 2 4.6740 0.9659
0 12 3 -4.8134 -0.7866
0 12 4 -0.2011 1.3899
0 12 5 -0.2964 -0.4148
0 12 6 4.9785 -0.3599
0 12 7 -9.9690 0.3029
0 12 8 3.0219 -0.1122
0 12 9 -0.6832 0.4029
0 12 10 3.8059 -0.5192
0 12 11 3.8507 -0.2107
0 12 12 -11.1679 0.3969
0 12 13 5.3053 0.2617
0 12 14 13.4176 -0.1642
0 12 15 -9.7310 -0.7590
0 12 16 3.8321 0.7180
0 13 0 -3.3835 -1.0659
0 13 1 0.4753 -0.7302
0 13 2 7.3946 0.4381
0 13 3 1.3987 -0.5276
0 13 4 1.3131 0.1815
0 13 5 -3.4126 0.8180
0 13 6 6.0161 -0.3068
0 13 7 -3.9575 -0.0941
0 13 8 0.5036 0.2600
0 13 9 0.9262 0.2989
0 13 10 -1.0095 0.1127
0 13 11 1.9141 -0.2148
0 13 12 -10.0890 -0.3787
0 13 13 4.3551 0.4241
0 13 14 2.4745 0.7909
0 14 0 -7.1394 1.1997
0 14 1 -4.6883 -0.6373
0 14 2 0.0678 -0.2387
0 14 3 -2.1561 0.1734
0 14 4 6.2328 -1.1891
0 14 5 -2.2622 0.7422
0 14 6 -0.9723 -0.0658
0 14 7 0.3791 -0.5957
0 14 8 -1.6758 0.1041
0 14 9 5.4988 0.1931
0 14 10 0.5117 0.1191
0 14 11 -0.6180 -0.0568
0 14 12 -7.6412 0.1856
0 14 13 8.3337 -0.3516
0 15 0 -4.3711 0.5232
0 15 1 -1.8736 0.2338
0 15 2 -0.3561 0.1150
0 15 3 -6.6950 0.1668
0 15 4 3.6204 -0.6448
0 15 5 -1.3520 0.1771
0 15 6 -5.0475 0.3068
0 15 7 1.7988 -0.5101
0 15 8 -3.8692 -0.4192
0 15 9 4.7160 0.2105
0 15 10 0.1305 0.1146
0 15 11 -0.2791 -0.9282
0 16 0 2.3368 -0.8101
0 16 1 1.3691 -0.0982
0 16 2 -1.4317 1.1102
0 16 3 2.0022 -0.3898
0 16 4 9.5851 0.1830
0 16 5 1.1113 -0.0986
0 16 6 -7.0727 0.7496
0 16 7 -1.1308 -0.0203
0 16 8 1.3087 -0.4372
0 17 0 4.5346 -0.0965
0 17 1 6.0982 -1.0812
0 17 2 -13.2273 1.0123
0 17 3 -6.5869 -0.3534
0 17 4 9.9663 0.0929
0 17 5 9.3931 -0.5851
0 17 6 -1.6119 0.7626
0 18 0 -0.8330 0.8243
0 18 1 13.2084 -0.8414
0 18 2 -2.2884 0.2968
0 18 3 -14.1388 0.0381
1 -20 7 11.5122 -0.0482
1 -20 8 2.4851 -1.1172
1 -20 9 -2.6463 0.6968
1 -20 10 -4.6115 0.2518
1 -20 11 -5.0837 -0.7692
1 -20 12 12.1308 -0.2616
1 -19 0 -10.3401 0.5307
1 -19 1 -8.8760 -0.0585
1 -19 2 -4.0382 0.4499
1 -19 3 3.1265 0.7110
1 -19 4 11.4109 -0.6659
1 -19 5 -7.6853 0.1097
1 -19 6 -12.3523 0.8392
1 -19 7 2.7163 0.9420
1 -19 8 2.0583 -0.7290
1 -19 9 5.8279 0.4928
1 -19 10 -5.3701 0.7116
1 -19 11 -8.5613 -0.3024
1 -19 12 5.3823 0.1049
1 -19 13 1.9708 -0.5952
1 -19 14 -0.0973 1.4780
1 -19 15 1.6239 -0.2762
1 -19 16 -6.1424 -1.0035
1 -19 17 -4.8021 0.3739
1 -19 18 2.5695 0.5111
1 -18 0 4.5495 -0.6777
1 -18 1 -2.8535 -0.3255
1 -18 2 -8.0336 -0.5631
1 -18 3 -6.5440 0.6060
1 -18 4 13.9218 -0.5759
1 -18 5 4.5759 -0.6101
1 -18 6 -9.9108 -0.4948
1 -18 7 3.7271 0.3798
1 -18 8 -2.8293 -0.5181
1 -18 9 5.4164 -0.0243
1 -18 10 -1.2256 0.5557
1 -18 11 0.4759 -0.4962
1 -18 12 -5.2403 0.3273
1 -18 13 0.9561 -0.7825
1 -18 14 4.5109 0.4462
1 -18 15 6.1439 0.7239
1 -18 16 1.7358 -0.7836
1 -18 17 -5.8196 -0.2051
1 -18 18 -1.8637 0.0820
1 -18 19 8.8513 0.0643
1 -18 20 -3.1751 0.2990
1 -18 21 3.3564 -0.2491
1 -17 0 8.4564 -0.1522
1 -17 1 10.8408 -0.2864
1 -17 2 0.8416 -0.1348
1 -17 3 -9.3557 0.2392
1 -17 4 4.7209 -0.0543
1 -17 5 9.7430 0.5563
1 -17 6 -9.6309 -0.4008
1 -17 7 6.6023 0.0756
1 -17 8 2.1188 -0.3006
1 -17 9 2.7090 -0.3918
1 -17 10 -5.2210 0.7496
1 -17 11 8.6453 -0.5178
1 -17 12 -5.2616 0.2204
1 -17 13 -1.9351 -0.0035
1 -17 14 -3.9341 -0.2851
1 -17 15 -0.1075 0.7728
1 -17 16 7.4305 -0.1530
1 -17 17 -2.8040 -0.0357
1 -17 18 -6.5624 0.2542
1 -17 19 7.7182 -0.4227
1 -17 20 -5.3229 0.0124
1 -17 21 0.9755 -0.1837
1 -17 22 2.7552 0.8870
1 -17 23 -3.6391 -0.1882
1 -16 0 -10.2981 0.4271
1 -16 1 6.2789 0.1435
1 -16 2 -1.7485 -0.0453
1 -16 3 -2.8682 0.0887
1 -16 4 -2.3425 -0.5735
1 -16 5 5.0771 0.5095
1 -16 6 -10.2533 0.2808
1 -16 7 0.6530 0.0788
1 -16 8 1.5680 0.3392
1 -16 9 2.1102 -0.5938
1 -16 10 -5.0545 0.7266
1 -16 11 6.2288 -0.1827
1 -16 12 -3.8089 -0.4661
1 -16 13 5.9196 0.4442
1 -16 14 -0.5637 -0.3377
1 -16 15 -7.4929 0.2694
1 -16 16 1.1087 0.1387
1 -16 17 2.6857 -0.1392
1 -16 18 -7.1574 0.5467
1 -16 19 5.3405 0.0616
1 -16 20 -4.1659 -0.1209
1 -16 21 -3.1124 -0.5428
1 -16 22 4.6450 0.5894
1 -16 23 -7.6281 0.6364
1 -16 24 -5.3945 -0.4452
1 -16 25 6.2664 0.2519
1 -15 0 -9.2002 -0.4219
1 -15 1 7.0345 1.1489
1 -15 2 -9.5422 -0.2898
1 -15 3 1.7803 0.2955
1 -15 4 1.2530 -0.3903
1 -15 5 1.8070 -0.6897
1 -15 6 -8.6968 0.4353
1 -15 7 0.5949 -0.5821
1 -15 8 2.3541 0.3695
1 -15 9 -4.5936 -0.5002
1 -15 10 -2.0294 0.2895
1 -15 11 3.7544 0.3982
1 -15 12 -7.4195 -0.9289
1 -15 13 2.4475 0.2547
1 -15 14 6.6724 -0.2492
1 -15 15 2.6251 -0.3415
1 -15 16 -3.9290 0.1020
1 -15 17 4.5784 -0.2688
1 -15 18 -4.5374 0.0300
1 -15 19 7.8186 0.0316
1 -15 20 1.5972 0.1645
1 -15 21 -5.2929 -0.6296
1 -15 22 10.3475 -0.2376
1 -15 23 -0.6246 0.3396
1 -15 24 -6.6953 -0.1302
1 -15 25 5.2756 0.7551
1 -15 26 -6.2499 -1.0662
1 -14 0 -1.0502 -1.9799
1 -14 1 13.9138 0.5869
1 -14 2 -8.8624 0.7531
1 -14 3 3.2006 0.1614
1 -14 4 5.7844 0.6509
1 -14 5 7.8331 -0.7977
1 -14 6 -7.3220 0.6088
1 -14 7 -1.9247 -0.3247
1 -14 8 10.8905 -0.0422
1 -14 9 -3.6080 -0.0522
1 -14 10 -1.9272 -0.1612
1 -14 11 3.9444 0.8575
1 -14 12 -2.5489 -0.5233
1 -14 13 -4.4976 0.1513
1 -14 14 -4.7400 0.1031
1 -14 15 5.8909 -0.3857
1 -14 16 0.2347 -0.0815
1 -14 17 0.9616 0.0156
1 -14 18 -9.6652 0.1451
1 -14 19 4.2673 -0.1644
1 -14 20 6.3732 0.3326
1 -14 21 -5.7532 -0.0936
1 -14 22 0.3190 -0.4583
1 -14 23 6.7050 -0.1748
1 -14 24 2.5754 -0.6183
1 -14 25 0.9870 0.6099
1 -14 26 -5.9442 -0.8769
1 -14 27 6.1261 0.5484
1 -13 0 -4.2922 -0.6298
1 -13 1 11.7339 -3.1830
1 -13 2 -9.2278 1.1878
1 -13 3 -2.4186 0.0065
1 -13 4 -1.7333 0.7113
1 -13 5 11.7883 -0.1949
1 -13 6 -1.4885 0.0276
1 -13 7 -9.4634 0.5058
1 -13 8 7.5849 -0.5225
1 -13 9 3.4828 0.2215
1 -13 10 -2.6401 -0.3136
1 -13 11 -0.6351 0.6442
1 -13 12 5.2996 0.1207
1 -13 13 5.7143 0.2433
1 -13 14 -8.4132 0.2962
1 -13 15 -5.3769 -0.0709
1 -13 16 7.6221 -0.1541
1 -13 17 5.0453 -0.2380
1 -13 18 -10.9976 0.2864
1 -13 19 -5.4615 -0.0773
1 -13 20 3.7417 0.1598
1 -13 21 4.1929 0.5880
1 -13 22 -11.6040 0.1609
1 -13 23 -5.0890 0.0624
1 -13 24 9.2755 -0.4631
1 -13 25 0.2535 0.3431
1 -13 26 -7.2857 -0.1489
1 -13 27 0.3226 1.1695
1 -13 28 5.4816 -1.7146
1 -12 0 -8.4341 4.7524
1 -12 1 9.5874 -3.2730
1 -12 2 -0.6598 -1.1280
1 -12 3 -3.9198 -0.1337
1 -12 4 -10.4192 0.2941
1 -12 5 5.0582 0.3696
1 -12 6 4.3212 -0.6147
1 -12 7 -7.7963 0.8952
1 -12 8 -3.8926 -0.4705
1 -12 9 7.3973 -0.2995
1 -12 10 1.5830 -0.5943
1 -12 11 -10.1878 -0.0990
1 -12 12 -2.1061 -0.0371
1 -12 13 11.9326 0.2225
1 -12 14 4.0352 0.4389
1 -12 15 -13.7811 0.0989
1 -12 16 3.8656 0.1845
1 -12 17 12.9335 -0.4097
1 -12 18 -0.8257 0.0623
1 -12 19 -6.3258 -0.0237
1 -12 20 -2.3018 -0.4608
1 -12 21 11.3211 0.1942
1 -12 22 1.0329 0.5662
1 -12 23 -14.1910 0.3012
1 -12 24 3.0681 -0.2631
1 -12 25 4.2607 0.0405
1 -12 26 -3.8976 -0.1765
1 -12 27 -7.1014 1.3803
1 -12 28 6.3662 -0.3905
1 -11 0 -9.6399 4.2043
1 -11 1 -0.2162 3.2396
1 -11 2 7.5071 -1.9117
1 -11 3 2.7788 -0.9867
1 -11 4 -4.5898 0.0135
1 -11 5 -2.1156 0.5074
1 -11 6 5.1501 -0.4419
1 -11 7 -0.0015 0.7384
1 -11 8 -9.9168 0.8945
1 -11 9 1.5107 0.1699
1 -11 10 12.8261 -0.3919
1 -11 11 -4.1998 -0.2896
1 -11 12 -12.4553 -0.4072
1 -11 13 2.6682 -0.4528
1 -11 14 10.4824 0.3144
1 -11 15 -8.4121 0.1923
1 -11 16 -7.7820 0.3447
1 -11 17 8.1768 -0.1970
1 -11 18 4.4969 -0.0457
1 -11 19 -2.2527 0.1667
1 -11 20 -3.9166 -0.2695
1 -11 21 -0.0886 -0.5618
1 -11 22 15.8531 0.0863
1 -11 23 -4.4941 0.4427
1 -11 24 -5.1073 -0.1644
1 -11 25 7.6940 -0.1932
1 -11 26 -0.1130 -0.5796
1 -11 27 -5.3809 0.0584
1 -11 28 2.2309 -0.6625
1 -11 29 8.6057 0.4447
1 -10 0 0.9744 -4.7084
1 -10 1 -6.4056 5.1397
1 -10 2 2.2105 1.1109
1 -10 3 -0.4518 -1.3083
1 -10 4 4.4185 -0.8839
1 -10 5 -4.4126 -0.1944
1 -10 6 5.3736 -0.9096
1 -10 7 3.6750 -0.7675
1 -10 8 -3.7858 0.7655
1 -10 9 -9.9721 0.5679
1 -10 10 5.9817 0.4309
1 -10 11 10.7219 0.0074
1 -10 12 -7.8124 0.0935
1 -10 13 -2.5613 -0.6358
1 -10 14 5.4833 -0.3975
1 -10 15 -0.1118 0.1917
1 -10 16 -6.3995 0.2537
1 -10 17 0.5666 0.1137
1 -10 18 1.5834 -0.0468
1 -10 19 0.7370 -0.1434
1 -10 20 -0.6144 0.2352
1 -10 21 -12.7233 -0.2663
1 -10 22 8.3450 -0.5520
1 -10 23 6.2881 0.1823
1 -10 24 -8.2749 0.1273
1 -10 25 7.7268 0.1494
1 -10 26 0.7816 -0.0738
1 -10 27 0.1303 -0.2156
1 -10 28 -9.5875 -0.5508
1 -10 29 17.7739 -1.0416
1 -9 0 5.4751 -6.6952
1 -9 1 -0.4204 -0.8748
1 -9 2 5.7240 3.2374
1 -9 3 -7.3366 1.4249
1 -9 4 4.3804 -0.5545
1 -9 5 -7.6624 0.5849
1 -9 6 6.2532 -0.4213
1 -9 7 2.7492 -1.5321
1 -9 8 2.1967 -0.3599
1 -9 9 -2.2352 -0.4809
1 -9 10 -8.0430 0.6419
1 -9 11 7.7306 -0.1028
1 -9 12 -2.6309 0.1083
1 -9 13 -1.3407 0.1167
1 -9 14 4.5113 -0.8015
1 -9 15 -1.8381 -0.2247
1 -9 16 -1.3810 -0.1586
1 -9 17 0.7704 0.2396
1 -9 18 -2.6083 0.3718
1 -9 19 4.0463 -0.1890
1 -9 20 2.8622 0.1371
1 -9 21 -8.1064 0.3437
1 -9 22 -4.3644 -0.2982
1 -9 23 5.1534 -0.1762
1 -9 24 -7.4130 -0.0221
1 -9 25 3.3037 0.2487
1 -9 26 -1.2293 0.5245
1 -9 27 8.2436 0.0292
1 -9 28 -21.6986 0.9754
1 -9 29 12.3804 -0.7319
1 -8 0 -1.5558 0.6702
1 -8 1 -11.3076 -4.8792
1 -8 2 13.7669 -0.7635
1 -8 3 -2.7614 2.6432
1 -8 4 3.8851 0.2501
1 -8 5 -9.6993 1.1545
1 -8 6 -0.4829 1.9474
1 -8 7 8.9859 -0.1278
1 -8 8 -6.9276 -0.1097
1 -8 9 3.1878 -0.5602
1 -8 10 0.8253 0.7791
1 -8 11 2.9554 0.6570
1 -8 12 -1.0062 -0.0980
1 -8 13 -6.2368 0.8297
1 -8 14 5.8704 0.0028
1 -8 15 0.9186 -0.1202
1 -8 16 -2.5601 -0.3704
1 -8 17 3.0199 -0.2531
1 -8 18 -5.1235 0.2493
1 -8 19 3.2423 0.1341
1 -8 20 3.9984 0.0494
1 -8 21 0.1045 0.3077
1 -8 22 -2.3449 0.2239
1 -8 23 1.8893 -0.0441
1 -8 24 -5.8075 0.0009
1 -8 25 3.4174 -0.1897
1 -8 26 -4.7816 0.3241
1 -8 27 13.8177 -0.2102
1 -8 28 -18.7150 0.9590
1 -8 29 0.2024 0.7349
1 -7 0 12.9790 4.4344
1 -7 1 -24.7262 -0.9061
1 -7 2 5.3233 -3.9610
1 -7 3 0.8868 -0.7242
1 -7 4 6.3469 -0.4468
1 -7 5 -1.9953 -1.8933
1 -7 6 -13.7214 1.4385
1 -7 7 20.0560 0.6459
1 -7 8 -4.1590 -0.5216
1 -7 9 -13.6910 -0.9123
1 -7 10 3.2927 -0.5118
1 -7 11 5.3195 0.7423
1 -7 12 6.0369 -0.1911
1 -7 13 -4.9916 0.3582
1 -7 14 -2.3906 0.4582
1 -7 15 4.4287 0.2859
1 -7 16 -1.7560 0.2291
1 -7 17 3.6969 -0.2722
1 -7 18 -1.5897 -0.3012
1 -7 19 -2.3905 -0.0508
1 -7 20 5.4188 -0.0486
1 -7 21 -0.6223 -0.2414
1 -7 22 1.6413 0.0813
1 -7 23 4.3699 -0.3067
1 -7 24 -6.1956 0.1039
1 -7 25 4.3368 -0.2259
1 -7 26 -3.0408 -0.3720
1 -7 27 13.7986 -0.5232
1 -7 28 -9.6747 -0.3833
1 -7 29 -4.2878 0.2361
1 -6 0 25.8425 1.9765
1 -6 1 -9.8646 2.5421
1 -6 2 -1.4350 0.9922
1 -6 3 -4.9981 -1.0322
1 -6 4 4.1776 0.7123
1 -6 5 2.8731 -1.9237
1 -6 6 -20.7664 -0.3042
1 -6 7 15.3951 0.9901
1 -6 8 13.9124 0.1570
1 -6 9 -11.3393 -0.3299
1 -6 10 -9.3713 -1.4011
1 -6 11 -1.7576 -0.3476
1 -6 12 3.6625 -0.2617
1 -6 13 3.9004 -0.5003
1 -6 14 -2.2255 -0.1587
1 -6 15 -1.4599 -0.1707
1 -6 16 -1.4687 0.2363
1 -6 17 -0.7763 0.2144
1 -6 18 1.5759 -0.1898
1 -6 19 -4.7504 -0.0395
1 -6 20 3.3152 0.2658
1 -6 21 -0.8453 -0.1474
1 -6 22 -0.5667 0.1156
1 -6 23 3.6094 -0.2491
1 -6 24 -3.1773 -0.0283
1 -6 25 -0.9147 0.1653
1 -6 26 -3.5464 -0.0440
1 -6 27 13.6108 -0.2100
1 -6 28 -4.8813 -0.3127
1 -6 29 -2.1889 -0.2085
1 -5 0 7.6246 0.6038
1 -5 1 1.0422 -1.8822
1 -5 2 7.6145 2.4333
1 -5 3 -0.6386 0.0128
1 -5 4 5.5058 0.6731
1 -5 5 0.8147 0.6534
1 -5 6 -19.1826 -0.6302
1 -5 7 0.1074 0.5057
1 -5 8 10.3126 1.0583
1 -5 9 8.4156 1.1838
1 -5 10 -2.1014 0.1216
1 -5 11 -5.9271 -0.1485
1 -5 12 -5.1571 0.4294
1 -5 13 -2.5304 -0.0144
1 -5 14 7.2844 0.0082
1 -5 15 -1.3624 -0.0695
1 -5 16 0.9415 -0.2001
1 -5 17 -1.2030 0.1311
1 -5 18 -3.1641 -0.0607
1 -5 19 -1.0111 -0.1592
1 -5 20 -1.4814 0.2038
1 -5 21 -0.0807 0.2975
1 -5 22 0.2865 0.1778
1 -5 23 -0.3739 0.2419
1 -5 24 0.5644 0.2363
1 -5 25 -2.3176 0.1682
1 -5 26 -5.7984 0.3256
1 -5 27 9.7271 0.1540
1 -5 28 -2.6216 0.5388
1 -5 29 1.4213 1.2699
1 -4 0 0.8158 2.2788
1 -4 1 -11.4629 -1.2960
1 -4 2 -8.2940 -0.1508
1 -4 3 15.6799 -0.9142
1 -4 4 10.5664 -1.1585
1 -4 5 6.0536 0.3876
1 -4 6 -7.0202 -0.9158
1 -4 7 -4.8022 -0.9142
1 -4 8 -4.5228 -0.3331
1 -4 9 1.4714 0.2505
1 -4 10 13.2578 0.0521
1 -4 11 3.0907 -0.3812
1 -4 12 2.3066 0.1305
1 -4 13 -12.3494 0.0539
1 -4 14 2.6849 0.0448
1 -4 15 1.4660 0.3248
1 -4 16 2.0128 0.0688
1 -4 17 6.6446 -0.0391
1 -4 18 -2.8635 -0.0292
1 -4 19 0.8704 -0.1909
1 -4 20 -0.7322 -0.4705
1 -4 21 -0.6274 -0.0253
1 -4 22 -0.0500 -0.2213
1 -4 23 1.5493 -0.2755
1 -4 24 0.6792 -0.0468
1 -4 25 -2.9259 0.1125
1 -4 26 -2.9022 -0.2147
1 -4 27 5.4120 -0.4695
1 -4 28 -5.0701 -0.1608
1 -4 29 1.6839 1.1305
1 -3 0 15.5671 -2.6987
1 -3 1 10.1207 4.2960
1 -3 2 -53.2481 1.8077
1 -3 3 11.8884 -0.1056
1 -3 4 6.5439 0.2633
1 -3 5 -0.2655 0.4723
1 -3 6 8.3368 0.1764
1 -3 7 0.0970 0.0875
1 -3 8 -1.8211 -0.2054
1 -3 9 -16.4452 0.3290
1 -3 10 4.0656 0.2509
1 -3 11 2.9158 -0.3458
1 -3 12 13.2540 -0.2174
1 -3 13 -3.8061 -0.2106
1 -3 14 -3.4752 -0.3130
1 -3 15 -1.9390 -0.1215
1 -3 16 -3.2149 0.2656
1 -3 17 1.9382 0.1175
1 -3 18 3.1763 0.1436
1 -3 19 -0.2537 0.3180
1 -3 20 1.4875 -0.0129
1 -3 21 1.2478 -0.0162
1 -3 22 -4.0580 0.2004
1 -3 23 2.4696 -0.0511
1 -3 24 2.9259 -0.3992
1 -3 25 -3.2410 0.2547
1 -3 26 -3.9493 -0.1435
1 -3 27 7.1956 -0.1588
1 -3 28 -7.0650 -0.0426
1 -3 29 -2.1199 0.8354
1 -2 0 -0.2294 -10.4890
1 -2 1 66.6350 0.6688
1 -2 3 -6.5632 0.1049
1 -2 4 9.4530 0.2782
1 -2 6 5.3012 -0.3047
1 -2 7 7.8542 0.2431
1 -2 8 4.9675 0.0115
1 -2 9 -7.8752 0.0462
1 -2 10 -6.7217 1.0168
1 -2 11 -8.3520 0.4001
1 -2 12 4.8666 0.3127
1 -2 13 0.8858 0.2637
1 -2 14 5.8727 0.0112
1 -2 15 -1.3130 -0.2929
1 -2 16 0.9399 -0.0674
1 -2 17 -7.7006 0.0109
1 -2 18 0.5578 -0.0210
1 -2 19 -1.1786 -0.0185
1 -2 20 1.5371 0.1814
1 -2 21 3.0861 -0.1524
1 -2 22 -1.1216 0.1198
1 -2 23 -2.3939 0.4490
1 -2 24 3.2261 0.2419
1 -2 25 2.9914 0.1835
1 -2 26 -7.3434 -0.2801
1 -2 27 10.5218 -0.2547
1 -2 28 -3.3467 0.0841
1 -2 29 -3.1458 2.1823
1 -1 0 -39.8323 -3.2118
1 -1 2 -4.1538 -1.7010
1 -1 3 -10.1047 1.4990
1 -1 4 22.5745 -0.5088
1 -1 5 -12.0741 0.1640
1 -1 6 -13.5610 -0.7575
1 -1 7 14.0584 -1.1134
1 -1 8 2.3043 -0.2259
1 -1 9 4.2199 -1.4918
1 -1 10 1.0145 -0.2911
1 -1 11 -0.0941 -0.2310
1 -1 12 -1.5105 -0.1415
1 -1 13 -14.1069 0.2208
1 -1 14 7.2033 0.0889
1 -1 15 -0.2713 -0.0745
1 -1 16 10.9311 -0.2158
1 -1 17 -2.6754 -0.0811
1 -1 18 -1.9949 0.0416
1 -1 19 -1.9019 -0.2098
1 -1 20 -1.4303 -0.0190
1 -1 21 -0.4529 -0.2714
1 -1 22 6.3743 -0.6548
1 -1 23 -3.9691 -0.5325
1 -1 24 0.0325 0.3097
1 -1 25 5.5174 0.0889
1 -1 26 -8.0481 -0.0604
1 -1 27 10.0878 -0.7794
1 -1 28 -1.1536 -1.5128
1 0 2 -2.9523 -3.8478
1 0 3 -12.2977 2.1604
1 0 4 17.1571 0.2840
1 0 5 10.8769 1.2767
1 0 6 -23.1095 1.6060
1 0 7 5.3529 -0.0590
1 0 8 5.2745 0.8333
1 0 9 -1.3812 0.1459
1 0 10 -7.8370 -0.3386
1 0 11 12.8485 -0.1197
1 0 12 13.8021 -0.3343
1 0 13 -13.0783 0.1017
1 0 14 -4.4830 0.1525
1 0 15 -8.7322 0.1504
1 0 16 8.1714 -0.0379
1 0 17 0.5560 -0.0342
1 0 18 0.9605 0.2237
1 0 19 2.6002 0.2994
1 0 20 -2.9183 0.3847
1 0 21 -7.6357 0.6351
1 0 22 4.8269 0.1998
1 0 23 -3.0603 -0.3040
1 0 24 -1.4330 0.1942
1 0 25 2.5980 0.0528
1 0 26 -7.2685 0.4404
1 0 27 4.9590 0.4160
1 0 28 -3.5605 1.3197
1 1 2 -6.4835 -2.4745
1 1 3 -15.5703 -1.5482
1 1 4 -2.7890 -0.3374
1 1 5 17.4381 -0.9519
1 1 6 -7.7071 0.5367
1 1 7 -13.8657 0.6002
1 1 8 11.8088 -0.1337
1 1 9 6.4153 1.1163
1 1 10 -23.0195 0.0409
1 1 11 -2.2944 0.2412
1 1 12 14.0948 -0.0592
1 1 13 7.9109 0.0226
1 1 14 0.3667 0.0896
1 1 15 -8.6352 0.0839
1 1 16 1.6997 0.0538
1 1 17 -4.4278 -0.2773
1 1 18 -1.4642 -0.3986
1 1 19 6.6929 -0.1072
1 1 20 4.1342 -0.1961
1 1 21 -4.3788 0.1354
1 1 22 0.3912 0.2001
1 1 23 -0.4734 0.2490
1 1 24 -1.9989 0.3452
1 1 25 0.4475 0.3866
1 1 26 -1.6457 -0.6326
1 1 27 1.2797 -1.9622
1 2 0 -24.7738 -0.1313
1 2 1 14.2255 1.7309
1 2 2 10.5118 2.7210
1 2 3 -2.6263 -2.1612
1 2 4 -5.7117 0.4130
1 2 5 3.7154 -0.8497
1 2 6 11.2424 -1.5829
1 2 7 -16.5608 0.0990
1 2 8 3.7229 -0.8389
1 2 9 17.4618 0.1929
1 2 10 -6.2696 -0.1870
1 2 11 -10.2970 -0.1656
1 2 12 -5.6309 -0.2986
1 2 13 3.8470 -0.0787
1 2 14 5.4705 0.0186
1 2 15 3.5686 -0.0444
1 2 16 4.3345 0.1926
1 2 17 -2.6033 0.1369
1 2 18 -6.8269 -0.3060
1 2 19 0.9754 -0.1733
1 2 20 4.3303 -0.3842
1 2 21 2.8994 -0.3972
1 2 22 0.6819 -0.6751
1 2 23 3.9443 -0.5895
1 2 24 0.4655 -0.1330
1 2 25 -0.6297 1.0012
1 2 26 2.1218 0.1672
1 2 27 1.2266 -5.5109
1 3 1 -8.1176 -1.0131
1 3 2 1.4981 3.2297
1 3 3 -2.5448 -0.3244
1 3 4 8.2662 0.6315
1 3 5 -4.9656 1.4880
1 3 6 6.1786 -0.2196
1 3 7 -6.2560 -0.4817
1 3 8 -2.4556 0.2385
1 3 9 3.3747 0.1565
1 3 10 5.1118 0.3346
1 3 11 3.6422 0.2800
1 3 12 -0.7111 -0.1816
1 3 13 -8.5042 -0.2625
1 3 14 -6.1410 0.0639
1 3 15 2.2499 0.1510
1 3 16 4.0778 0.0868
1 3 17 5.1547 0.3629
1 3 18 -5.3193 0.3031
1 3 19 -1.2377 0.5450
1 3 20 -4.9569 0.2468
1 3 21 -0.6871 0.4636
1 3 22 -0.1001 0.1588
1 3 23 -0.4869 -0.6396
1 3 24 0.5908 -0.0266
1 3 25 0.9885 0.7652
1 3 26 -0.8753 2.4251
1 4 0 7.4327 -2.5952
1 4 1 5.9091 -1.4275
1 4 2 0.2001 0.2683
1 4 3 -20.8906 0.3952
1 4 4 9.9301 -0.8889
1 4 5 2.9674 0.4844
1 4 6 -1.3911 1.1593
1 4 7 -6.0191 -0.7981
1 4 8 5.1284 -0.1883
1 4 9 -2.3149 -0.1639
1 4 10 -7.8642 0.1573
1 4 11 1.4775 0.3781
1 4 12 11.9002 0.5435
1 4 13 -0.1155 -0.3236
1 4 14 -5.3781 -0.3704
1 4 15 -3.3464 -0.0055
1 4 16 -2.1295 -0.1598
1 4 17 4.4641 -0.1755
1 4 18 -1.6717 -0.3577
1 4 19 8.4526 0.2156
1 4 20 -4.9396 0.1743
1 4 21 -4.0641 0.2712
1 4 22 4.1236 0.3971
1 4 23 -3.2041 -0.5951
1 4 24 -4.0615 0.0587
1 4 25 2.1579 0.0012
1 5 0 -11.8495 -1.0400
1 5 1 8.2851 -0.9638
1 5 2 20.3407 -1.0968
1 5 3 -17.8980 0.7609
1 5 4 0.6051 -0.3380
1 5 5 5.0127 -0.7788
1 5 6 4.7090 0.6286
1 5 7 -10.8363 0.5176
1 5 8 5.0387 -0.4816
1 5 9 10.8651 -0.5804
1 5 10 -8.8680 -0.2565
1 5 11 -6.5815 -0.5111
1 5 12 3.3301 0.6372
1 5 13 4.5932 0.3314
1 5 14 1.1956 -0.1552
1 5 15 -1.2032 -0.0752
1 5 16 0.0379 -0.0798
1 5 17 -0.6097 0.0738
1 5 18 -6.9926 -0.3957
1 5 19 10.8867 -0.5373
1 5 20 0.9291 0.1158
1 5 21 -5.6788 0.0998
1 5 22 6.1113 0.1862
1 5 23 4.4048 -0.3541
1 5 24 -2.2831 -0.8342
1 6 0 -9.1647 2.1350
1 6 1 -11.5938 0.1449
1 6 2 14.3502 -1.4889
1 6 3 -5.0156 0.0745
1 6 4 -1.6580 0.1995
1 6 5 0.8401 -0.3169
1 6 6 8.7437 -0.5432
1 6 7 -10.1665 0.8484
1 6 8 -4.5348 0.5519
1 6 9 11.9060 -0.1900
1 6 10 -0.7605 0.0716
1 6 11 -0.3006 -0.7185
1 6 12 -5.2717 -0.3350
1 6 13 3.8606 0.3851
1 6 14 1.2961 0.0990
1 6 15 -2.4895 0.1365
1 6 16 -0.6088 0.0603
1 6 17 4.1288 0.0995
1 6 18 -7.4471 0.2484
1 6 19 0.9219 -0.4284
1 6 20 3.4297 -0.0815
1 6 21 -7.0691 -0.0273
1 6 22 -2.8257 0.3240
1 6 23 4.3691 0.8786
1 7 0 7.8187 1.8666
1 7 1 -4.6557 2.2384
1 7 2 2.2682 -0.5020
1 7 3 -1.8903 0.3917
1 7 4 -5.0300 -0.0252
1 7 5 0.4918 -0.0594
1 7 6 8.6646 -0.1327
1 7 7 -3.5741 -0.4330
1 7 8 -6.9828 0.6646
1 7 9 2.4191 0.4070
1 7 10 -0.6692 0.4629
1 7 11 5.0099 0.2351
1 7 12 -7.5012 -0.5837
1 7 13 2.0833 0.0856
1 7 14 4.8717 -0.0696
1 7 15 4.6549 -0.0303
1 7 16 -9.9238 0.3096
1 7 17 4.9724 0.0243
1 7 18 1.9396 0.0538
1 7 19 -1.2914 0.0574
1 7 20 4.6817 -0.1066
1 7 21 -2.2510 -0.4338
1 7 22 -4.0152 -0.2446
1 8 0 -1.4639 -1.7179
1 8 1 3.9655 1.0107
1 8 2 2.8930 -0.1410
1 8 3 3.5027 0.5770
1 8 4 -5.8569 0.3585
1 8 5 -1.2061 -0.6235
1 8 6 2.9824 0.4246
1 8 7 3.1648 -0.6621
1 8 8 -2.2664 -0.4961
1 8 9 -0.3319 0.2083
1 8 10 -2.9434 0.0598
1 8 11 5.8336 0.4956
1 8 12 -5.0448 -0.0089
1 8 13 -6.5939 -0.1086
1 8 14 0.2999 -0.0330
1 8 15 11.3259 -0.2576
1 8 16 -7.6168 0.1185
1 8 17 1.0837 0.2706
1 8 18 -1.2422 0.0657
1 8 19 1.7739 0.2581
1 8 20 3.6214 -0.0154
1 8 21 -0.1497 0.0965
1 9 0 -7.9765 -1.1689
1 9 1 -0.2425 -1.5467
1 9 2 -1.5933 -0.0748
1 9 3 2.2702 -0.4281
1 9 4 -1.2058 0.5863
1 9 5 1.3920 -0.1495
1 9 6 -3.4273 -0.1293
1 9 7 4.3303 0.3498
1 9 8 -2.0557 -0.8993
1 9 9 2.8064 -0.1576
1 9 10 -3.0081 -0.2525
1 9 11 3.8969 -0.1552
1 9 12 3.0769 0.3883
1 9 13 -5.6652 -0.1229
1 9 14 -1.2340 -0.0561
1 9 15 -0.3672 -0.3493
1 9 16 -5.1609 -0.1439
1 9 17 5.5597 -0.2211
1 9 18 -4.6866 0.1663
1 9 19 -0.2131 0.1349
1 9 20 -1.0612 -0.2921
1 10 0 -1.0588 2.3524
1 10 1 3.9512 -1.1017
1 10 2 -0.8546 0.4447
1 10 3 -1.2798 -0.6654
1 10 4 -3.2194 0.0681
1 10 5 1.9738 0.8316
1 10 6 -4.3590 -0.3832
1 10 7 5.8736 0.9094
1 10 8 -3.2807 0.0043
1 10 9 1.2551 -0.1216
1 10 10 0.2924 -0.0315
1 10 11 0.3737 -0.3293
1 10 12 0.8083 0.2326
1 10 13 -0.2658 0.2201
1 10 14 11.3587 0.4396
1 10 15 -2.3056 -0.2781
1 10 16 -6.2120 0.1617
1 10 17 -0.7196 -0.4507
1 10 18 3.6882 0.4143
1 10 19 2.6175 -0.3848
1 11 0 -3.1639 1.1094
1 11 1 3.8630 0.8836
1 11 2 2.2642 0.3972
1 11 3 5.3542 -0.3141
1 11 4 -1.1438 -0.6012
1 11 5 0.6934 0.4207
1 11 6 -6.8278 -0.1447
1 11 7 1.8441 -0.0419
1 11 8 3.2496 0.6081
1 11 9 -4.5648 0.1199
1 11 10 0.7680 0.0276
1 11 11 3.7849 -0.1909
1 11 12 -7.2868 -0.3523
1 11 13 -4.8118 -0.1698
1 11 14 8.3165 0.4001
1 11 15 1.6414 -0.1832
1 11 16 8.2948 0.4930
1 11 17 -11.3115 -0.7547
1 12 0 -3.2361 -2.4925
1 12 1 -4.3748 0.9333
1 12 2 -3.8245 0.2179
1 12 3 4.3877 0.4081
1 12 4 1.8405 -0.5500
1 12 5 5.2965 -0.4482
1 12 6 -1.4177 0.4428
1 12 7 -6.7013 -0.7002
1 12 8 7.2499 0.1360
1 12 9 -2.0978 0.0731
1 12 10 -3.5882 0.4549
1 12 11 4.2807 0.2928
1 12 12 -2.8126 -0.1790
1 12 13 -0.6679 0.0132
1 12 14 -3.4712 -0.0619
1 12 15 -10.4989 -0.7545
1 12 16 12.3776 1.1566
1 13 0 5.9981 -1.6832
1 13 1 -4.8420 -0.5902
1 13 2 -4.5980 -0.3349
1 13 3 -2.5936 0.9012
1 13 4 -1.2651 0.0154
1 13 5 0.6536 -0.6567
1 13 6 2.9621 0.1612
1 13 7 -3.1460 -0.1372
1 13 8 0.5145 -0.0808
1 13 9 5.2772 -0.8079
1 13 10 2.9035 -0.0155
1 13 11 -8.3415 0.2384
1 13 12 -1.1860 0.1064
1 13 13 13.4873 0.4158
1 13 14 2.1629 0.5936
1 14 0 8.7693 1.5333
1 14 1 -0.4912 -0.7943
1 14 2 3.1664 -0.6619
1 14 3 -4.0701 0.5507
1 14 4 3.6949 0.4680
1 14 5 -1.1129 0.3115
1 14 6 -5.5583 -0.3202
1 14 7 4.0428 0.0986
1 14 8 -7.1405 0.8218
1 14 9 0.0278 -0.1937
1 14 10 17.6856 -0.6145
1 14 11 -11.3200 -0.7469
1 14 12 -13.6961 0.2337
1 15 0 3.8143 1.8810
1 15 1 -3.4039 0.1321
1 15 2 6.8666 -0.5398
1 15 3 -3.4121 -0.3171
1 15 4 4.1367 0.0821
1 15 5 4.8924 0.4330
1 15 6 -5.6959 0.0634
1 15 7 5.8396 -0.7327
1 15 8 -4.1186 0.6829
1 15 9 -9.7603 1.1419
1 15 10 14.6888 0.3902
1 16 0 4.5938 -0.1649
1 16 1 -9.9125 0.9341
1 16 2 -2.3947 -0.1296
1 16 3 3.1587 -0.6298
1 16 4 1.3981 0.2504
1 16 5 -2.2598 -0.4922
1 16 6 -2.7140 0.6382
1 16 7 2.6445 -1.3744
1 16 8 2.4911 -0.6145
1 17 0 13.6094 -1.3214
1 17 1 -1.3537 0.8596
1 17 2 -16.2521 0.1813
1 17 3 3.5370 -0.7406
1 17 4 10.5591 0.9326
1 17 5 -2.3806 -0.4080
1 18 0 11.2514 -0.7192
1 18 1 14.0581 0.4208
1 18 2 -12.2596 0.3664
2 -20 6 2.2895 -1.1715
2 -20 7 5.0919 0.8906
2 -20 8 6.1674 0.5344
2 -20 9 -8.7327 -0.9100
2 -20 10 -4.4168 0.4186
2 -20 11 -0.2446 1.1823
2 -20 12 9.1384 -0.3314
2 -20 13 4.5091 -0.8843
2 -19 0 2.1142 -1.1358
2 -19 1 -0.2112 0.5644
2 -19 2 0.6666 -0.0404
2 -19 3 5.8080 -0.9964
2 -19 4 3.4993 -0.5090
2 -19 5 -3.9489 0.4250
2 -19 6 -3.0655 -0.9512
2 -19 7 -6.3045 -0.5380
2 -19 8 15.1170 0.7982
2 -19 9 10.4706 -1.0046
2 -19 10 -9.6192 -0.7740
2 -19 11 -11.2545 0.5874
2 -19 12 1.0796 0.3079
2 -19 13 12.3933 -0.5638
2 -19 14 3.6417 -0.3757
2 -19 15 2.0755 -0.1617
2 -19 16 -8.2244 1.0615
2 -19 17 0.5940 -0.3691
2 -19 18 2.5291 -0.7545
2 -18 0 2.8246 0.0445
2 -18 1 0.8563 0.3690
2 -18 2 -8.0619 0.9431
2 -18 3 -3.1415 0.5791
2 -18 4 8.2738 -0.2527
2 -18 5 1.3646 0.3872
2 -18 6 2.4293 0.5456
2 -18 7 -17.1451 -0.6966
2 -18 8 -2.6421 0.8089
2 -18 9 17.0027 0.3745
2 -18 10 2.3523 -0.5210
2 -18 11 -2.1572 0.0047
2 -18 12 -19.1942 -0.0486
2 -18 13 -1.0312 0.5513
2 -18 14 8.5347 -0.2177
2 -18 15 6.8861 -0.6560
2 -18 16 -3.5117 0.6472
2 -18 17 -9.2188 0.1591
2 -18 18 -1.5493 -0.8456
2 -18 19 0.8669 0.7420
2 -18 20 -2.5108 0.2607
2 -18 21 9.1688 -0.4139
2 -17 0 0.5208 -0.1563
2 -17 1 8.6323 -0.6946
2 -17 2 0.3201 0.1453
2 -17 3 -14.3928 0.0874
2 -17 4 1.2241 0.3048
2 -17 5 0.9164 -0.5910
2 -17 6 6.5586 0.5427
2 -17 7 -6.9434 -0.1188
2 -17 8 -9.8634 -0.5355
2 -17 9 2.4220 0.5325
2 -17 10 0.7214 -0.0302
2 -17 11 18.6937 0.2511
2 -17 12 -10.3352 -0.6291
2 -17 13 -10.7847 0.2630
2 -17 14 -2.9773 0.1331
2 -17 15 7.2037 -0.5398
2 -17 16 9.2445 0.1987
2 -17 17 -8.6659 0.2051
2 -17 18 3.9193 -0.8712
2 -17 19 -0.3919 0.3405
2 -17 20 -12.7311 0.3705
2 -17 21 8.0075 -0.0654
2 -17 22 -1.2824 0.1906
2 -17 23 5.3836 -0.5192
2 -16 0 -4.1248 -0.0219
2 -16 1 4.4213 -0.5052
2 -16 2 12.1343 0.3222
2 -16 3 -3.4457 -0.5754
2 -16 4 1.2266 0.5042
2 -16 5 1.7259 -0.4596
2 -16 6 4.0763 -0.4114
2 -16 7 -0.1803 0.7407
2 -16 8 0.1786 -0.7352
2 -16 9 -3.9928 0.0058
2 -16 10 -8.0234 -0.1372
2 -16 11 13.9902 0.2002
2 -16 12 2.9571 -0.1295
2 -16 13 2.0350 0.0224
2 -16 14 -8.1782 0.0579
2 -16 15 -3.7528 -0.4135
2 -16 16 10.3130 0.1036
2 -16 17 -7.3546 0.3388
2 -16 18 6.6885 -0.6487
2 -16 19 10.5528 -0.1337
2 -16 20 -8.7468 0.1003
2 -16 21 2.1854 -0.1154
2 -16 22 -1.5085 0.2668
2 -16 23 -3.5589 -0.3798
2 -16 24 10.3233 0.6086
2 -16 25 4.6392 -0.4012
2 -15 0 -0.1588 0.3148
2 -15 1 -2.2787 -0.5821
2 -15 2 0.2469 0.0810
2 -15 3 -1.5583 0.5372
2 -15 4 2.8453 0.1664
2 -15 5 1.5869 0.4989
2 -15 6 3.9755 -0.4365
2 -15 7 -0.0307 0.5634
2 -15 8 7.1214 0.0429
2 -15 9 -3.5148 0.0239
2 -15 10 -5.1279 0.3443
2 -15 11 1.3880 -0.1364
2 -15 12 -1.7889 0.1663
2 -15 13 7.2623 0.2928
2 -15 14 1.3169 0.3263
2 -15 15 -5.6757 -0.0946
2 -15 16 2.4393 -0.0392
2 -15 17 -6.6160 0.4190
2 -15 18 -6.2092 0.0418
2 -15 19 6.9855 0.0017
2 -15 20 -0.0393 0.0025
2 -15 21 0.2564 0.1040
2 -15 22 4.9930 0.3789
2 -15 23 -15.0958 -0.7134
2 -15 24 -1.5610 0.3920
2 -15 25 17.4908 -0.1665
2 -15 26 -9.7289 -0.0972
2 -14 0 -0.5166 1.0961
2 -14 1 4.8612 0.0494
2 -14 2 -2.7141 -1.9081
2 -14 3 -8.5404 0.5375
2 -14 4 -0.6907 -0.2333
2 -14 5 -4.1284 0.1858
2 -14 6 -2.1345 0.0364
2 -14 7 -3.3536 -0.1577
2 -14 8 7.2796 0.1646
2 -14 9 -1.9900 -0.3121
2 -14 10 0.4793 0.1782
2 -14 11 -1.0917 -0.2179
2 -14 12 -4.5800 0.1316
2 -14 13 -0.9883 -0.1123
2 -14 14 4.4209 0.1196
2 -14 15 2.2238 0.3162
2 -14 16 2.6365 -0.1255
2 -14 17 2.0278 -0.1234
2 -14 18 -5.8033 -0.0176
2 -14 19 -2.8385 0.2272
2 -14 20 -0.3873 -0.2851
2 -14 21 -0.5436 0.1142
2 -14 22 8.8503 0.7815
2 -14 23 -4.4596 -0.3016
2 -14 24 -12.6652 0.4149
2 -14 25 8.5342 -0.3482
2 -14 26 -4.2586 -0.0985
2 -14 27 -1.1267 1.1289
2 -13 0 -5.5792 0.5583
2 -13 1 3.9757 2.0738
2 -13 2 7.8737 -0.8150
2 -13 3 -3.9733 -0.8866
2 -13 4 1.5533 0.0267
2 -13 5 2.6674 -0.1760
2 -13 6 -3.7859 0.1064
2 -13 7 -5.9179 -0.3070
2 -13 8 1.6114 0.0192
2 -13 9 -0.3025 0.2223
2 -13 10 1.1643 -0.2451
2 -13 11 1.8567 -0.7948
2 -13 12 -0.4244 0.3771
2 -13 13 -5.4196 -0.1896
2 -13 14 -1.3995 -0.5418
2 -13 15 -1.8441 0.3346
2 -13 16 4.3428 0.3199
2 -13 17 3.4068 -0.0709
2 -13 18 3.3103 -0.4579
2 -13 19 -1.1491 0.2668
2 -13 20 -1.5735 -0.4141
2 -13 21 1.2462 -0.3430
2 -13 22 1.2583 0.2477
2 -13 23 6.6305 -0.1895
2 -13 24 -1.9700 0.5561
2 -13 25 3.6374 -0.4122
2 -13 26 -5.0522 -0.4980
2 -13 27 -4.3563 0.6004
2 -12 0 -1.7273 -1.5773
2 -12 1 -4.6559 1.0449
2 -12 2 8.4344 2.2026
2 -12 3 -0.6799 -1.1359
2 -12 4 -3.7292 -0.2470
2 -12 5 8.5037 0.2401
2 -12 6 2.7261 0.1422
2 -12 7 -0.7573 0.0001
2 -12 8 -2.0019 -0.3325
2 -12 9 2.6101 0.6324
2 -12 10 -3.0479 0.7796
2 -12 11 2.3532 -0.8752
2 -12 12 4.4960 0.1203
2 -12 13 -1.0979 0.3392
2 -12 14 2.4338 -0.7857
2 -12 15 -10.4268 -0.1650
2 -12 16 1.0435 0.3285
2 -12 17 -0.2863 0.4467
2 -12 18 1.4039 -0.2715
2 -12 19 -0.4343 0.0751
2 -12 20 -1.8129 -0.0857
2 -12 21 2.3408 -0.0861
2 -12 22 -2.8076 -0.1479
2 -12 23 -0.5596 -0.2666
2 -12 24 0.5457 0.3219
2 -12 25 9.0239 -0.2455
2 -12 26 3.8874 -0.1702
2 -12 27 -11.0948 -0.4621
2 -12 28 7.0780 -0.6759
2 -11 0 0.6083 -1.8872
2 -11 1 -7.1550 -1.5387
2 -11 2 3.8520 2.1679
2 -11 3 4.2895 0.5861
2 -11 4 -7.1037 -1.0165
2 -11 5 0.2602 -0.1037
2 -11 6 0.1754 0.0437
2 -11 7 3.3136 -0.2361
2 -11 8 -3.3110 -0.2613
2 -11 9 3.5853 -0.4535
2 -11 10 -2.2877 0.9136
2 -11 11 -1.5799 0.0996
2 -11 12 1.1701 -0.2263
2 -11 13 -0.9818 0.6072
2 -11 14 10.3360 -0.4096
2 -11 15 -4.1221 -0.4151
2 -11 16 -3.2450 -0.1642
2 -11 17 1.7212 0.3531
2 -11 18 -0.7840 0.3156
2 -11 19 -1.0257 -0.1665
2 -11 20 -0.7659 -0.1354
2 -11 21 -3.7696 0.2495
2 -11 22 5.5727 -0.1513
2 -11 23 -4.4155 -0.0016
2 -11 24 -9.3171 0.2571
2 -11 25 1.7887 -0.0789
2 -11 26 7.6421 0.8173
2 -11 27 -3.2198 0.1355
2 -11 28 2.3618 -0.8186
2 -11 29 -6.6086 0.6347
2 -10 0 1.1151 -0.6015
2 -10 1 -3.2732 -1.7860
2 -10 2 -5.9143 -0.2273
2 -10 3 3.0526 2.3120
2 -10 4 1.9231 0.3233
2 -10 5 2.4967 -0.2239
2 -10 6 -5.3583 0.5619
2 -10 7 1.1819 -0.2389
2 -10 8 1.9219 0.0746
2 -10 9 -2.8965 -0.5798
2 -10 10 -0.0598 -0.1194
2 -10 11 2.3596 0.5024
2 -10 12 -1.4896 -0.0541
2 -10 13 -5.2617 0.3701
2 -10 14 2.0954 0.0928
2 -10 15 4.6259 -0.2105
2 -10 16 -3.1850 -0.4432
2 -10 17 3.3703 -0.1212
2 -10 18 -1.0186 0.6060
2 -10 19 0.9205 0.1034
2 -10 20 5.0852 -0.2112
2 -10 21 -12.0915 0.3129
2 -10 22 8.6845 -0.1653
2 -10 23 4.9027 -0.0902
2 -10 24 -7.4230 0.0160
2 -10 25 -2.6706 -0.2669
2 -10 26 -3.6566 0.3844
2 -10 27 0.6329 0.8066
2 -10 28 2.9360 -0.1581
2 -10 29 -3.8582 0.1327
2 -9 0 -0.1432 0.7574
2 -9 1 10.7039 -1.5204
2 -9 2 -4.8480 -2.7541
2 -9 3 -6.9885 0.2149
2 -9 4 -5.1306 1.1499
2 -9 5 9.0943 -0.1854
2 -9 6 -0.8837 0.2504
2 -9 7 -6.4836 0.9509
2 -9 8 9.2089 -0.1324
2 -9 9 -1.6592 -0.0762
2 -9 10 -6.2543 -0.3321
2 -9 11 3.9282 0.2115
2 -9 12 2.1515 0.4890
2 -9 13 1.8540 0.2150
2 -9 14 -4.7129 0.4267
2 -9 15 1.3457 0.2534
2 -9 16 -2.2241 -0.3413
2 -9 17 3.4569 -0.4738
2 -9 18 -1.8749 0.1081
2 -9 19 0.7342 0.2835
2 -9 20 9.2431 -0.0784
2 -9 21 -8.8130 0.1868
2 -9 22 -0.2570 0.0464
2 -9 23 7.0931 -0.0208
2 -9 24 0.1263 -0.2987
2 -9 25 5.2685 -0.1050
2 -9 26 -3.0183 -0.4982
2 -9 27 -0.9525 -0.0514
2 -9 28 -3.3385 0.3573
2 -9 29 3.4935 -0.2919
2 -8 0 -13.5905 3.7955
2 -8 1 9.7316 0.7597
2 -8 2 9.5365 -2.2726
2 -8 3 4.4645 -2.0111
2 -8 4 -12.6841 -0.0638
2 -8 5 1.3015 -0.2300
2 -8 6 2.9627 -1.6710
2 -8 7 -6.0784 1.0412
2 -8 8 1.9422 -0.1458
2 -8 9 5.6878 -0.5564
2 -8 10 -4.2313 -0.7656
2 -8 11 -2.0732 -0.8519
2 -8 12 -2.8658 0.0025
2 -8 13 3.6051 -0.0256
2 -8 14 2.0402 0.2467
2 -8 15 0.4526 0.4074
2 -8 16 -4.9369 0.0962
2 -8 17 2.3222 -0.2436
2 -8 18 -3.1257 -0.4195
2 -8 19 -1.3744 -0.1090
2 -8 20 6.1027 0.1038
2 -8 21 -1.4605 -0.0281
2 -8 22 -1.7375 -0.0093
2 -8 23 -0.6641 0.2249
2 -8 24 -2.9671 -0.3070
2 -8 25 6.0059 0.0764
2 -8 26 2.5962 -0.2035
2 -8 27 5.9171 -0.5498
2 -8 28 -7.4416 -0.0109
2 -8 29 -2.5686 0.4670
2 -7 0 -12.4164 2.8348
2 -7 1 -8.9247 4.6647
2 -7 2 -0.4641 0.7872
2 -7 3 11.5721 -0.3914
2 -7 4 3.1247 -0.0008
2 -7 5 0.5610 1.1116
2 -7 6 -6.2689 -0.9013
2 -7 7 4.9652 0.3245
2 -7 8 -3.8996 1.1641
2 -7 9 -0.5733 0.6251
2 -7 10 3.1476 -0.0597
2 -7 11 3.2627 -0.7162
2 -7 12 -4.2764 -0.7039
2 -7 13 -4.9023 -0.4861
2 -7 14 0.2689 -0.0372
2 -7 15 6.6190 0.0368
2 -7 16 -5.9509 0.2406
2 -7 17 1.8000 0.2680
2 -7 18 -1.7148 -0.1031
2 -7 19 -5.7040 -0.4376
2 -7 20 3.8939 0.1218
2 -7 21 -3.9723 0.0733
2 -7 22 3.8752 0.0414
2 -7 23 -1.1919 0.3442
2 -7 24 -7.9507 0.2355
2 -7 25 0.0220 0.1402
2 -7 26 -1.2515 0.1402
2 -7 27 9.0453 0.1226
2 -7 28 -1.3472 -0.5647
2 -7 29 -6.5220 0.8352
2 -6 0 1.9428 -4.9882
2 -6 1 4.2833 2.2759
2 -6 2 -8.5610 1.8186
2 -6 3 -14.4973 -0.0166
2 -6 4 8.8215 -0.8712
2 -6 5 11.4087 0.2203
2 -6 6 -11.6569 0.3471
2 -6 7 6.8933 -1.1173
2 -6 8 3.8095 0.3301
2 -6 9 -5.3098 1.4101
2 -6 10 -4.6254 1.1222
2 -6 11 8.3216 0.6327
2 -6 12 2.3944 0.2428
2 -6 13 0.6287 -0.4749
2 -6 14 -6.7098 0.0227
2 -6 15 7.7420 -0.0183
2 -6 16 -1.3422 0.0209
2 -6 17 -1.0064 0.3109
2 -6 18 5.1809 0.3250
2 -6 19 -4.8803 -0.2044
2 -6 20 4.2608 -0.0802
2 -6 21 -5.8239 -0.1916
2 -6 22 4.4536 -0.1678
2 -6 23 2.7867 -0.0312
2 -6 24 -4.1538 0.2808
2 -6 25 -1.5948 0.2379
2 -6 26 -5.2747 0.1443
2 -6 27 6.2657 0.5200
2 -6 28 0.5094 -0.4823
2 -6 29 2.4670 0.1724
2 -5 0 -22.1822 -5.1113
2 -5 1 17.8549 -3.4048
2 -5 2 24.0528 2.4796
2 -5 3 -26.7468 0.7319
2 -5 4 -2.5518 -0.6969
2 -5 5 7.5119 -0.9644
2 -5 6 -7.8569 0.4204
2 -5 7 1.8649 -1.2023
2 -5 8 4.4885 -1.8568
2 -5 9 6.5407 -0.7005
2 -5 10 -9.6574 0.3139
2 -5 11 1.2285 -0.0098
2 -5 12 -3.3509 0.6759
2 -5 13 7.8685 -0.2082
2 -5 14 -3.6341 -0.2948
2 -5 15 0.3502 0.0032
2 -5 16 5.8776 -0.2240
2 -5 17 -4.1153 0.0223
2 -5 18 0.4926 0.1321
2 -5 19 2.6280 0.1744
2 -5 20 3.5832 0.1143
2 -5 21 -2.9313 -0.1245
2 -5 22 2.2679 -0.3715
2 -5 23 2.2144 -0.3571
2 -5 24 -0.2073 -0.3364
2 -5 25 1.9258 -0.3421
2 -5 26 -5.3465 -0.1475
2 -5 27 3.6624 -0.0042
2 -5 28 -4.9365 0.0010
2 -5 29 3.6397 -0.1316
2 -4 0 -37.6093 2.4053
2 -4 1 -23.1010 -5.4604
2 -4 2 37.7761 1.0921
2 -4 3 -4.6211 1.6690
2 -4 4 -2.1211 1.3405
2 -4 5 1.3442 0.4458
2 -4 6 -7.9071 1.0702
2 -4 7 -1.2652 1.2913
2 -4 8 -9.6307 0.0782
2 -4 9 10.0720 -1.0404
2 -4 10 2.6354 0.1922
2 -4 11 1.0227 -0.2331
2 -4 12 -10.1396 0.1937
2 -4 13 -0.0182 0.4652
2 -4 14 1.8844 -0.2732
2 -4 15 -6.2698 0.0258
2 -4 16 4.0723 -0.1532
2 -4 17 4.5706 -0.0858
2 -4 18 -10.0167 -0.1684
2 -4 19 -0.9139 0.2431
2 -4 20 2.3490 0.2693
2 -4 21 0.9363 0.3354
2 -4 22 -0.1936 0.1933
2 -4 23 1.3270 0.2345
2 -4 24 -3.2172 0.1472
2 -4 25 3.9855 -0.0970
2 -4 26 -1.7461 0.0130
2 -4 27 5.9750 -0.4193
2 -4 28 -5.8282 0.2418
2 -4 29 -1.8221 0.4607
2 -3 0 15.7277 4.5187
2 -3 1 -38.3467 -2.2630
2 -3 2 -0.6167 -3.1304
2 -3 3 8.2141 -1.2681
2 -3 4 2.9175 0.0822
2 -3 5 6.0142 -0.5006
2 -3 6 4.5037 -0.3795
2 -3 7 6.1254 0.1940
2 -3 8 -17.9202 1.0292
2 -3 9 -4.7152 -0.4037
2 -3 10 6.5028 -0.2112
2 -3 11 8.7789 0.3548
2 -3 12 -1.3096 -0.3956
2 -3 13 -4.0101 0.5724
2 -3 14 1.7872 0.1923
2 -3 15 -3.5480 0.0692
2 -3 16 -4.8367 0.0681
2 -3 17 12.0298 -0.1055
2 -3 18 -0.7796 -0.3715
2 -3 19 -7.1844 -0.1026
2 -3 20 -3.4498 -0.0175
2 -3 21 2.8713 -0.1064
2 -3 22 0.4691 0.0195
2 -3 23 3.0663 0.0314
2 -3 24 -5.4535 0.2054
2 -3 25 2.7599 0.2367
2 -3 26 -5.4711 0.3004
2 -3 27 11.5468 -0.1998
2 -3 28 -1.4941 -0.0655
2 -3 29 0.5963 0.3317
2 -2 0 34.0013 1.5425
2 -2 1 11.5155 5.0007
2 -2 2 -17.5091 -1.3591
2 -2 3 -2.5924 -1.1967
2 -2 4 -0.7492 0.0648
2 -2 5 -13.6202 -0.5507
2 -2 6 12.2634 -0.3646
2 -2 7 25.8826 -0.7436
2 -2 8 -8.3716 -0.0755
2 -2 9 -6.8287 -0.0140
2 -2 10 -6.6471 -1.0670
2 -2 11 5.8702 -0.0256
2 -2 12 2.7619 -0.6179
2 -2 13 2.1756 -0.4137
2 -2 14 3.5607 0.1487
2 -2 15 -1.4608 0.0453
2 -2 16 -7.5404 0.1614
2 -2 17 2.8975 0.0761
2 -2 18 8.9026 -0.0642
2 -2 19 1.0810 -0.2730
2 -2 20 -4.8798 -0.0085
2 -2 21 -2.5891 -0.1049
2 -2 22 1.7951 -0.1232
2 -2 23 2.8078 -0.3642
2 -2 24 -4.8747 -0.1727
2 -2 25 7.6918 -0.2152
2 -2 26 -14.9447 0.0087
2 -2 27 8.8529 -0.4790
2 -2 28 -2.1720 -0.5560
2 -1 0 -18.2777 -3.3179
2 -1 1 19.6863 4.0344
2 -1 2 6.7089 1.2024
2 -1 3 -1.9035 0.9267
2 -1 4 15.5710 0.6709
2 -1 5 -35.1426 0.8212
2 -1 6 -18.8879 0.4438
2 -1 7 28.1356 0.9895
2 -1 8 -2.6591 0.3917
2 -1 9 8.1206 1.3736
2 -1 10 -9.2520 0.2969
2 -1 11 2.1654 0.0585
2 -1 12 -6.6321 0.4633
2 -1 13 -1.9840 -0.4716
2 -1 14 9.0128 -0.0491
2 -1 15 -0.4075 0.0841
2 -1 16 -1.8806 0.1293
2 -1 17 -6.8913 0.1532
2 -1 18 -0.3884 0.4178
2 -1 19 5.5022 0.0757
2 -1 20 1.6911 0.0082
2 -1 21 -4.0493 0.3425
2 -1 22 1.5103 0.3535
2 -1 23 -0.0992 0.1076
2 -1 24 -7.1761 0.3198
2 -1 25 12.5531 0.0063
2 -1 26 -11.8634 1.0809
2 -1 27 3.8863 -0.1195
2 -1 28 -6.4245 -1.4312
2 0 1 -15.9330 -1.7377
2 0 2 1.7808 -1.4158
2 0 3 -2.3134 0.0455
2 0 4 40.2327 -1.0360
2 0 5 0.6165 0.0595
2 0 6 -37.0518 -1.3204
2 0 7 9.5418 -0.2935
2 0 8 -7.5714 -0.9282
2 0 9 7.3865 0.3123
2 0 10 -3.1397 0.6285
2 0 11 10.8966 -0.1874
2 0 12 -4.0359 0.5437
2 0 13 -8.7639 -0.0452
2 0 14 2.3794 -0.1072
2 0 15 0.5394 -0.1509
2 0 16 8.5459 -0.1698
2 0 17 -1.3734 -0.2678
2 0 18 -6.0159 -0.0866
2 0 19 1.0688 0.0434
2 0 20 0.5507 -0.4031
2 0 21 0.7748 -0.1886
2 0 22 4.4332 -0.0416
2 0 23 0.9378 -0.0429
2 0 24 -6.3045 -0.1417
2 0 25 8.3073 -0.7584
2 0 26 -2.8026 0.7875
2 0 27 5.3199 0.7634
2 1 0 19.7333 2.5328
2 1 1 -5.5326 0.7972
2 1 2 -12.2531 -0.2357
2 1 3 -23.0148 -0.3134
2 1 4 9.6848 -0.2302
2 1 5 33.7178 0.6263
2 1 6 -7.5347 -0.0069
2 1 7 -0.0093 -0.2274
2 1 8 -2.0693 -1.1053
2 1 9 -2.8395 -0.7152
2 1 10 -8.9731 -0.2055
2 1 11 8.4943 -0.2000
2 1 12 4.7829 -0.0771
2 1 13 1.9250 -0.0693
2 1 14 -5.1772 0.1126
2 1 15 -8.1065 0.0082
2 1 16 5.6161 0.0476
2 1 17 5.0374 0.1052
2 1 18 -1.1047 -0.1723
2 1 19 2.1704 0.1134
2 1 20 -4.6503 -0.0561
2 1 21 -1.2870 -0.3577
2 1 22 3.2579 -0.2072
2 1 23 1.6374 0.1964
2 1 24 -3.2551 -0.3433
2 1 25 4.2756 -0.1909
2 1 26 0.0089 -0.8824
2 1 27 4.4571 -1.1108
2 2 0 12.1222 -1.9369
2 2 1 6.4206 0.6930
2 2 2 8.3917 2.7061
2 2 3 -6.3791 -0.3095
2 2 4 -27.4878 0.2883
2 2 5 1.5408 0.0549
2 2 6 9.8358 1.2608
2 2 7 0.9176 0.9597
2 2 8 7.0505 0.5546
2 2 9 1.9419 0.1657
2 2 10 -8.0528 0.0013
2 2 11 -4.9326 0.2621
2 2 12 -0.9018 0.2025
2 2 13 7.6132 0.0062
2 2 14 3.0483 0.0481
2 2 15 -5.7463 0.0575
2 2 16 -5.1099 -0.0305
2 2 17 -0.4091 0.4326
2 2 18 -1.4097 0.3012
2 2 19 4.5854 0.2362
2 2 20 -2.1386 0.5199
2 2 21 -2.8331 0.1590
2 2 22 -0.2240 0.0226
2 2 23 -1.6239 0.6421
2 2 24 -6.3022 -0.5340
2 2 25 2.0186 1.6343
2 2 26 1.1194 1.6800
2 3 0 11.4852 -2.7401
2 3 1 -13.8880 -4.1105
2 3 2 1.2568 0.9162
2 3 3 23.0195 0.1617
2 3 4 4.7970 -0.1553
2 3 5 -19.4702 -1.2678
2 3 6 -5.0219 -0.4112
2 3 7 -2.3069 -0.5085
2 3 8 4.2155 0.4674
2 3 9 5.5898 -0.3542
2 3 10 3.9668 -0.1488
2 3 11 -3.8649 -0.2019
2 3 12 -2.6597 0.0753
2 3 13 -2.8129 0.1177
2 3 14 4.5620 -0.1106
2 3 15 5.1925 -0.1166
2 3 16 0.2697 -0.5790
2 3 17 -0.4726 -0.3926
2 3 18 -4.6999 -0.0040
2 3 19 3.2927 -0.2313
2 3 20 0.6451 -0.0937
2 3 21 -0.4918 0.1171
2 3 22 6.4183 -0.1711
2 3 23 0.2775 0.4749
2 3 24 -6.6080 -1.1950
2 3 25 -0.4032 -1.0152
2 3 26 2.7592 3.2539
2 4 0 22.6098 4.2177
2 4 1 0.2966 -2.0019
2 4 2 -22.5761 -1.9666
2 4 3 -6.3173 0.7369
2 4 4 28.5231 0.6527
2 4 5 4.0136 0.2455
2 4 6 -5.2803 0.0386
2 4 7 -7.5422 -0.9336
2 4 8 -0.1646 0.6333
2 4 9 0.1639 -0.1627
2 4 10 2.1415 -0.1938
2 4 11 1.2313 -0.3147
2 4 12 4.6925 -0.3140
2 4 13 -5.6788 0.1309
2 4 14 -1.4876 0.3055
2 4 15 -0.7327 0.2528
2 4 16 3.1814 0.0576
2 4 17 3.9836 -0.2983
2 4 18 -3.4362 -0.0503
2 4 19 2.5183 -0.1247
2 4 20 0.0381 -0.3505
2 4 21 -8.9895 -0.0851
2 4 22 9.9775 -0.2216
2 4 23 4.7516 0.3932
2 4 24 -2.1231 0.6672
2 4 25 -1.2754 -2.9234
2 5 0 -1.1842 3.9833
2 5 1 23.3965 3.0777
2 5 2 -1.5139 -1.6004
2 5 3 -26.6011 -0.6505
2 5 4 3.0112 0.2006
2 5 5 6.3842 0.5828
2 5 6 8.6140 0.6502
2 5 7 -7.4178 -0.1462
2 5 8 0.8593 0.1573
2 5 9 1.7472 0.7813
2 5 10 -5.6157 0.2662
2 5 11 -0.4510 0.4027
2 5 12 3.8656 -0.3974
2 5 13 -0.7900 -0.3343
2 5 14 1.8583 0.3585
2 5 15 -4.6876 0.0936
2 5 16 -0.3650 0.2630
2 5 17 -0.0713 0.2089
2 5 18 -2.2064 0.2771
2 5 19 1.2615 0.0845
2 5 20 8.3872 0.0538
2 5 21 -16.1800 -0.1485
2 5 22 0.2505 0.0180
2 5 23 3.8501 -0.3531
2 5 24 0.8112 1.5473
2 6 0 -16.6650 -2.4756
2 6 1 7.7979 2.7162
2 6 2 12.7099 1.2780
2 6 3 -4.0908 -1.0614
2 6 4 -3.8744 -0.4904
2 6 5 -5.4617 -0.1040
2 6 6 8.7311 -0.4371
2 6 7 -6.4710 0.3579
2 6 8 0.5845 -0.8804
2 6 9 5.8799 0.0759
2 6 10 -4.2100 -0.0866
2 6 11 -0.0694 0.7811
2 6 12 -1.5085 0.0751
2 6 13 -0.3764 -0.4671
2 6 14 3.1461 -0.0014
2 6 15 -1.2052 -0.1033
2 6 16 2.9314 -0.1182
2 6 17 -1.4319 -0.1342
2 6 18 0.7517 0.2219
2 6 19 -6.8263 0.1597
2 6 20 16.4632 0.1707
2 6 21 -5.7061 -0.4362
2 6 22 -4.1260 0.4402
2 6 23 0.4359 -0.3149
2 7 0 -3.3762 -3.7509
2 7 1 -3.4989 -1.5678
2 7 2 0.3632 1.4439
2 7 3 1.9066 0.3611
2 7 4 -0.8558 -0.4350
2 7 5 0.1715 0.3712
2 7 6 6.5797 -0.7719
2 7 7 -4.9736 0.3565
2 7 8 -1.7757 -0.2567
2 7 9 3.4038 -0.3883
2 7 10 -0.5079 -0.6650
2 7 11 2.0516 0.0632
2 7 12 -2.3639 0.2299
2 7 13 -1.1534 0.1244
2 7 14 1.2132 -0.0763
2 7 15 -2.8472 -0.1049
2 7 16 1.1923 0.0472
2 7 17 -3.3000 -0.1951
2 7 18 6.8677 -0.1610
2 7 19 -10.5047 0.3769
2 7 20 7.5594 0.1195
2 7 21 -0.2317 -0.2383
2 7 22 0.3751 0.2898
2 8 0 2.8171 1.2398
2 8 1 0.1091 -1.7919
2 8 2 1.4077 -0.7843
2 8 3 1.6841 0.8970
2 8 4 -8.8129 -0.2321
2 8 5 -1.1031 0.6922
2 8 6 6.0028 0.0583
2 8 7 0.1719 -0.1524
2 8 8 -1.9861 0.3956
2 8 9 0.4691 0.2485
2 8 10 0.1145 -0.0993
2 8 11 3.2691 -0.2840
2 8 12 -0.7865 -0.2291
2 8 13 -2.2220 0.0863
2 8 14 6.4155 0.1898
2 8 15 -2.6147 -0.0674
2 8 16 2.0951 -0.0907
2 8 17 -7.6146 -0.1278
2 8 18 2.8604 -0.2771
2 8 19 -0.6843 0.4298
2 8 20 1.5201 -0.9858
2 8 21 -4.9526 0.3708
2 9 0 0.5638 2.4201
2 9 1 -1.9641 0.9827
2 9 2 2.8894 -0.6484
2 9 3 7.0359 0.0016
2 9 4 -1.1873 -0.2419
2 9 5 -6.9267 0.1690
2 9 6 0.7198 0.7577
2 9 7 2.5688 -0.2284
2 9 8 -2.3771 -0.0748
2 9 9 -0.0362 0.2651
2 9 10 -2.6698 0.2967
2 9 11 3.5420 0.1712
2 9 12 1.4006 0.0754
2 9 13 -9.8680 -0.2776
2 9 14 11.9405 0.1041
2 9 15 -3.2633 0.2724
2 9 16 6.8461 0.0519
2 9 17 -0.6975 -0.1909
2 9 18 -5.2727 -0.0865
2 9 19 3.7604 1.2796
2 9 20 4.2507 -1.7591
2 10 0 -1.0715 -0.9868
2 10 1 -2.5003 0.4506
2 10 2 0.1312 0.7624
2 10 3 -0.3934 -0.4630
2 10 4 7.9642 -0.2980
2 10 5 -4.1993 -0.7900
2 10 6 -1.6214 0.4032
2 10 7 2.8491 0.1859
2 10 8 0.1800 -0.1406
2 10 9 -0.0669 -0.1987
2 10 10 -4.5000 -0.0386
2 10 11 -0.5510 -0.0812
2 10 12 7.2063 0.2536
2 10 13 -16.2548 -0.0149
2 10 14 7.4660 -0.1450
2 10 15 -4.6093 0.0733
2 10 16 3.1066 -0.0804
2 10 17 1.0363 0.0150
2 10 18 -2.2614 -0.3127
2 11 0 -2.3668 -1.3547
2 11 1 -4.6101 -1.0860
2 11 2 2.8734 0.7692
2 11 3 -5.2979 0.0342
2 11 4 5.6785 0.3457
2 11 5 0.0594 -0.6908
2 11 6 -2.3395 -0.4002
2 11 7 -3.8466 -0.1644
2 11 8 7.6772 0.4196
2 11 9 0.7408 -0.2189
2 11 10 2.2334 0.2372
2 11 11 -6.3893 -0.1913
2 11 12 10.8144 -0.1789
2 11 13 -6.0860 0.3013
2 11 14 -0.6064 -0.0125
2 11 15 -5.2252 0.3899
2 11 16 6.5233 -0.5503
2 11 17 -7.1265 0.0172
2 12 0 4.3434 0.7781
2 12 1 -7.3198 -0.7821
2 12 2 2.5646 -0.2997
2 12 3 -5.0758 0.2713
2 12 4 0.8966 0.5902
2 12 5 3.2511 0.3609
2 12 6 5.4574 0.0368
2 12 7 -14.5205 -0.7177
2 12 8 5.3827 0.1056
2 12 9 -2.4674 -0.3745
2 12 10 9.1971 0.2946
2 12 11 -9.1999 -0.0692
2 12 12 5.4138 -0.4406
2 12 13 7.2663 0.3814
2 12 14 2.4821 -0.4408
2 12 15 -10.7578 0.5293
2 13 0 10.3749 1.6002
2 13 1 -2.5403 0.6274
2 13 2 6.2951 -0.8560
2 13 3 -5.6040 -0.1614
2 13 4 -0.1273 0.1091
2 13 5 -6.0368 0.2711
2 13 6 12.9656 0.7710
2 13 7 -4.5482 0.3795
2 13 8 -1.6343 -0.2628
2 13 9 -6.6652 0.1366
2 13 10 11.0922 0.1665
2 13 11 -15.6899 -0.2437
2 13 12 -1.9146 -0.4457
2 13 13 5.3577 0.6087
2 14 0 2.0933 -0.1377
2 14 1 -4.5860 1.1289
2 14 2 11.3506 0.0101
2 14 3 -6.9634 -0.7798
2 14 4 12.6506 -0.1099
2 14 5 -12.1164 -0.5776
2 14 6 -3.5719 -0.3954
2 14 7 8.8940 0.9563
2 14 8 0.7366 -0.8968
2 14 9 -5.9282 0.7832
2 14 10 21.8547 0.6396
2 14 11 -17.7750 -0.4038
2 14 12 -5.9909 -0.2803
2 15 0 -1.7054 -1.3528
2 15 1 -10.9974 0.1061
2 15 2 8.3278 1.0815
2 15 3 -15.5661 -0.4232
2 15 4 17.6442 0.1854
2 15 5 4.1272 0.0710
2 15 6 -13.3977 -0.8600
2 15 7 -0.1194 0.6853
2 15 8 1.0009 -1.3930
2 15 9 -10.0181 -0.0628
2 15 10 26.3299 0.9079
2 16 0 6.1241 -0.6473
2 16 1 -6.1551 -0.4991
2 16 2 6.9038 0.5373
2 16 3 -14.6384 0.2572
2 16 4 3.3454 -0.0795
2 16 5 8.9698 0.6223
2 16 6 3.4745 0.0439
2 16 7 -5.4108 0.6278
2 17 0 6.0628 -0.3899
2 17 1 -1.0361 -0.1066
2 17 2 2.1167 -0.5466
2 17 3 -2.7892 0.2608
2 17 4 -0.8807 -0.5557
2 17 5 -4.9472 -0.1012
2 18 0 2.4957 -0.2547
2 18 1 2.3953 0.4175
3 -20 6 5.9467 0.7592
3 -20 7 11.9723 -0.8288
3 -20 8 -10.6463 -0.8443
3 -20 9 -6.3663 0.8188
3 -20 10 3.2398 0.1391
3 -20 11 -5.1035 -0.5666
3 -20 12 6.0947 -0.7080
3 -20 13 -6.6859 -0.2059
3 -19 0 -1.3830 -0.1105
3 -19 1 -9.5180 -0.1352
3 -19 2 3.6523 0.5755
3 -19 3 13.0932 0.5726
3 -19 4 -6.1525 0.3967
3 -19 5 -8.6659 0.1979
3 -19 6 -6.8593 0.7774
3 -19 7 8.2975 0.5358
3 -19 8 2.3658 -0.6295
3 -19 9 1.6603 0.2094
3 -19 10 -0.5046 0.7603
3 -19 11 -11.4275 0.2828
3 -19 12 4.5107 -0.0533
3 -19 13 -8.0228 -0.4946
3 -19 14 7.9693 0.3790
3 -19 15 -0.3378 -0.2139
3 -19 16 -6.6401 0.0570
3 -19 17 -3.1466 0.4606
3 -19 18 -2.3812 0.0127
3 -18 0 0.2460 0.0581
3 -18 1 -7.0374 -1.2047
3 -18 2 -6.9472 -0.6266
3 -18 3 12.2445 -0.0643
3 -18 4 5.1362 -0.5631
3 -18 5 -0.0375 -0.1269
3 -18 6 -2.7274 -0.3445
3 -18 7 -3.9476 0.4404
3 -18 8 -3.8431 -0.1907
3 -18 9 9.1610 -0.8082
3 -18 10 8.0163 0.3358
3 -18 11 -0.1448 0.1297
3 -18 12 -2.5906 0.0296
3 -18 13 -7.1124 -0.0142
3 -18 14 9.7958 0.2035
3 -18 15 4.3306 -0.4068
3 -18 16 1.7446 -0.4612
3 -18 17 -1.9484 0.4031
3 -18 18 -4.1472 1.0785
3 -18 19 1.1117 -0.5913
3 -18 20 1.3270 -0.9080
3 -18 21 1.2618 0.3544
3 -17 0 3.2738 1.4013
3 -17 1 4.2524 0.3931
3 -17 2 -5.9706 -0.7057
3 -17 3 -3.3906 0.2324
3 -17 4 5.5162 0.1444
3 -17 5 2.7824 0.0898
3 -17 6 4.3815 -0.3798
3 -17 7 1.6521 0.2366
3 -17 8 -8.0099 0.5978
3 -17 9 -1.0697 -0.6783
3 -17 10 0.2758 -0.0898
3 -17 11 11.6499 0.4628
3 -17 12 -2.5400 -0.2676
3 -17 13 -8.6345 0.0267
3 -17 14 1.8172 0.6972
3 -17 15 3.8000 0.1370
3 -17 16 3.0196 -0.5148
3 -17 17 -0.7221 -0.5020
3 -17 18 6.7886 0.7082
3 -17 19 -6.0857 0.5480
3 -17 20 -1.4653 -0.3630
3 -17 21 0.5926 -0.1529
3 -17 22 -1.0531 -0.2830
3 -17 23 10.5067 0.5864
3 -16 0 -4.5907 -0.4939
3 -16 1 1.0465 1.9238
3 -16 2 6.3401 -0.2179
3 -16 3 -10.0468 -0.8178
3 -16 4 -3.5608 0.5229
3 -16 5 2.4133 0.3449
3 -16 6 -2.3309 -0.1511
3 -16 7 1.9821 -0.1513
3 -16 8 -0.9783 0.7706
3 -16 9 -3.1564 0.1763
3 -16 10 -4.7103 -0.6179
3 -16 11 6.4954 0.3792
3 -16 12 -2.5021 0.1561
3 -16 13 -0.7088 -0.5365
3 -16 14 -6.5249 0.3809
3 -16 15 1.7687 0.5758
3 -16 16 0.7455 0.2045
3 -16 17 -11.6796 -0.4425
3 -16 18 11.9849 -0.1701
3 -16 19 -0.8648 0.3115
3 -16 20 -3.3776 0.0632
3 -16 21 -0.4027 0.2456
3 -16 22 -7.6437 -0.2369
3 -16 23 -2.9441 0.0325
3 -16 24 12.1032 -0.1235
3 -15 0 -1.0836 -2.6224
3 -15 1 -6.8355 0.5856
3 -15 2 9.0069 1.0652
3 -15 3 -0.7336 -0.8830
3 -15 4 -9.4567 -0.6948
3 -15 5 4.6203 0.0228
3 -15 6 0.7978 -0.0371
3 -15 7 -0.9651 -0.7620
3 -15 8 -0.1864 -0.1995
3 -15 9 -6.5766 0.5495
3 -15 10 1.4662 -0.2532
3 -15 11 5.9432 -0.7029
3 -15 12 -5.3077 0.3521
3 -15 13 5.3037 -0.5187
3 -15 14 -5.1741 -0.5082
3 -15 15 2.5305 0.1631
3 -15 16 6.8541 0.1881
3 -15 17 -11.3723 -0.0315
3 -15 18 1.5278 -0.2376
3 -15 19 4.4054 -0.2054
3 -15 20 1.6563 -0.1054
3 -15 21 2.6003 -0.0793
3 -15 22 4.1722 0.0757
3 -15 23 -16.7205 0.3263
3 -15 24 0.7165 0.0158
3 -15 25 20.8335 -0.2981
3 -15 26 -10.9575 -0.2447
3 -14 0 3.6653 -0.1997
3 -14 1 -0.5914 -1.2665
3 -14 2 3.8907 0.8297
3 -14 3 9.7885 1.1442
3 -14 4 -5.9934 -0.5653
3 -14 5 -3.0957 -0.1501
3 -14 6 5.1045 0.6331
3 -14 7 6.1879 -0.2072
3 -14 8 4.2304 -0.4989
3 -14 9 -5.9354 0.0874
3 -14 10 -2.4388 0.7741
3 -14 11 4.7530 -0.4731
3 -14 12 -1.3854 0.0576
3 -14 13 3.8564 0.2053
3 -14 14 -4.4850 -0.5510
3 -14 15 -0.1959 -0.0778
3 -14 16 6.2216 0.1946
3 -14 17 -2.4112 0.1123
3 -14 18 -2.6784 0.1515
3 -14 19 -0.3249 -0.2322
3 -14 20 0.5540 -0.0066
3 -14 21 0.7176 -0.1555
3 -14 22 10.9617 -0.2998
3 -14 23 -4.1225 0.0637
3 -14 24 -13.2121 0.2488
3 -14 25 15.9745 -0.1909
3 -14 26 -2.8170 -0.7245
3 -13 0 -6.2556 1.6384
3 -13 1 -0.8795 -0.6676
3 -13 2 -3.9903 -0.6177
3 -13 3 7.5980 1.0164
3 -13 4 4.1153 0.3004
3 -13 5 -7.3975 -0.5380
3 -13 6 -4.9951 0.6428
3 -13 7 3.6419 0.2897
3 -13 8 1.6330 -0.1275
3 -13 9 6.0173 -0.1545
3 -13 10 -3.2184 0.3722
3 -13 11 -2.1997 0.5302
3 -13 12 0.7606 -0.2015
3 -13 13 4.5843 0.4098
3 -13 14 -3.0923 -0.0188
3 -13 15 -1.9202 -0.5371
3 -13 16 5.4393 0.1346
3 -13 17 -4.0283 0.1162
3 -13 18 -0.0527 0.3675
3 -13 19 -1.4591 0.0278
3 -13 20 -2.6548 -0.1218
3 -13 21 -1.0943 0.1514
3 -13 22 -0.9625 -0.0253
3 -13 23 6.2746 -0.0404
3 -13 24 -10.9207 0.1429
3 -13 25 9.2625 0.0100
3 -13 26 -6.9308 -0.7334
3 -13 27 -4.0395 0.7517
3 -12 0 -2.3937 -0.2529
3 -12 1 -2.2882 -0.0525
3 -12 2 -6.0725 -0.1888
3 -12 3 -2.2669 -0.2124
3 -12 4 3.8513 0.7649
3 -12 5 2.4350 -0.6653
3 -12 6 -3.6817 -0.1229
3 -12 7 -1.0977 0.3342
3 -12 8 -10.3671 -0.3705
3 -12 9 8.2688 -0.0297
3 -12 10 -0.6098 -0.6036
3 -12 11 -2.9109 0.7133
3 -12 12 -2.3109 0.0453
3 -12 13 4.0927 -0.0705
3 -12 14 -0.5783 0.6469
3 -12 15 -6.7906 -0.3946
3 -12 16 11.0253 -0.3395
3 -12 17 -2.3007 -0.1315
3 -12 18 0.1382 0.2161
3 -12 19 -0.2031 0.2589
3 -12 20 -0.6783 -0.0575
3 -12 21 3.6493 -0.1429
3 -12 22 -6.5685 -0.0589
3 -12 23 5.0117 0.3119
3 -12 24 -11.1877 0.1428
3 -12 25 12.3398 0.1757
3 -12 26 0.5265 -0.3210
3 -12 27 -16.6229 0.4268
3 -12 28 5.4985 0.2995
3 -11 0 3.8874 -0.4367
3 -11 1 2.2312 -1.2230
3 -11 2 0.8685 -0.1033
3 -11 3 -0.8427 -0.3626
3 -11 4 -4.0053 0.7102
3 -11 5 0.1360 0.4560
3 -11 6 5.5464 -0.6042
3 -11 7 5.4838 0.4697
3 -11 8 -10.1981 0.1321
3 -11 9 5.2681 -0.0058
3 -11 10 -0.0083 -0.9093
3 -11 11 -0.4728 0.0145
3 -11 12 -3.2883 0.5753
3 -11 13 1.9757 -0.3887
3 -11 14 4.0869 0.3485
3 -11 15 -11.7637 0.4474
3 -11 16 5.0237 -0.2175
3 -11 17 2.0021 -0.3639
3 -11 18 0.1943 0.0741
3 -11 19 0.0597 0.0482
3 -11 20 -0.8041 0.3201
3 -11 21 5.0349 0.0271
3 -11 22 -0.1607 -0.4226
3 -11 23 5.6683 0.0801
3 -11 24 -13.5436 -0.0427
3 -11 25 5.1035 0.0904
3 -11 26 12.3523 -0.2668
3 -11 27 -6.4151 -0.3295
3 -11 28 -1.0866 -0.3894
3 -10 0 -1.4501 2.3751
3 -10 1 0.9814 -0.2721
3 -10 2 1.0993 -1.7643
3 -10 3 2.8079 -0.7612
3 -10 4 1.8914 -0.6094
3 -10 5 -6.6618 0.8710
3 -10 6 -0.7009 -0.3932
3 -10 7 4.4983 -0.4714
3 -10 8 -2.3501 0.6891
3 -10 9 1.1226 0.3508
3 -10 10 1.5892 -0.5374
3 -10 11 1.0532 -0.7504
3 -10 12 -1.0381 0.3895
3 -10 13 -0.7921 0.0056
3 -10 14 5.6953 -0.2500
3 -10 15 -4.4398 0.3784
3 -10 16 -1.4521 0.2474
3 -10 17 1.7877 -0.4035
3 -10 18 -2.0582 -0.0390
3 -10 19 1.2064 -0.2125
3 -10 20 -3.4725 0.0049
3 -10 21 -1.1173 0.3148
3 -10 22 3.9899 -0.0702
3 -10 23 9.3108 0.0100
3 -10 24 -8.8750 -0.1992
3 -10 25 -2.2852 0.2285
3 -10 26 3.6986 -0.0665
3 -10 27 3.8690 -0.3639
3 -10 28 5.8115 -0.8212
3 -9 0 -2.4549 2.0283
3 -9 1 -0.1634 4.1091
3 -9 2 2.4404 -0.3010
3 -9 3 -3.6786 -0.8046
3 -9 4 2.6696 -0.8200
3 -9 5 4.8489 0.0267
3 -9 6 -0.4318 0.4764
3 -9 7 -5.4974 -0.7654
3 -9 8 2.4410 -0.0376
3 -9 9 -1.8300 0.6331
3 -9 10 0.1837 -0.0822
3 -9 11 -2.0491 -0.6902
3 -9 12 1.6754 -0.3654
3 -9 13 0.3616 -0.1322
3 -9 14 -0.0564 -0.1157
3 -9 15 -0.9133 -0.1063
3 -9 16 -1.3891 0.3823
3 -9 17 1.6318 0.0148
3 -9 18 -0.6934 -0.2110
3 -9 19 3.9459 0.0048
3 -9 20 -5.0698 -0.2738
3 -9 21 -5.9432 -0.0180
3 -9 22 -3.6130 -0.0055
3 -9 23 10.9556 0.1599
3 -9 24 -5.6894 -0.1271
3 -9 25 0.2070 0.4690
3 -9 26 -1.4182 0.2806
3 -9 27 -2.9740 -0.0325
3 -9 28 1.2578 -0.2484
3 -9 29 2.7360 0.4328
3 -8 0 -0.3510 -4.2944
3 -8 1 -8.5799 3.1340
3 -8 2 9.3808 3.2311
3 -8 3 2.4260 -0.0010
3 -8 4 -14.5949 0.1888
3 -8 5 3.8214 -0.3787
3 -8 6 10.5364 0.6921
3 -8 7 -4.2961 0.5315
3 -8 8 0.5918 -0.2550
3 -8 9 0.2701 0.9930
3 -8 10 4.2306 0.6623
3 -8 11 -5.0746 0.2344
3 -8 12 -2.0491 -0.0398
3 -8 13 3.6018 -0.2904
3 -8 14 4.0842 -0.0453
3 -8 15 -1.9297 -0.2342
3 -8 16 -1.7777 -0.0111
3 -8 17 -3.4163 0.4940
3 -8 18 -0.7099 -0.1288
3 -8 19 10.0942 0.1035
3 -8 20 -0.5679 0.0916
3 -8 21 -0.6402 0.0631
3 -8 22 -11.6125 -0.1507
3 -8 23 8.4279 -0.1139
3 -8 24 -4.3811 -0.2189
3 -8 25 -2.0578 0.2189
3 -8 26 3.9976 0.4442
3 -8 27 0.5559 0.1615
3 -8 28 -5.2353 -0.0794
3 -8 29 -6.1919 -0.0939
3 -7 0 10.7985 -6.0830
3 -7 1 -20.9076 -4.1970
3 -7 2 1.2205 1.8747
3 -7 3 21.1906 0.8661
3 -7 4 -11.6505 -0.3936
3 -7 5 -11.1459 -0.9592
3 -7 6 3.0669 -0.6342
3 -7 7 4.6727 -0.0171
3 -7 8 -1.8415 -0.7697
3 -7 9 -5.3627 -0.0930
3 -7 10 9.0113 0.5550
3 -7 11 2.1105 0.6225
3 -7 12 -6.4431 0.2627
3 -7 13 -6.1557 0.2951
3 -7 14 9.4718 0.0383
3 -7 15 4.3028 0.0819
3 -7 16 1.1779 -0.3671
3 -7 17 -2.6391 0.2142
3 -7 18 -7.2910 0.1450
3 -7 19 4.5265 -0.2340
3 -7 20 5.1001 0.0900
3 -7 21 7.8545 0.1615
3 -7 22 -6.9370 0.1400
3 -7 23 3.6886 -0.2230
3 -7 24 0.4939 -0.1960
3 -7 25 -4.8190 -0.4153
3 -7 26 1.7434 -0.1473
3 -7 27 6.2072 0.2472
3 -7 28 2.3328 0.2592
3 -7 29 -9.2024 -0.5340
3 -6 0 22.9768 2.7167
3 -6 1 -13.7589 -4.7412
3 -6 2 -17.6649 -1.8855
3 -6 3 17.7034 2.5304
3 -6 4 9.3487 0.6505
3 -6 5 -6.6788 -0.2535
3 -6 6 -8.0899 -0.0037
3 -6 7 6.3200 -0.4136
3 -6 8 2.8230 -0.5198
3 -6 9 -14.2655 -1.0723
3 -6 10 3.0403 -0.7099
3 -6 11 9.8325 0.1661
3 -6 12 0.6847 -0.3453
3 -6 13 -14.0221 0.1389
3 -6 14 -2.5190 -0.1550
3 -6 15 6.8520 0.1305
3 -6 16 0.7247 -0.0136
3 -6 17 1.8954 -0.2539
3 -6 18 -2.1956 0.2794
3 -6 19 -6.8788 -0.2017
3 -6 20 -1.5138 0.0496
3 -6 21 5.6630 -0.1189
3 -6 22 2.3523 0.1718
3 -6 23 -0.3752 -0.0642
3 -6 24 0.6411 0.2601
3 -6 25 -2.2081 -0.1095
3 -6 26 -0.3858 -0.5730
3 -6 27 2.6707 -0.1701
3 -6 28 2.7239 0.1782
3 -6 29 -3.0011 -0.3810
3 -5 0 15.5490 6.7172
3 -5 1 8.6354 0.4664
3 -5 2 -19.5998 -3.9897
3 -5 3 -4.7873 0.2725
3 -5 4 14.9502 1.7335
3 -5 5 -2.0469 0.4651
3 -5 6 -7.8451 1.1552
3 -5 7 8.7079 0.6794
3 -5 8 11.1623 0.6581
3 -5 9 -15.7292 0.3883
3 -5 10 -5.3784 -0.4323
3 -5 11 7.5214 0.2126
3 -5 12 7.2036 -0.0496
3 -5 13 -1.6536 0.1132
3 -5 14 -9.7768 0.0400
3 -5 15 1.8998 -0.3260
3 -5 16 1.1900 0.2851
3 -5 17 -2.5017 -0.2225
3 -5 18 3.1502 -0.0310
3 -5 19 -0.2957 -0.0240
3 -5 20 -6.6012 0.2651
3 -5 21 -4.3895 0.0870
3 -5 22 4.6360 0.1010
3 -5 23 2.6902 0.0057
3 -5 24 -4.6659 0.1678
3 -5 25 -1.8829 0.4720
3 -5 26 2.1672 0.0137
3 -5 27 2.9864 0.1389
3 -5 28 0.0909 0.3527
3 -5 29 -2.5871 -1.1401
3 -4 0 -2.7508 1.5809
3 -4 1 17.6264 3.3417
3 -4 2 -1.4675 -1.1078
3 -4 3 -14.3470 -3.9374
3 -4 4 18.0059 -0.5754
3 -4 5 -4.2343 -0.5062
3 -4 6 -19.7924 -0.7083
3 -4 7 8.1254 0.0002
3 -4 8 21.9612 -0.1836
3 -4 9 -7.6800 0.1331
3 -4 10 -7.3193 -0.1691
3 -4 11 1.4480 -0.1439
3 -4 12 1.9905 -0.0378
3 -4 13 4.8748 -0.0745
3 -4 14 0.0596 0.5084
3 -4 15 -1.4667 -0.2061
3 -4 16 3.8086 0.1703
3 -4 17 1.7287 0.1168
3 -4 18 -3.8530 -0.3789
3 -4 19 5.6161 -0.2574
3 -4 20 1.1117 -0.2171
3 -4 21 -5.6469 -0.0142
3 -4 22 -1.1289 -0.0122
3 -4 23 9.9722 0.1279
3 -4 24 -7.0978 -0.2862
3 -4 25 -5.2124 0.0071
3 -4 26 2.9611 -0.1990
3 -4 27 2.9964 0.0499
3 -4 28 1.9200 0.8398
3 -4 29 -3.2960 -2.1499
3 -3 0 -10.6697 -1.9645
3 -3 1 2.8603 2.7876
3 -3 2 3.0856 4.7870
3 -3 3 -16.7098 -0.6386
3 -3 4 22.5507 -0.8614
3 -3 5 13.6234 0.8463
3 -3 6 -27.6775 -0.3945
3 -3 7 -13.2099 -0.1216
3 -3 8 18.2163 0.3909
3 -3 9 2.9099 -0.1290
3 -3 10 -2.5879 0.0061
3 -3 11 0.6173 -0.2421
3 -3 12 0.1084 -0.2438
3 -3 13 -4.9928 -0.5148
3 -3 14 1.7806 -0.0662
3 -3 15 -0.6162 0.0522
3 -3 16 -2.9796 0.0934
3 -3 17 8.9730 0.4762
3 -3 18 -3.0099 0.0994
3 -3 19 -0.2491 0.1366
3 -3 20 1.9854 -0.2491
3 -3 21 -1.2316 -0.2235
3 -3 22 -4.2746 -0.1887
3 -3 23 13.0177 0.1708
3 -3 24 -3.5432 0.0318
3 -3 25 -8.7319 -0.0700
3 -3 26 -0.0690 -0.3358
3 -3 27 3.5463 0.3253
3 -3 28 -2.4672 0.7883
3 -2 0 0.4376 -3.9387
3 -2 1 3.2472 -1.6811
3 -2 2 -3.6796 1.8571
3 -2 3 -26.8676 2.2015
3 -2 4 7.9738 -0.7695
3 -2 5 26.1877 0.7867
3 -2 6 1.5387 0.7752
3 -2 7 -22.3656 -0.3812
3 -2 8 -1.6290 0.7810
3 -2 9 2.2965 0.6303
3 -2 10 -3.6249 0.8149
3 -2 11 3.1407 0.5559
3 -2 12 5.0484 0.4060
3 -2 13 -2.0711 0.1179
3 -2 14 -1.9351 -0.3329
3 -2 15 -1.7988 -0.0898
3 -2 16 -7.8586 -0.1904
3 -2 17 3.0625 0.0298
3 -2 18 1.2066 0.2418
3 -2 19 2.1581 0.4494
3 -2 20 -0.2030 0.2155
3 -2 21 -6.2467 0.0985
3 -2 22 -3.7625 0.0115
3 -2 23 10.2807 0.0395
3 -2 24 3.4951 0.3716
3 -2 25 -3.6541 -0.0287
3 -2 26 -5.4984 -0.6539
3 -2 27 7.6889 1.2094
3 -2 28 -4.1192 2.1911
3 -1 0 3.5915 -2.3867
3 -1 1 19.5080 -2.1033
3 -1 2 10.7110 -2.6947
3 -1 3 -23.4597 0.5460
3 -1 4 -6.2779 -1.0815
3 -1 5 -0.1403 -1.3122
3 -1 6 22.2768 -0.0619
3 -1 7 1.4328 -0.9850
3 -1 8 -4.8298 -1.3892
3 -1 9 3.9846 -0.8222
3 -1 10 -10.9827 -0.2097
3 -1 11 1.3169 -0.0432
3 -1 12 -0.8980 0.2691
3 -1 13 4.9601 0.2904
3 -1 14 7.3324 -0.1083
3 -1 15 -0.5502 -0.0548
3 -1 16 -2.6628 -0.1646
3 -1 17 -1.9854 -0.4595
3 -1 18 -4.0405 -0.3170
3 -1 19 5.8556 -0.1209
3 -1 20 8.1746 -0.1351
3 -1 21 -8.6038 -0.1161
3 -1 22 -4.2342 -0.1866
3 -1 23 3.2478 -0.1360
3 -1 24 1.8682 0.2725
3 -1 25 4.4356 -0.2379
3 -1 26 -2.1044 -1.2739
3 -1 27 3.3232 -0.9558
3 -1 28 -0.5762 1.0315
3 0 0 -10.7779 1.7837
3 0 1 9.1620 0.9491
3 0 2 17.2495 -0.0322
3 0 3 -8.0776 0.6007
3 0 4 6.5341 1.3212
3 0 5 -17.8148 -0.0355
3 0 6 -3.2233 0.4034
3 0 7 8.2666 1.4656
3 0 8 1.3439 -0.1412
3 0 9 11.9464 -0.6749
3 0 10 -5.0264 -0.4741
3 0 11 1.1868 -0.4669
3 0 12 -9.0666 -0.1315
3 0 13 -4.3580 0.3284
3 0 14 5.1682 0.0693
3 0 15 1.5908 0.0874
3 0 16 4.6883 0.2733
3 0 17 0.2128 0.1738
3 0 18 -8.5971 0.0917
3 0 19 -0.5578 0.0367
3 0 20 8.8568 0.0426
3 0 21 -3.6164 0.0306
3 0 22 -1.4427 -0.2537
3 0 23 0.9157 0.0772
3 0 24 -5.5504 0.3984
3 0 25 -2.7713 -0.0900
3 0 26 9.8746 0.5726
3 0 27 -2.7833 -0.5781
3 1 0 -13.5552 1.4785
3 1 1 -1.8162 -0.8233
3 1 2 5.2691 0.5499
3 1 3 -9.8442 -0.8283
3 1 4 10.9694 0.8629
3 1 5 9.4006 0.1816
3 1 6 -13.6321 -0.6019
3 1 7 -8.0925 0.9124
3 1 8 -3.5461 1.5493
3 1 9 3.1208 0.5854
3 1 10 5.2785 0.0841
3 1 11 6.6056 0.1631
3 1 12 -2.0543 -0.5326
3 1 13 -2.5678 0.2901
3 1 14 -4.5351 0.1340
3 1 15 -5.0733 -0.0474
3 1 16 4.6674 -0.0636
3 1 17 3.6705 0.0422
3 1 18 -3.7883 0.2590
3 1 19 -2.1367 0.1592
3 1 20 3.1704 0.2842
3 1 21 -4.6592 0.1933
3 1 22 0.7094 -0.0024
3 1 23 5.3680 0.3419
3 1 24 -2.7565 0.6003
3 1 25 -15.3959 -0.4677
3 1 26 12.4984 0.4032
3 2 0 -5.3625 1.0593
3 2 1 -1.2002 -1.2727
3 2 2 9.2342 -0.3244
3 2 3 -7.0181 -1.0301
3 2 4 -12.8647 -0.3477
3 2 5 17.3603 -0.3869
3 2 6 8.8685 -0.7863
3 2 7 -4.7594 -2.0486
3 2 8 -1.1958 -0.1064
3 2 9 -9.8514 0.4654
3 2 10 -0.0651 -0.2604
3 2 11 3.9248 0.2630
3 2 12 2.3866 -0.5751
3 2 13 5.4239 -0.2648
3 2 14 2.6137 -0.1128
3 2 15 -2.9107 -0.0684
3 2 16 -0.2673 -0.1681
3 2 17 -0.4703 -0.5022
3 2 18 0.9966 -0.2150
3 2 19 0.7421 -0.3268
3 2 20 7.9832 -0.0843
3 2 21 -5.0745 -0.3686
3 2 22 -1.8938 -0.3785
3 2 23 7.5492 -0.1362
3 2 24 6.9693 0.2838
3 2 25 -14.7166 -0.2709
3 2 26 4.1004 -2.4862
3 3 0 5.9282 1.6003
3 3 1 -10.3542 1.3755
3 3 2 6.1320 -0.3188
3 3 3 9.2668 0.5896
3 3 4 -10.2863 0.6174
3 3 5 -8.1673 0.5927
3 3 6 5.5336 1.6534
3 3 7 2.9275 -0.3854
3 3 8 9.3859 -0.8503
3 3 9 -3.1248 0.3146
3 3 10 -5.7110 0.3636
3 3 11 -2.9462 0.2149
3 3 12 -0.6986 0.4196
3 3 13 -3.3206 -0.0613
3 3 14 0.8847 0.0387
3 3 15 3.9355 0.1704
3 3 16 5.0695 0.4164
3 3 17 -5.8262 -0.0121
3 3 18 -1.9762 0.2036
3 3 19 -5.9993 -0.0083
3 3 20 8.8806 0.0740
3 3 21 -1.1592 -0.1569
3 3 22 -4.6810 -0.2141
3 3 23 -0.0395 0.0065
3 3 24 11.4302 0.2172
3 3 25 -4.7645 0.2149
3 4 0 11.0290 -0.6596
3 4 1 -2.3454 1.7233
3 4 2 -8.7260 -0.7463
3 4 3 -0.0050 -0.3479
3 4 4 13.2239 -0.5854
3 4 5 -4.4475 -0.2274
3 4 6 -6.6191 0.3938
3 4 7 -8.2239 1.2379
3 4 8 6.6647 -0.2327
3 4 9 6.7357 -0.5806
3 4 10 -1.5338 0.3983
3 4 11 -0.6515 -0.2312
3 4 12 3.1780 0.5362
3 4 13 -3.7911 0.0253
3 4 14 -6.2321 -0.0543
3 4 15 -4.4687 -0.0720
3 4 16 9.3396 0.2438
3 4 17 0.4037 0.0042
3 4 18 0.5317 0.2238
3 4 19 -8.6112 0.3559
3 4 20 3.1977 0.2999
3 4 21 -1.4527 -0.1352
3 4 22 0.5945 -0.3012
3 4 23 -9.9718 0.3999
3 4 24 4.7530 1.5522
3 5 0 -3.1544 -1.9214
3 5 1 13.8337 0.5487
3 5 2 -2.9283 0.3193
3 5 3 -13.1297 -0.0110
3 5 4 5.2945 -0.9233
3 5 5 6.8313 -0.2310
3 5 6 6.9121 -1.5024
3 5 7 -10.8449 0.1044
3 5 8 -2.3838 0.4075
3 5 9 3.3309 -0.7165
3 5 10 -1.1095 -0.3063
3 5 11 1.3084 -0.4381
3 5 12 4.1214 -0.0981
3 5 13 3.2977 0.0534
3 5 14 1.3102 -0.1748
3 5 15 -7.5530 -0.2905
3 5 16 0.9297 -0.1470
3 5 17 2.7494 -0.1326
3 5 18 3.9552 -0.3290
3 5 19 -3.3557 0.1158
3 5 20 7.3400 0.6708
3 5 21 -5.4279 -0.1480
3 5 22 7.9322 -0.8345
3 5 23 -5.2363 -1.0463
3 6 0 -11.7124 -1.0414
3 6 1 9.6258 -0.2356
3 6 2 1.7661 0.7222
3 6 3 -0.9671 0.6781
3 6 4 -4.6301 0.2054
3 6 5 -5.1757 0.9587
3 6 6 9.2898 -0.1080
3 6 7 0.3250 -0.4193
3 6 8 -0.4809 0.4899
3 6 9 -1.6521 0.3589
3 6 10 -1.6627 -0.1404
3 6 11 -1.0715 0.1083
3 6 12 -0.1170 -0.2764
3 6 13 0.2837 0.2342
3 6 14 3.1925 0.0687
3 6 15 0.2265 0.1140
3 6 16 -2.8608 -0.1508
3 6 17 -0.0323 0.0696
3 6 18 0.5796 -0.5328
3 6 19 -8.4328 -0.2151
3 6 20 10.2915 0.6691
3 6 21 -5.8655 0.2426
3 6 22 3.5242 0.2458
3 6 23 2.6803 -2.2160
3 7 0 -4.6194 -0.4398
3 7 1 3.5988 -0.6301
3 7 2 -4.1700 0.2212
3 7 3 4.4654 0.1346
3 7 4 2.7241 -0.0073
3 7 5 -4.0318 -0.0089
3 7 6 -4.8142 0.7909
3 7 7 2.4723 0.0787
3 7 8 3.8041 -0.2100
3 7 9 -3.3535 0.3609
3 7 10 1.8578 0.1444
3 7 11 -1.1491 0.2106
3 7 12 0.7159 -0.0599
3 7 13 -1.1219 0.0922
3 7 14 -0.7576 -0.2163
3 7 15 2.8214 0.3577
3 7 16 -1.5272 0.0761
3 7 17 1.3793 0.2083
3 7 18 4.1829 -0.5617
3 7 19 -7.7230 -0.3294
3 7 20 3.2726 0.0500
3 7 21 -2.9210 -0.1539
3 8 0 2.0354 0.5131
3 8 1 -0.1968 -0.9841
3 8 2 -1.8389 -0.4665
3 8 3 0.3715 -0.0162
3 8 4 0.5980 0.3329
3 8 5 6.1352 -0.9770
3 8 6 -6.4672 -0.1877
3 8 7 0.5018 0.4986
3 8 8 3.6005 -0.1730
3 8 9 -4.9106 -0.3295
3 8 10 1.5028 0.1364
3 8 11 -1.7033 -0.1059
3 8 12 1.1346 0.1422
3 8 13 -0.8650 0.2012
3 8 14 -1.3423 -0.4457
3 8 15 2.6612 0.1656
3 8 16 -0.7884 0.2645
3 8 17 -1.6169 0.3689
3 8 18 -0.0991 0.1965
3 8 19 5.5677 -0.1499
3 8 20 1.7982 -0.2407
3 9 0 5.9439 1.5853
3 9 1 -3.9426 -0.1029
3 9 2 -1.5200 -0.5715
3 9 3 1.7556 -0.6267
3 9 4 -1.5722 0.5921
3 9 5 2.5119 -0.0249
3 9 6 -2.3674 -0.7153
3 9 7 1.2424 -0.1659
3 9 8 3.9992 0.4801
3 9 9 -1.0636 -0.2662
3 9 10 0.0182 -0.0606
3 9 11 -1.2904 -0.0627
3 9 12 1.3645 -0.0038
3 9 13 -1.5398 0.1934
3 9 14 -3.1631 -0.2703
3 9 15 0.2999 -0.1250
3 9 16 1.8892 0.0071
3 9 17 3.4570 -0.3515
3 9 18 -15.0351 1.0331
3 9 19 4.7928 0.0135
3 10 0 4.0648 0.6457
3 10 1 0.7948 0.7535
3 10 2 -3.7133 0.5895
3 10 3 -0.9089 -0.3703
3 10 4 3.0330 -0.1797
3 10 5 -2.3002 0.5215
3 10 6 -1.8106 0.2275
3 10 7 -0.6855 -0.7954
3 10 8 0.9903 0.2330
3 10 9 3.1516 0.0432
3 10 10 1.3612 -0.2654
3 10 11 -2.5278 0.2001
3 10 12 4.0950 0.0058
3 10 13 3.6921 -0.0753
3 10 14 -2.1966 0.1105
3 10 15 -1.0289 0.0116
3 10 16 -3.4434 -0.1395
3 10 17 15.7185 -1.1282
3 10 18 -10.8962 1.0131
3 11 0 -1.7911 -0.7939
3 11 1 4.1287 0.0551
3 11 2 1.2900 0.5089
3 11 3 -2.5172 0.4430
3 11 4 2.7438 -0.1430
3 11 5 -0.5663 0.1196
3 11 6 -1.7765 0.5614
3 11 7 -2.0026 0.0325
3 11 8 -2.7909 0.0189
3 11 9 -0.5691 -0.1513
3 11 10 6.2594 -0.2690
3 11 11 -8.6084 0.0193
3 11 12 -3.1349 0.2353
3 11 13 8.1454 -0.4403
3 11 14 -0.9758 0.0823
3 11 15 3.4788 0.5295
3 11 16 -10.4536 -0.0319
3 12 0 -6.0970 -0.4628
3 12 1 -0.6448 -0.3065
3 12 2 3.5359 -0.3734
3 12 3 1.1142 -0.1073
3 12 4 -0.6194 -0.1317
3 12 5 4.2572 0.2938
3 12 6 0.6857 -0.4126
3 12 7 -1.6796 0.6262
3 12 8 -0.3789 0.5151
3 12 9 -6.8895 -0.1087
3 12 10 12.3618 0.0918
3 12 11 -2.6308 -0.2091
3 12 12 -13.5080 0.5513
3 12 13 4.8022 -0.1950
3 12 14 -1.6068 -0.4323
3 13 0 -7.3073 0.1310
3 13 1 -5.0768 0.2762
3 13 2 1.6775 -0.0500
3 13 3 0.8551 -0.3319
3 13 4 -4.0907 -0.8060
3 13 5 1.8712 0.3157
3 13 6 4.8613 -0.9601
3 13 7 0.8818 -0.1086
3 13 8 1.2871 0.2138
3 13 9 -7.6841 0.1715
3 13 10 8.8585 -0.0253
3 13 11 8.1848 -0.4009
3 13 12 -7.8282 0.3319
3 13 13 0.8552 0.4460
3 14 0 -3.9335 -0.4821
3 14 1 -6.8716 0.4286
3 14 2 4.1986 0.6236
3 14 3 -0.0031 0.6966
3 14 4 -0.3400 -0.1220
3 14 5 -7.4171 0.1848
3 14 6 -0.2135 0.0076
3 14 7 5.6724 -0.4400
3 14 8 -1.9855 -0.5747
3 14 9 -6.1081 0.7763
3 14 10 3.8393 -0.1251
3 14 11 3.0040 -0.5330
3 15 0 2.5693 -0.8229
3 15 1 -10.1340 -0.7201
3 15 2 3.8137 -0.2185
3 15 3 -0.2578 0.4656
3 15 4 9.8399 0.3780
3 15 5 -4.7276 -0.1660
3 15 6 -7.3404 0.9705
3 15 7 5.4031 0.0598
3 15 8 0.1491 -1.0011
3 15 9 -8.3117 0.6451
3 16 0 10.1312 0.9981
3 16 1 -8.4753 -0.7246
3 16 2 -2.7010 -0.7925
3 16 3 -5.0029 -0.1013
3 16 4 9.9081 -0.2867
3 16 5 2.4193 -0.7099
3 16 6 -2.4105 0.4613
3 17 0 11.9142 2.1014
3 17 1 -0.5753 0.3090
3 17 2 -2.6461 -0.1220
3 17 3 -7.6400 0.8039
3 18 0 7.4052 0.7690
4 -20 6 1.9681 0.1893
4 -20 7 15.4811 -0.2390
4 -20 8 -20.4805 0.5889
4 -20 9 -0.9491 0.6512
4 -20 10 13.3649 -0.6322
4 -20 11 7.1926 0.0942
4 -20 12 -5.9995 0.4570
4 -19 0 0.9342 0.5386
4 -19 1 -8.3967 0.0007
4 -19 2 2.6763 -1.6759
4 -19 3 10.4030 0.1432
4 -19 4 -8.2534 -0.3181
4 -19 5 -2.3905 -0.3706
4 -19 6 -8.1553 -0.0693
4 -19 7 25.1956 -0.7257
4 -19 8 -8.4063 -0.2827
4 -19 9 -7.7177 0.4760
4 -19 10 -2.4042 -0.4079
4 -19 11 9.2334 -0.4210
4 -19 12 7.1948 0.1773
4 -19 13 -6.8464 -0.1760
4 -19 14 0.0282 0.0686
4 -19 15 10.5261 0.6441
4 -19 16 1.2053 0.0546
4 -19 17 -9.6386 -0.6905
4 -19 18 6.1069 0.1918
4 -18 0 0.8725 0.2986
4 -18 1 -10.6823 1.6922
4 -18 2 -4.5347 0.1820
4 -18 3 15.2890 -0.3505
4 -18 4 -2.7673 0.2190
4 -18 5 -3.5316 0.5156
4 -18 6 -14.4419 0.3011
4 -18 7 11.0728 -0.0564
4 -18 8 -0.9660 -0.1025
4 -18 9 1.8478 0.5233
4 -18 10 -12.4656 0.0687
4 -18 11 0.5826 -0.6290
4 -18 12 2.2421 0.6210
4 -18 13 -4.0151 -0.1333
4 -18 14 -5.7603 -0.7888
4 -18 15 2.2451 0.6020
4 -18 16 9.5778 0.6030
4 -18 17 -12.0553 -0.0650
4 -18 18 -9.5690 -0.4656
4 -18 19 14.9703 -0.0159
4 -18 20 2.4827 0.0441
4 -18 21 -8.2216 -0.3322
4 -17 0 5.2315 -1.0953
4 -17 1 -3.7117 -0.2524
4 -17 2 -13.5772 1.3365
4 -17 3 6.8466 -0.4179
4 -17 4 5.9515 -0.7908
4 -17 5 -1.1786 0.0953
4 -17 6 -6.2900 0.2249
4 -17 7 2.2084 -0.2647
4 -17 8 -1.6252 -0.3301
4 -17 9 9.1542 0.3481
4 -17 10 -10.0210 0.4398
4 -17 11 5.5798 -0.8066
4 -17 12 -2.4941 0.0473
4 -17 13 -2.2293 0.6689
4 -17 14 -1.0614 -1.0568
4 -17 15 -5.1351 -0.2887
4 -17 16 7.7937 0.1865
4 -17 17 2.2488 0.5030
4 -17 18 -12.9682 -0.0771
4 -17 19 -3.8030 -0.3811
4 -17 20 9.3081 0.2329
4 -17 21 -3.3397 0.0926
4 -17 22 -0.8145 -1.0016
4 -17 23 3.3150 0.2468
4 -16 0 3.1126 -0.1638
4 -16 1 6.0520 -1.4374
4 -16 2 -1.7393 0.6901
4 -16 3 -3.5365 0.7503
4 -16 4 6.8209 -0.4162
4 -16 5 1.1047 -0.6684
4 -16 6 -1.8085 0.3634
4 -16 7 1.0260 -0.1542
4 -16 8 -2.0470 -0.6414
4 -16 9 8.1488 -0.0756
4 -16 10 -2.4464 0.3908
4 -16 11 6.7790 -0.0745
4 -16 12 -1.2783 -0.6335
4 -16 13 -0.2447 0.7483
4 -16 14 3.4411 -0.2838
4 -16 15 -0.3329 -0.5114
4 -16 16 -1.6884 -0.3403
4 -16 17 7.1062 0.1379
4 -16 18 5.3044 0.4090
4 -16 19 -8.1757 -0.4377
4 -16 20 1.1979 -0.1222
4 -16 21 2.4246 0.7019
4 -16 22 -0.0925 -0.3781
4 -16 23 -4.4664 0.0714
4 -16 24 9.2510 0.2293
4 -15 0 -2.3436 0.7465
4 -15 1 -5.1109 -0.5710
4 -15 2 5.8592 -0.4406
4 -15 3 -2.3897 1.1023
4 -15 4 2.0374 0.9928
4 -15 5 2.7902 -0.4204
4 -15 6 -0.7074 0.3968
4 -15 7 0.7040 0.7025
4 -15 8 -2.8369 -0.2606
4 -15 9 -6.5164 0.1258
4 -15 10 5.0616 0.2174
4 -15 11 5.8656 0.4664
4 -15 12 -3.3455 -0.1135
4 -15 13 -1.9330 0.3617
4 -15 14 0.4815 0.5064
4 -15 15 3.3117 -0.0506
4 -15 16 -4.0002 -0.2789
4 -15 17 -2.4877 -0.0126
4 -15 18 3.3538 0.4897
4 -15 19 3.9624 0.1044
4 -15 20 -3.2380 -0.2281
4 -15 21 -1.6619 -0.0467
4 -15 22 8.3547 0.1591
4 -15 23 -14.8272 -0.0759
4 -15 24 6.8126 0.7572
4 -15 25 1.5299 -0.9446
4 -14 0 4.1728 0.4408
4 -14 1 -7.2473 -0.2802
4 -14 2 -3.9654 -1.3741
4 -14 3 -1.4326 -0.3932
4 -14 4 -2.0018 0.7177
4 -14 5 -2.1194 0.0837
4 -14 6 0.5311 -0.6256
4 -14 7 2.8876 0.6266
4 -14 8 4.3082 -0.1654
4 -14 9 -14.3102 -0.2811
4 -14 10 -1.1853 0.0257
4 -14 11 3.9930 0.0063
4 -14 12 0.7162 0.1241
4 -14 13 -2.6559 -0.2078
4 -14 14 -0.2574 0.3962
4 -14 15 1.2437 0.3287
4 -14 16 -0.5811 -0.4092
4 -14 17 0.7479 -0.2057
4 -14 18 -7.3709 0.0044
4 -14 19 4.4185 0.0474
4 -14 20 0.7103 0.5578
4 -14 21 -4.6949 -0.3545
4 -14 22 9.2085 0.1070
4 -14 23 -10.6630 -0.4282
4 -14 24 2.7484 0.7905
4 -14 25 -1.5889 -0.4736
4 -14 26 -0.0262 0.1997
4 -13 0 2.5393 0.9246
4 -13 1 7.0895 0.5020
4 -13 2 -2.2517 -0.6202
4 -13 3 0.8116 -1.0707
4 -13 4 2.2789 -0.4640
4 -13 5 -6.3034 0.8626
4 -13 6 -0.8151 -0.8049
4 -13 7 2.6976 -0.1606
4 -13 8 5.7531 0.5328
4 -13 9 -0.1368 -0.5044
4 -13 10 -2.6394 -0.3570
4 -13 11 -3.9217 -0.1290
4 -13 12 2.4003 0.0229
4 -13 13 -3.4290 -0.2425
4 -13 14 3.1473 -0.0862
4 -13 15 -0.1287 0.4703
4 -13 16 -1.4449 0.0148
4 -13 17 5.5986 -0.1045
4 -13 18 -4.3961 -0.1180
4 -13 19 -0.1429 -0.5828
4 -13 20 2.2661 0.4348
4 -13 21 -0.2913 -0.0949
4 -13 22 6.0470 0.2814
4 -13 23 -7.6416 -0.2731
4 -13 24 6.4892 0.4338
4 -13 25 -2.4546 -0.4331
4 -13 26 -1.3543 0.3253
4 -13 27 4.3872 -0.1702
4 -12 0 -5.8378 0.4090
4 -12 1 2.9390 1.3243
4 -12 2 1.0517 0.5386
4 -12 3 2.3076 -0.3461
4 -12 4 5.4508 -1.0454
4 -12 5 -2.7548 0.7682
4 -12 6 -1.4413 0.3347
4 -12 7 2.9918 -1.0178
4 -12 8 -4.5219 0.7359
4 -12 9 5.5577 0.4846
4 -12 10 5.2855 -0.5045
4 -12 11 -1.6604 -0.0271
4 -12 12 3.0493 -0.0997
4 -12 13 -7.0960 -0.1159
4 -12 14 3.4693 -0.1628
4 -12 15 -0.2749 0.0259
4 -12 16 -2.4482 0.1905
4 -12 17 4.3550 0.2142
4 -12 18 -1.3283 0.1603
4 -12 19 -3.4254 -0.2714
4 -12 20 1.1834 0.0878
4 -12 21 -2.7657 -0.3189
4 -12 22 9.0067 0.0396
4 -12 23 -8.1445 0.0095
4 -12 24 6.0649 0.4136
4 -12 25 -0.3277 -0.4965
4 -12 26 -2.2007 0.3021
4 -12 27 1.8097 -0.7375
4 -11 0 0.0427 -1.4347
4 -11 1 -3.0073 1.1143
4 -11 2 -3.8483 1.1926
4 -11 3 1.9661 0.1018
4 -11 4 0.7483 -0.8380
4 -11 5 -2.0862 -0.2364
4 -11 6 -0.8115 1.0897
4 -11 7 3.9153 -0.7722
4 -11 8 -5.6106 -0.4244
4 -11 9 -3.0447 0.7650
4 -11 10 0.8956 0.0583
4 -11 11 0.7054 -0.1603
4 -11 12 7.7915 0.1481
4 -11 13 -5.8123 -0.2579
4 -11 14 2.2170 -0.1698
4 -11 15 -0.1715 -0.0934
4 -11 16 -3.9917 -0.2002
4 -11 17 4.4645 0.2030
4 -11 18 0.5370 -0.1421
4 -11 19 -2.9818 -0.0314
4 -11 20 4.5167 0.2308
4 -11 21 -11.4485 -0.2417
4 -11 22 9.3074 -0.0375
4 -11 23 -8.9000 -0.3357
4 -11 24 6.8377 0.4273
4 -11 25 -2.4786 -0.1548
4 -11 26 -0.4546 0.7193
4 -11 27 -2.1623 -0.0826
4 -11 28 6.0705 -0.7103
4 -10 0 1.6851 -1.9088
4 -10 1 4.8310 -0.5936
4 -10 2 -6.6586 1.7716
4 -10 3 2.8644 0.8960
4 -10 4 3.6474 -0.1158
4 -10 5 -3.4809 -0.7176
4 -10 6 -0.0449 0.6671
4 -10 7 0.2734 0.5815
4 -10 8 4.5929 -0.4640
4 -10 9 -2.0841 -0.2656
4 -10 10 -3.9018 0.7246
4 -10 11 -5.6102 -0.2668
4 -10 12 6.8602 0.2936
4 -10 13 -2.4723 0.1887
4 -10 14 1.0806 -0.2295
4 -10 15 1.9136 -0.0005
4 -10 16 -4.9858 -0.2060
4 -10 17 4.0789 0.3995
4 -10 18 -2.4477 -0.1510
4 -10 19 -2.3221 0.0186
4 -10 20 11.3285 0.1422
4 -10 21 -11.4605 -0.2693
4 -10 22 9.7490 0.3926
4 -10 23 -14.1783 -0.3368
4 -10 24 8.3040 -0.0982
4 -10 25 -2.4138 -0.2020
4 -10 26 -1.9811 0.4153
4 -10 27 -2.8225 0.5882
4 -10 28 2.1024 0.2007
4 -9 0 -7.9345 -0.5374
4 -9 1 9.2181 -2.7672
4 -9 2 -6.2315 -0.1429
4 -9 3 -4.5731 0.9383
4 -9 4 5.8255 0.6275
4 -9 5 -0.4998 -0.6696
4 -9 6 2.2214 -0.5946
4 -9 7 -8.2283 0.5043
4 -9 8 6.0062 0.8182
4 -9 9 4.0216 -0.8288
4 -9 10 2.4300 0.4377
4 -9 11 -7.9406 0.3821
4 -9 12 3.4154 -0.1803
4 -9 13 0.6468 0.3937
4 -9 14 -1.0802 0.2745
4 -9 15 2.9341 -0.1237
4 -9 16 -4.5273 -0.2721
4 -9 17 6.2986 0.2502
4 -9 18 -0.5682 -0.0975
4 -9 19 -7.7223 0.3008
4 -9 20 10.1356 0.2312
4 -9 21 -7.2867 -0.2372
4 -9 22 14.2066 0.0762
4 -9 23 -11.3346 0.2060
4 -9 24 2.6676 -0.1368
4 -9 25 2.9487 -0.3275
4 -9 26 0.2278 -0.1980
4 -9 27 -1.2578 -0.1733
4 -9 28 -1.9708 -0.0499
4 -8 0 -7.4145 1.3662
4 -8 1 7.9100 -1.2822
4 -8 2 0.8084 -1.9264
4 -8 3 -5.8861 -0.4981
4 -8 4 -1.4190 0.9366
4 -8 5 -0.9119 -0.1644
4 -8 6 7.8422 -1.0240
4 -8 7 -8.1203 -1.0588
4 -8 8 -1.6528 0.5448
4 -8 9 -0.7197 -0.3852
4 -8 10 6.7924 -0.9099
4 -8 11 -4.4658 0.5873
4 -8 12 -2.9156 -0.1622
4 -8 13 3.5095 -0.2737
4 -8 14 -0.2297 0.4763
4 -8 15 1.7733 0.0819
4 -8 16 -5.0805 -0.1556
4 -8 17 -1.0462 -0.0309
4 -8 18 8.0855 -0.3966
4 -8 19 -7.0409 0.1338
4 -8 20 5.3804 0.0046
4 -8 21 -8.1728 0.3854
4 -8 22 9.3448 -0.3487
4 -8 23 -0.0842 0.0513
4 -8 24 -3.6047 0.1088
4 -8 25 -0.3695 -0.0254
4 -8 26 4.9532 0.0657
4 -8 27 6.4620 -0.0699
4 -8 28 1.0906 -0.4165
4 -7 0 -1.6173 1.9429
4 -7 1 4.0722 1.6980
4 -7 2 3.5483 -0.5502
4 -7 3 2.8037 -0.6190
4 -7 4 0.2798 1.1012
4 -7 5 -6.1670 1.1461
4 -7 6 4.7301 0.3843
4 -7 7 0.9254 -0.2384
4 -7 8 3.1558 -0.1470
4 -7 9 -5.6408 0.4692
4 -7 10 1.7298 -0.9031
4 -7 11 4.6888 -0.2975
4 -7 12 -8.4339 0.1695
4 -7 13 -1.5517 -0.4605
4 -7 14 4.1202 -0.0778
4 -7 15 2.0601 0.1794
4 -7 16 -0.0267 0.0577
4 -7 17 -9.5431 0.0632
4 -7 18 5.4645 -0.3433
4 -7 19 -7.1356 0.0363
4 -7 20 6.7555 -0.4062
4 -7 21 -5.7815 0.4468
4 -7 22 -0.7816 0.1583
4 -7 23 3.7419 -0.0747
4 -7 24 0.1536 -0.0470
4 -7 25 -10.6543 -0.1042
4 -7 26 -1.7466 -0.0239
4 -7 27 9.3851 0.1552
4 -7 28 10.4982 0.9924
4 -6 0 -4.3154 0.7414
4 -6 1 -0.9840 1.1456
4 -6 2 -0.8642 -0.8069
4 -6 3 -0.7786 -0.9456
4 -6 4 8.7006 -0.6625
4 -6 5 -1.2592 0.8244
4 -6 6 -5.5373 0.1269
4 -6 7 -4.8916 0.8097
4 -6 8 8.4820 0.1820
4 -6 9 1.5083 0.6180
4 -6 10 -3.8861 0.5332
4 -6 11 9.9984 -0.4180
4 -6 12 -1.7317 0.2026
4 -6 13 -8.9481 0.0726
4 -6 14 2.6708 -0.3335
4 -6 15 5.1146 0.1337
4 -6 16 4.0899 0.2135
4 -6 17 -4.3278 0.1590
4 -6 18 7.6840 -0.1129
4 -6 19 -11.0090 -0.0581
4 -6 20 4.1104 -0.2348
4 -6 21 -0.9263 -0.2848
4 -6 22 -0.5572 0.2928
4 -6 23 0.5438 0.3114
4 -6 24 9.5863 0.1818
4 -6 25 -9.5987 -0.0457
4 -6 26 -10.4815 -0.1469
4 -6 27 3.7764 -0.7211
4 -6 28 15.6497 0.6789
4 -5 0 -3.4896 0.4679
4 -5 1 -1.6189 2.0849
4 -5 2 -0.9957 -0.3003
4 -5 3 -11.1568 -0.5002
4 -5 4 5.7433 -1.8665
4 -5 5 8.7160 -0.1250
4 -5 6 0.8581 -0.8442
4 -5 7 -9.2672 -0.5245
4 -5 8 -3.1599 -0.2001
4 -5 9 1.3507 -0.3032
4 -5 10 -1.2848 0.5321
4 -5 11 5.0951 -0.0889
4 -5 12 6.1367 -0.1342
4 -5 13 -5.9037 0.1694
4 -5 14 -6.0558 -0.2304
4 -5 15 4.3080 -0.2431
4 -5 16 3.0257 0.2441
4 -5 17 -4.6588 0.2036
4 -5 18 11.8600 0.2601
4 -5 19 -2.8473 -0.0947
4 -5 20 1.2986 0.1279
4 -5 21 -4.0367 -0.5929
4 -5 22 0.0468 -0.3082
4 -5 23 -0.8110 0.0725
4 -5 24 11.7758 0.1137
4 -5 25 0.3115 0.0676
4 -5 26 -12.3738 0.2103
4 -5 27 -5.1311 -0.1176
4 -5 28 16.8961 -0.3449
4 -4 0 0.2322 -2.4181
4 -4 1 6.6081 2.4706
4 -4 2 3.9611 2.6420
4 -4 3 -12.3489 1.6306
4 -4 4 -2.5276 -0.1632
4 -4 5 1.3791 0.4337
4 -4 6 4.4509 0.9735
4 -4 7 6.7806 -0.0978
4 -4 8 -3.5142 0.0597
4 -4 9 -8.5620 -0.0788
4 -4 10 -1.2490 0.0991
4 -4 11 -0.8540 0.3993
4 -4 12 5.4623 0.0736
4 -4 13 0.8957 -0.0982
4 -4 14 -5.4472 0.1203
4 -4 15 -2.0433 -0.3827
4 -4 16 0.8418 -0.0817
4 -4 17 -5.8460 -0.0457
4 -4 18 0.6824 0.2820
4 -4 19 0.6846 0.2443
4 -4 20 6.9684 0.4382
4 -4 21 -1.6955 -0.0736
4 -4 22 -7.6231 -0.1935
4 -4 23 -1.6325 0.0741
4 -4 24 5.4720 -0.1103
4 -4 25 8.4584 -0.0402
4 -4 26 -3.6393 -0.2417
4 -4 27 -14.6680 0.3656
4 -4 28 12.0991 1.7920
4 -3 0 -11.0037 -5.6319
4 -3 1 10.7492 -3.8972
4 -3 2 8.6529 0.7490
4 -3 3 -5.5219 1.0007
4 -3 4 4.3473 -0.2279
4 -3 5 -1.8275 -1.1919
4 -3 6 -11.5057 0.5100
4 -3 7 7.2791 0.1334
4 -3 8 8.7349 -0.1607
4 -3 9 -2.2425 0.0873
4 -3 10 -1.3401 -0.1611
4 -3 11 -5.1308 0.2073
4 -3 12 3.6037 0.6573
4 -3 13 -0.3804 0.0210
4 -3 14 2.7165 0.0424
4 -3 15 1.1063 0.0364
4 -3 16 -2.2299 -0.1765
4 -3 17 1.4969 -0.2474
4 -3 18 -3.0193 -0.2022
4 -3 19 -7.5296 0.0618
4 -3 20 4.1935 0.1740
4 -3 21 8.9444 0.0541
4 -3 22 -7.5765 -0.0102
4 -3 23 -1.2768 0.1855
4 -3 24 -2.3540 0.0893
4 -3 25 2.8779 0.1127
4 -3 26 10.5716 -0.3267
4 -3 27 -7.5882 -0.8983
4 -3 28 0.0033 2.1233
4 -2 0 -21.2063 2.2091
4 -2 1 4.3770 -4.5058
4 -2 2 3.5269 -2.2028
4 -2 3 -9.7539 0.4841
4 -2 4 6.2848 0.7644
4 -2 5 14.5816 -1.1088
4 -2 6 -5.3926 -0.9013
4 -2 7 -9.6865 -0.1920
4 -2 8 1.2375 -0.6330
4 -2 9 4.1504 -0.7977
4 -2 10 5.9137 -0.5886
4 -2 11 -3.0884 -0.7511
4 -2 12 1.4181 -0.0103
4 -2 13 -2.1961 0.3808
4 -2 14 -0.5454 -0.1556
4 -2 15 5.0056 0.1283
4 -2 16 -1.3277 -0.0872
4 -2 17 4.2553 -0.1765
4 -2 18 4.8054 -0.1188
4 -2 19 -5.3865 -0.0582
4 -2 20 -4.6205 -0.1900
4 -2 21 6.2435 -0.1457
4 -2 22 -2.5834 -0.0532
4 -2 23 2.8289 -0.2745
4 -2 24 0.9134 0.0683
4 -2 25 -9.9057 -0.2025
4 -2 26 3.7592 -0.3405
4 -2 27 8.8047 -0.5027
4 -2 28 -7.8081 0.4231
4 -1 0 -13.6353 7.7921
4 -1 1 5.9392 2.3590
4 -1 2 4.6744 -1.5402
4 -1 3 -11.4344 -0.3871
4 -1 4 -15.7391 1.8988
4 -1 5 4.0344 1.7370
4 -1 6 18.9668 0.3346
4 -1 7 -4.4238 0.9878
4 -1 8 -7.2816 1.1417
4 -1 9 -4.9743 0.3334
4 -1 10 1.3469 -0.0165
4 -1 11 3.9539 -0.1202
4 -1 12 -2.7540 -0.5983
4 -1 13 2.2192 0.1763
4 -1 14 -3.2353 0.2998
4 -1 15 -2.0904 0.2640
4 -1 16 -2.5093 0.1999
4 -1 17 -1.6929 -0.0510
4 -1 18 4.2822 0.1086
4 -1 19 2.8214 0.2926
4 -1 20 -0.9677 0.0368
4 -1 21 -0.9024 0.0670
4 -1 22 -5.7030 0.4236
4 -1 23 0.4737 -0.0030
4 -1 24 7.0457 0.4306
4 -1 25 -3.5442 0.3936
4 -1 26 -8.9146 -0.8110
4 -1 27 8.6798 0.1969
4 0 0 -7.7055 -0.2954
4 0 1 5.7937 3.3080
4 0 2 8.9330 0.4331
4 0 3 15.2890 -2.7526
4 0 4 -10.8547 -1.2926
4 0 5 -23.5589 0.1789
4 0 6 9.9476 -0.3607
4 0 7 7.2915 -0.3141
4 0 8 3.0783 0.2913
4 0 9 -1.0707 1.0058
4 0 10 -6.2268 0.2488
4 0 11 3.6961 0.5085
4 0 12 -4.9847 -0.2959
4 0 13 4.4054 -0.5989
4 0 14 3.0248 0.0525
4 0 15 -0.1860 -0.0342
4 0 16 1.5901 0.0224
4 0 17 -6.7880 0.1250
4 0 18 -3.9809 -0.1938
4 0 19 2.3817 -0.0256
4 0 20 4.4781 -0.1603
4 0 21 4.7373 -0.1838
4 0 22 -4.5697 0.1449
4 0 23 -2.0763 0.1135
4 0 24 -1.3985 -0.0305
4 0 25 4.3916 0.8917
4 0 26 -0.9611 -0.2891
4 0 27 2.2300 0.0627
4 1 0 -8.4667 -4.7421
4 1 1 -1.9750 -0.0224
4 1 2 -12.0604 3.0678
4 1 3 19.6444 -0.1300
4 1 4 15.8709 -1.0568
4 1 5 -7.3010 -0.7471
4 1 6 -9.0248 -0.4380
4 1 7 -3.4431 -0.6696
4 1 8 2.4216 -1.2790
4 1 9 6.0804 -0.3747
4 1 10 2.0008 0.1124
4 1 11 0.7509 0.3579
4 1 12 -5.7073 0.2856
4 1 13 0.4414 -0.3324
4 1 14 0.1890 -0.1969
4 1 15 0.2101 -0.0985
4 1 16 11.8828 -0.4604
4 1 17 0.4131 0.2711
4 1 18 -6.2458 0.0184
4 1 19 -2.5440 -0.1297
4 1 20 -1.1318 -0.3760
4 1 21 7.0597 -0.3962
4 1 22 0.6731 -0.3264
4 1 23 6.0013 -0.0023
4 1 24 -5.9388 -0.5094
4 1 25 -2.1928 -0.1219
4 1 26 3.0876 -1.7674
4 2 0 -3.7640 -0.9474
4 2 1 5.0243 -2.4455
4 2 2 -19.5205 0.9231
4 2 3 -6.2626 2.1701
4 2 4 1.7935 0.9104
4 2 5 14.7340 0.4897
4 2 6 3.6971 0.7144
4 2 7 -7.0217 0.8182
4 2 8 -6.0127 0.4209
4 2 9 -3.5695 -0.7212
4 2 10 4.6382 0.0824
4 2 11 3.1990 0.1239
4 2 12 -1.7797 0.5409
4 2 13 -1.0858 0.5307
4 2 14 -4.6735 0.0596
4 2 15 -9.0049 0.2868
4 2 16 4.6831 -0.1397
4 2 17 4.7087 0.2325
4 2 18 1.7042 0.4989
4 2 19 -4.0224 0.4621
4 2 20 -5.2584 0.0310
4 2 21 0.0288 0.0414
4 2 22 -4.6912 -0.0477
4 2 23 8.4887 0.0234
4 2 24 -1.6485 0.6271
4 2 25 -0.5392 2.0696
4 3 0 -0.4644 1.6475
4 3 1 12.2306 -0.7536
4 3 2 0.7930 -3.0872
4 3 3 -4.0509 -0.0364
4 3 4 -13.1925 -0.3317
4 3 5 -2.2646 -0.3995
4 3 6 10.1293 -0.2972
4 3 7 3.0694 -0.2960
4 3 8 2.6021 0.5940
4 3 9 -4.5102 -0.3736
4 3 10 -3.5171 -0.2638
4 3 11 1.7061 -0.6956
4 3 12 3.8816 -0.2397
4 3 13 4.9596 0.2125
4 3 14 -0.6275 0.0774
4 3 15 -3.2379 -0.3824
4 3 16 -2.8993 -0.2141
4 3 17 -4.0894 -0.2181
4 3 18 9.3806 0.1476
4 3 19 -2.3304 0.3581
4 3 20 -0.9165 0.0594
4 3 21 3.2130 0.2570
4 3 22 -9.1266 0.1454
4 3 23 2.5612 -0.8413
4 3 24 -3.4131 -0.5452
4 3 25 5.1497 4.4258
4 4 0 -8.3016 0.1200
4 4 1 6.8751 2.9249
4 4 2 5.3219 -0.4670
4 4 3 2.5726 -0.4244
4 4 4 4.1247 -0.1845
4 4 5 -7.6700 0.0453
4 4 6 -2.2332 -0.0685
4 4 7 -5.1580 -0.2673
4 4 8 7.8989 -0.0789
4 4 9 4.7462 0.1667
4 4 10 -4.0849 0.1169
4 4 11 -2.7432 -0.4160
4 4 12 -2.1332 -0.2654
4 4 13 6.4232 -0.2500
4 4 14 -0.8386 0.5501
4 4 15 5.2931 -0.2927
4 4 16 2.6311 -0.4060
4 4 17 -9.4417 -0.3301
4 4 18 8.3054 -0.2004
4 4 19 -0.4288 -0.1668
4 4 20 -2.4344 -0.1619
4 4 21 8.6493 0.1818
4 4 22 -0.6126 0.4758
4 4 23 0.6147 -0.7086
4 4 24 -4.6456 -2.4153
4 5 0 -15.3206 -2.2392
4 5 1 2.7556 0.0928
4 5 2 1.4719 2.1492
4 5 3 -5.0756 0.3578
4 5 4 3.5950 0.1453
4 5 5 5.7939 0.3888
4 5 6 4.4859 0.2927
4 5 7 -13.9474 0.6765
4 5 8 0.0052 0.2169
4 5 9 4.1699 0.5178
4 5 10 -0.1769 0.3802
4 5 11 1.3493 0.1684
4 5 12 -5.9577 0.1552
4 5 13 1.1128 -0.0644
4 5 14 -6.3553 0.4477
4 5 15 3.4219 0.4232
4 5 16 3.9938 -0.0873
4 5 17 -6.6519 0.1453
4 5 18 0.2350 0.0633
4 5 19 2.2192 -0.3824
4 5 20 -4.1837 -0.2954
4 5 21 -1.9916 0.0059
4 5 22 4.1036 0.6813
4 5 23 2.1939 0.0041
4 6 0 -7.9479 0.3981
4 6 1 1.5839 -3.4314
4 6 2 -1.0537 0.0645
4 6 3 2.3261 0.0851
4 6 4 -7.2504 -0.0269
4 6 5 -0.5979 -0.4188
4 6 6 11.4917 -0.7158
4 6 7 -2.2063 -0.2912
4 6 8 -2.5513 -0.1409
4 6 9 -1.2677 0.1105
4 6 10 -0.3339 -0.0231
4 6 11 3.2261 0.0867
4 6 12 0.7962 -0.3807
4 6 13 2.8727 0.1094
4 6 14 -6.8629 -0.1371
4 6 15 0.6629 0.1457
4 6 16 3.9679 -0.0543
4 6 17 0.1426 0.2359
4 6 18 -4.5400 0.3897
4 6 19 0.8391 0.1310
4 6 20 5.2899 -0.5600
4 6 21 -6.3346 -0.1531
4 6 22 -1.3197 0.9962
4 7 0 0.3944 3.4876
4 7 1 3.6023 -0.5420
4 7 2 -7.5942 -1.4092
4 7 3 6.3776 -0.4003
4 7 4 1.2104 0.5972
4 7 5 -6.0989 0.1743
4 7 6 -3.2482 -0.0836
4 7 7 7.8102 -0.4557
4 7 8 1.9908 -0.5159
4 7 9 -3.5243 0.0359
4 7 10 -1.1019 -0.1354
4 7 11 -0.5015 0.2861
4 7 12 0.7603 -0.3055
4 7 13 3.9773 0.0629
4 7 14 -1.4477 0.0164
4 7 15 -4.6682 -0.2674
4 7 16 4.6814 0.1164
4 7 17 2.7519 -0.0735
4 7 18 -2.7717 0.0930
4 7 19 -3.5645 1.0300
4 7 20 6.3897 -0.6434
4 7 21 1.2502 -0.3535
4 8 0 1.5450 0.9763
4 8 1 3.1211 2.7142
4 8 2 -4.3508 -0.3924
4 8 3 -3.1187 -0.9146
4 8 4 6.5712 0.2450
4 8 5 3.3745 0.1663
4 8 6 -14.6517 0.5289
4 8 7 5.3500 0.5890
4 8 8 5.9410 -0.5260
4 8 9 -0.5989 0.0868
4 8 10 -2.7157 -0.1071
4 8 11 -0.6687 -0.0620
4 8 12 2.1572 0.2539
4 8 13 -0.4273 -0.1310
4 8 14 3.3987 0.2602
4 8 15 -8.7771 -0.5526
4 8 16 5.1401 0.1661
4 8 17 2.2809 -0.3455
4 8 18 -3.6245 -0.3787
4 8 19 -2.8339 0.8002
4 8 20 1.0506 -0.7296
4 9 0 5.3761 -2.5116
4 9 1 -1.0988 1.7002
4 9 2 1.4008 1.2325
4 9 3 -5.8090 -0.2706
4 9 4 4.6470 -0.2752
4 9 5 8.6074 -0.2744
4 9 6 -13.2226 -0.2311
4 9 7 -2.1878 0.7082
4 9 8 2.7126 -0.0410
4 9 9 5.8015 -0.0927
4 9 10 -2.1109 0.0196
4 9 11 -7.2949 -0.4571
4 9 12 4.9270 0.3045
4 9 13 1.7632 -0.1858
4 9 14 4.7715 0.2702
4 9 15 -8.5432 -0.1952
4 9 16 1.8695 0.1033
4 9 17 8.5826 -0.5984
4 9 18 -3.6493 0.2865
4 10 0 5.1684 -2.0137
4 10 1 0.7855 -1.1702
4 10 2 0.2653 0.5937
4 10 3 -6.7392 0.8823
4 10 4 4.7658 -0.1189
4 10 5 9.9511 0.1055
4 10 6 -4.0101 -0.1898
4 10 7 -3.7425 -0.1022
4 10 8 -6.4532 0.6175
4 10 9 5.4934 0.0174
4 10 10 7.9205 0.1171
4 10 11 -11.6266 -0.1954
4 10 12 -4.0012 0.1928
4 10 13 2.8167 0.0502
4 10 14 4.5427 -0.0647
4 10 15 -2.3111 0.3278
4 10 16 -9.8180 0.3738
4 10 17 9.1643 -0.9111
4 11 0 -2.4249 0.5732
4 11 1 3.2659 -1.0260
4 11 2 2.2953 -1.3042
4 11 3 -8.4218 0.3072
4 11 4 -0.6857 -0.1367
4 11 5 5.2010 -0.1398
4 11 6 2.5919 0.2178
4 11 7 6.0727 -0.6388
4 11 8 -7.8723 0.3270
4 11 9 -3.3224 0.1595
4 11 10 13.9216 0.1252
4 11 11 -0.4435 0.0630
4 11 12 -6.8645 -0.1207
4 11 13 -0.1054 0.2905
4 11 14 -0.4923 -0.2065
4 11 15 9.0851 0.1056
4 12 0 -5.2650 0.7693
4 12 1 -0.9378 1.0829
4 12 2 3.6000 -0.3608
4 12 3 -1.9804 -0.4518
4 12 4 -0.6798 0.1399
4 12 5 -2.7691 -0.5416
4 12 6 -6.9514 0.0816
4 12 7 9.4695 -0.1713
4 12 8 -0.0854 -0.5029
4 12 9 -7.5615 -0.3089
4 12 10 4.0564 -0.1439
4 12 11 7.0232 0.4417
4 12 12 -2.7108 -0.4405
4 12 13 3.3547 0.0228
4 12 14 -5.9223 0.0679
4 13 0 0.2615 -0.4538
4 13 1 -1.0175 0.4174
4 13 2 -3.3478 1.0000
4 13 3 -2.8296 -0.1117
4 13 4 8.5427 0.9448
4 13 5 5.3683 -0.2395
4 13 6 -12.5192 -0.1399
4 13 7 -1.7357 0.9105
4 13 8 1.2968 0.2451
4 13 9 0.6459 -0.3194
4 13 10 -7.4603 -1.0301
4 13 11 4.6159 0.7526
4 13 12 -5.5125 -0.1312
4 14 0 2.2840 0.0806
4 14 1 8.1614 -0.9246
4 14 2 -0.2771 -0.1652
4 14 3 -14.4510 -0.4940
4 14 4 2.5014 0.7164
4 14 5 14.0786 0.0166
4 14 6 3.2066 -0.7334
4 14 7 -4.4418 -0.3538
4 14 8 -7.4621 1.3428
4 14 9 10.5592 1.0485
4 14 10 -5.9931 -1.4032
4 15 0 -5.8706 1.0681
4 15 1 3.9953 0.3729
4 15 2 13.3512 -0.6638
4 15 3 -8.3701 -0.3378
4 15 4 -11.2672 -0.1127
4 15 5 -0.4201 0.5834
4 15 6 12.4365 0.5229
4 15 7 5.0626 -2.5289
4 15 8 -11.1014 0.1661
4 16 0 -2.0330 0.1129
4 16 1 -11.8417 1.3706
4 16 2 7.2799 -0.3852
4 16 3 9.2112 0.3667
4 16 4 -4.0261 -0.5915
4 16 5 -14.8924 0.1764
4 17 0 12.8532 -1.1302
4 17 1 -8.0950 0.6650
4 17 2 -8.2660 -0.3851
5 -20 8 -9.6169 0.0570
5 -20 9 -14.1087 -0.3892
5 -20 10 4.2184 0.4312
5 -19 0 2.0982 1.2980
5 -19 1 -4.4568 -0.1806
5 -19 2 2.9101 0.4333
5 -19 3 -4.7285 0.6461
5 -19 4 5.5545 0.3407
5 -19 5 0.6460 -0.2889
5 -19 6 -14.9144 0.6936
5 -19 7 15.9507 0.2129
5 -19 8 7.7635 0.1476
5 -19 9 -9.4781 -0.4127
5 -19 10 -13.5342 0.7911
5 -19 11 2.0991 0.2678
5 -19 12 10.0484 -1.2886
5 -19 13 -5.1419 0.4838
5 -19 14 -7.2267 0.6752
5 -19 15 5.2016 -0.2772
5 -19 16 -4.7562 -0.6432
5 -19 17 -6.1839 -0.1303
5 -18 0 -0.9789 -0.0121
5 -18 1 -2.6020 -0.1626
5 -18 2 5.1315 -0.5947
5 -18 3 -3.2079 -0.1761
5 -18 4 4.1287 0.4401
5 -18 5 8.1927 -0.6227
5 -18 6 -12.8994 -0.5574
5 -18 7 -1.2201 0.2118
5 -18 8 9.9537 0.2008
5 -18 9 14.0749 -0.5337
5 -18 10 -4.2191 0.0610
5 -18 11 -8.6274 0.8806
5 -18 12 7.7565 -0.7466
5 -18 13 5.0697 -0.6677
5 -18 14 -4.8181 0.5974
5 -18 15 6.1714 0.0659
5 -18 16 7.8858 -0.0418
5 -18 17 -7.3253 -0.1073
5 -18 18 -8.9748 -0.2058
5 -18 19 12.7046 0.0793
5 -18 20 -2.4797 -0.3962
5 -17 0 -0.3782 -0.4602
5 -17 1 -3.0234 -0.0648
5 -17 2 -0.3893 0.3374
5 -17 3 -0.9539 -0.1802
5 -17 4 0.5749 0.7003
5 -17 5 4.0946 0.5038
5 -17 6 2.6204 -0.5537
5 -17 7 -9.0495 -0.0137
5 -17 8 -6.1385 0.1401
5 -17 9 6.6819 -0.0063
5 -17 10 2.7790 -0.2049
5 -17 11 1.6668 0.7773
5 -17 12 -1.6926 0.4073
5 -17 13 -1.4155 -0.6281
5 -17 14 0.9676 0.2449
5 -17 15 -1.9207 0.0646
5 -17 16 9.0185 -0.1157
5 -17 17 9.0708 0.1734
5 -17 18 -14.7298 0.3744
5 -17 19 1.4765 0.2651
5 -17 20 6.8175 -0.7228
5 -17 21 2.8709 -0.0841
5 -17 22 -4.8428 0.2944
5 -16 0 -0.2690 0.5593
5 -16 1 0.6761 -1.0109
5 -16 2 -2.4750 -0.4057
5 -16 3 -2.6297 -0.0169
5 -16 4 1.5201 0.2597
5 -16 5 -6.2242 0.7892
5 -16 6 5.3118 0.0486
5 -16 7 -1.2772 0.1532
5 -16 8 -1.9155 0.1206
5 -16 9 -3.2160 -0.2476
5 -16 10 -7.4270 -0.2620
5 -16 11 2.2339 0.3080
5 -16 12 4.8873 0.6831
5 -16 13 -10.0233 -0.0777
5 -16 14 0.9563 0.0212
5 -16 15 -3.1768 0.4064
5 -16 16 -7.7616 -0.0424
5 -16 17 12.2419 -0.6670
5 -16 18 -1.8455 0.3364
5 -16 19 -7.5829 0.5765
5 -16 20 -1.2566 0.0780
5 -16 21 5.2106 -0.0901
5 -16 22 0.0959 -1.2478
5 -16 23 -8.4838 1.4415
5 -15 0 -2.3330 1.7856
5 -15 1 -0.7525 0.4705
5 -15 2 0.6195 -1.7627
5 -15 3 -1.1603 -0.8629
5 -15 4 6.7813 -0.5384
5 -15 5 -3.1615 0.0026
5 -15 6 -2.0860 -0.1133
5 -15 7 -1.2176 -0.3381
5 -15 8 5.0482 0.3879
5 -15 9 0.5488 -0.3764
5 -15 10 2.6733 -0.8222
5 -15 11 -8.6328 -0.4538
5 -15 12 9.7657 0.1014
5 -15 13 -4.2051 0.0151
5 -15 14 -2.0464 -0.3098
5 -15 15 6.4016 -0.0750
5 -15 16 -7.8007 0.6745
5 -15 17 0.0956 -0.7166
5 -15 18 2.0509 -0.4058
5 -15 19 3.2032 -0.0245
5 -15 20 -5.7504 -0.0849
5 -15 21 -0.5391 0.9049
5 -15 22 12.4593 -0.8677
5 -15 23 -14.5233 0.8342
5 -15 24 1.6654 -1.4900
5 -14 0 3.4609 0.1902
5 -14 1 1.2117 3.1568
5 -14 2 -4.4419 0.4320
5 -14 3 -1.9810 -0.7203
5 -14 4 5.7632 -0.5196
5 -14 5 4.9273 -0.0770
5 -14 6 -0.2303 0.4395
5 -14 7 -0.7572 -0.4364
5 -14 8 1.8137 0.3760
5 -14 9 -7.8943 0.6621
5 -14 10 15.8422 -0.2224
5 -14 11 -8.8273 -0.4781
5 -14 12 5.4330 -0.1471
5 -14 13 3.1003 -0.0381
5 -14 14 -6.7837 0.2412
5 -14 15 4.9862 -0.4574
5 -14 16 2.5246 0.5084
5 -14 17 -0.2511 0.2530
5 -14 18 -2.9028 -0.1779
5 -14 19 3.8149 -0.0020
5 -14 20 -0.8746 -0.7050
5 -14 21 -7.5058 0.4608
5 -14 22 14.3176 -0.3288
5 -14 23 -4.5597 1.0773
5 -14 24 -4.3192 -0.8974
5 -14 25 6.8409 0.4445
5 -13 0 0.1916 -3.2314
5 -13 1 9.8066 0.6705
5 -13 2 -5.7099 2.6968
5 -13 3 -4.8363 0.5366
5 -13 4 -1.3116 -0.5318
5 -13 5 -0.3156 -0.4804
5 -13 6 -0.4325 0.5236
5 -13 7 4.2907 0.0152
5 -13 8 2.3930 -0.3098
5 -13 9 -12.7629 0.6849
5 -13 10 9.6196 0.5962
5 -13 11 -5.8407 -0.0390
5 -13 12 1.0626 -0.1069
5 -13 13 6.9632 -0.2928
5 -13 14 -4.2355 0.0850
5 -13 15 -2.4678 -0.0321
5 -13 16 0.5106 -0.1499
5 -13 17 -0.2683 0.3323
5 -13 18 2.9815 0.1599
5 -13 19 -1.1500 0.2426
5 -13 20 2.7520 -0.3253
5 -13 21 -9.0696 0.0003
5 -13 22 3.0383 -0.6341
5 -13 23 1.1913 0.6790
5 -13 24 -3.5047 -0.6366
5 -13 25 3.8885 0.8206
5 -13 26 -3.3241 -0.8187
5 -12 0 -6.7942 -1.5978
5 -12 1 7.0764 -3.6575
5 -12 2 1.6530 0.9264
5 -12 3 -1.9547 1.9418
5 -12 4 -0.0844 0.2365
5 -12 5 -1.5274 -0.7265
5 -12 6 -5.9754 -0.1679
5 -12 7 3.3065 0.2582
5 -12 8 0.8387 -0.5372
5 -12 9 -3.0105 -0.2425
5 -12 10 2.4482 0.5209
5 -12 11 -5.5466 0.4581
5 -12 12 -3.0327 -0.1276
5 -12 13 2.9508 0.2551
5 -12 14 3.2909 -0.4039
5 -12 15 0.2278 -0.0528
5 -12 16 -1.5792 -0.3071
5 -12 17 -5.7174 -0.1110
5 -12 18 5.2707 0.2610
5 -12 19 -3.4399 0.1175
5 -12 20 8.6915 0.0065
5 -12 21 -4.7417 0.1422
5 -12 22 0.0882 -0.5473
5 -12 23 -1.5306 0.6433
5 -12 24 -2.0810 -1.1716
5 -12 25 4.7515 0.8973
5 -12 26 -11.2071 0.1684
5 -12 27 10.0668 -0.1747
5 -11 0 -2.2674 2.8110
5 -11 1 -3.1380 -2.4997
5 -11 2 6.5450 -2.6899
5 -11 3 -0.5522 0.8182
5 -11 4 -2.0003 1.3058
5 -11 5 6.1194 0.0429
5 -11 6 -1.5032 -0.3617
5 -11 7 2.3646 0.3066
5 -11 8 -4.1000 -0.1299
5 -11 9 3.4554 -0.4933
5 -11 10 3.4527 -0.2700
5 -11 11 -1.3208 0.6595
5 -11 12 -1.6981 -0.2344
5 -11 13 -5.4831 0.5793
5 -11 14 2.1293 0.2907
5 -11 15 5.0270 -0.0029
5 -11 16 0.1471 -0.0748
5 -11 17 -5.4537 -0.3437
5 -11 18 4.3060 0.1344
5 -11 19 -8.0189 0.2493
5 -11 20 8.8670 0.1196
5 -11 21 -2.7992 0.2669
5 -11 22 3.2801 -0.2326
5 -11 23 -2.3569 0.6084
5 -11 24 -1.8514 -0.7064
5 -11 25 9.2635 -0.1356
5 -11 26 -10.7006 0.1096
5 -11 27 1.1335 0.2276
5 -10 0 2.2014 2.4086
5 -10 1 -9.0731 1.7657
5 -10 2 7.0443 -2.2677
5 -10 3 2.4836 -1.9607
5 -10 4 -9.0872 0.4216
5 -10 5 0.1677 0.5327
5 -10 6 2.1937 -0.4651
5 -10 7 3.3154 0.2146
5 -10 8 -3.3982 -0.0401
5 -10 9 0.8312 -0.0686
5 -10 10 0.5690 -0.6361
5 -10 11 1.9249 0.0429
5 -10 12 5.0822 -0.2276
5 -10 13 -5.9065 -0.2212
5 -10 14 -2.4098 0.5147
5 -10 15 4.9115 0.0766
5 -10 16 1.9391 0.1514
5 -10 17 -3.6699 -0.2018
5 -10 18 2.5749 -0.3490
5 -10 19 -5.9279 0.0431
5 -10 20 4.7851 0.0464
5 -10 21 -0.1841 -0.0163
5 -10 22 2.9113 0.2957
5 -10 23 -3.1205 0.0409
5 -10 24 -3.0066 0.1551
5 -10 25 6.9351 0.0104
5 -10 26 -0.6788 -0.7419
5 -10 27 2.0988 -0.2298
5 -10 28 -1.0803 -0.0002
5 -9 0 2.5991 -0.2883
5 -9 1 -8.4437 2.4710
5 -9 2 4.9250 1.7317
5 -9 3 7.4111 -1.4991
5 -9 4 -1.6522 -0.7925
5 -9 5 -4.3108 0.8981
5 -9 6 -1.4133 -0.4088
5 -9 7 -0.8481 0.0586
5 -9 8 -0.2020 0.1531
5 -9 9 3.8068 -0.0614
5 -9 10 -4.0969 -0.0837
5 -9 11 -3.8669 -0.2744
5 -9 12 7.0611 -0.1152
5 -9 13 -3.2181 -0.6069
5 -9 14 -3.7069 0.1802
5 -9 15 2.4967 -0.0031
5 -9 16 2.0331 0.1552
5 -9 17 0.6724 0.0549
5 -9 18 -0.3234 -0.1492
5 -9 19 -4.6489 -0.3161
5 -9 20 -3.5522 -0.0176
5 -9 21 4.1728 -0.3617
5 -9 22 4.3233 0.2441
5 -9 23 -1.7611 -0.1455
5 -9 24 -4.1292 0.1628
5 -9 25 0.9561 0.6206
5 -9 26 -3.7189 -0.1461
5 -9 27 6.9801 -0.2010
5 -9 28 4.1297 -0.8733
5 -8 0 2.0264 -0.8446
5 -8 1 -10.0439 -0.3321
5 -8 2 -0.0954 2.2437
5 -8 3 4.1837 0.7390
5 -8 4 2.5669 -1.0562
5 -8 5 3.0750 0.8970
5 -8 6 1.6629 0.4329
5 -8 7 -3.6677 -0.2651
5 -8 8 -5.3157 0.7831
5 -8 9 7.2890 0.0224
5 -8 10 3.5437 0.3406
5 -8 11 -5.9704 0.0840
5 -8 12 4.2210 0.0039
5 -8 13 -0.2510 -0.2779
5 -8 14 -5.1384 -0.1908
5 -8 15 1.6322 -0.0961
5 -8 16 -0.2160 0.3363
5 -8 17 0.9633 -0.1146
5 -8 18 5.1556 0.4336
5 -8 19 1.3850 -0.1419
5 -8 20 -11.1053 -0.1563
5 -8 21 -0.5499 0.0581
5 -8 22 2.9005 -0.1740
5 -8 23 3.6384 -0.1189
5 -8 24 -4.0435 -0.0777
5 -8 25 2.5470 0.2772
5 -8 26 -8.6395 -0.0100
5 -8 27 -0.4028 0.7326
5 -8 28 6.6988 -0.5668
5 -7 0 10.3904 -0.7282
5 -7 1 -8.1197 -1.0091
5 -7 2 -6.3760 -0.6359
5 -7 3 1.2098 0.5628
5 -7 4 -4.5670 -0.9376
5 -7 5 1.0318 -0.7327
5 -7 6 5.1530 0.5691
5 -7 7 1.8587 -0.6500
5 -7 8 -6.2262 0.0950
5 -7 9 -3.7704 0.0148
5 -7 10 4.1131 0.4926
5 -7 11 1.6353 0.3011
5 -7 12 0.2812 0.0235
5 -7 13 4.5193 0.3782
5 -7 14 -3.2831 -0.1408
5 -7 15 -0.2309 -0.4607
5 -7 16 1.2000 0.3627
5 -7 17 -4.8368 -0.2823
5 -7 18 3.7526 0.2889
5 -7 19 9.8633 0.3338
5 -7 20 -2.6506 -0.2683
5 -7 21 -2.3745 0.2333
5 -7 22 -3.2039 -0.1446
5 -7 23 4.9484 -0.0440
5 -7 24 -0.2032 -0.0273
5 -7 25 1.8677 0.0722
5 -7 26 -1.5134 -0.5560
5 -7 27 -3.4005 0.2168
5 -7 28 2.2576 1.5795
5 -6 0 11.5212 -1.3039
5 -6 1 5.3163 1.3233
5 -6 2 -2.4729 0.2787
5 -6 3 0.7408 0.1362
5 -6 4 -1.4881 0.5373
5 -6 5 -3.0017 -1.0924
5 -6 6 -0.5042 0.0962
5 -6 7 1.0391 0.2705
5 -6 8 5.9280 -0.6344
5 -6 9 -3.2514 -0.7114
5 -6 10 -7.0301 0.1925
5 -6 11 2.8928 0.1657
5 -6 12 -3.6054 -0.2388
5 -6 13 1.6974 0.3445
5 -6 14 1.9234 0.2481
5 -6 15 -0.7245 -0.2227
5 -6 16 1.4121 0.0518
5 -6 17 -4.6312 -0.0650
5 -6 18 -4.4237 -0.1674
5 -6 19 3.7716 0.1436
5 -6 20 2.1469 0.1658
5 -6 21 2.2285 0.0226
5 -6 22 -1.5735 -0.1599
5 -6 23 -2.7465 -0.0057
5 -6 24 6.6790 0.2394
5 -6 25 -3.7436 -0.0373
5 -6 26 0.3836 0.0101
5 -6 27 1.6429 -1.0614
5 -6 28 -2.3941 1.3396
5 -5 0 -6.4936 -2.4921
5 -5 1 -0.1092 -0.9730
5 -5 2 8.7918 1.5746
5 -5 3 -3.4333 0.4992
5 -5 4 1.9016 1.3052
5 -5 5 4.3907 -0.1243
5 -5 6 0.0564 -0.4555
5 -5 7 -8.6733 1.2032
5 -5 8 2.0375 0.3986
5 -5 9 7.3957 -0.4410
5 -5 10 -0.9383 -0.0970
5 -5 11 1.2607 0.1585
5 -5 12 -2.5040 -0.1197
5 -5 13 -4.3592 0.0314
5 -5 14 -0.5680 -0.1250
5 -5 15 2.5986 0.0968
5 -5 16 2.5890 -0.1038
5 -5 17 -0.2405 0.0937
5 -5 18 -5.8886 0.1072
5 -5 19 0.1286 -0.3504
5 -5 20 -1.3821 0.2700
5 -5 21 -2.0256 0.0657
5 -5 22 4.6342 -0.1155
5 -5 23 -8.3105 -0.1947
5 -5 24 9.4907 0.4965
5 -5 25 -1.8099 -0.5505
5 -5 26 -4.5262 0.5174
5 -5 27 3.6632 0.0614
5 -5 28 -2.0282 -0.4650
5 -4 0 -0.4152 0.6414
5 -4 1 -15.8251 -4.3086
5 -4 2 8.1338 -1.6901
5 -4 3 -3.0523 -0.2601
5 -4 4 -6.5345 0.3765
5 -4 5 3.6768 -0.1074
5 -4 6 10.8708 -1.3920
5 -4 7 -0.4685 -0.5166
5 -4 8 -9.6632 0.2674
5 -4 9 -3.1230 0.0440
5 -4 10 5.1470 -0.5210
5 -4 11 4.9232 -0.0027
5 -4 12 3.4799 -0.0035
5 -4 13 -0.7366 0.2833
5 -4 14 -3.4508 -0.1994
5 -4 15 -2.4058 -0.0178
5 -4 16 4.2824 -0.1488
5 -4 17 6.7837 -0.3418
5 -4 18 -5.2386 0.2279
5 -4 19 1.6642 -0.0635
5 -4 20 2.7046 0.0161
5 -4 21 -4.3464 -0.0634
5 -4 22 3.0245 0.0449
5 -4 23 -8.3310 -0.1429
5 -4 24 5.2954 0.4995
5 -4 25 5.0731 -0.7050
5 -4 26 -3.8206 -0.8306
5 -4 27 0.5611 0.6958
5 -4 28 0.7231 1.2393
5 -3 0 13.8669 6.3618
5 -3 1 -4.7010 1.0997
5 -3 2 0.7196 -2.1248
5 -3 3 4.1321 -0.4097
5 -3 4 -5.9000 0.6823
5 -3 5 -13.0719 1.2801
5 -3 6 4.6505 0.5395
5 -3 7 13.5886 -0.7076
5 -3 8 -0.0003 -0.4048
5 -3 9 -8.0245 0.5392
5 -3 10 -4.2588 -0.4954
5 -3 11 -0.7276 -0.3529
5 -3 12 2.9243 -0.1502
5 -3 13 2.3621 0.1002
5 -3 14 4.6318 0.0837
5 -3 15 -7.3493 0.2355
5 -3 16 -3.9158 0.2717
5 -3 17 8.6132 -0.2616
5 -3 18 -2.7198 -0.2993
5 -3 19 -0.4423 0.2046
5 -3 20 3.1993 0.0343
5 -3 21 1.2987 -0.2049
5 -3 22 2.1097 -0.0265
5 -3 23 -6.4630 0.2471
5 -3 24 -3.1573 0.5295
5 -3 25 2.3740 0.3397
5 -3 26 2.2304 -0.9184
5 -3 27 -0.5522 -1.7467
5 -2 0 -5.6325 1.8270
5 -2 1 6.8825 4.7331
5 -2 2 -2.0471 0.2842
5 -2 3 5.8806 -1.0912
5 -2 4 11.3738 -0.5875
5 -2 5 -12.9352 0.7432
5 -2 6 -10.0428 1.5587
5 -2 7 3.4587 1.2728
5 -2 8 3.8337 -0.0558
5 -2 9 3.2943 0.7756
5 -2 10 1.6397 0.6499
5 -2 11 -5.0926 -0.0633
5 -2 12 -4.9035 0.0958
5 -2 13 -3.5736 -0.1343
5 -2 14 8.8339 -0.1882
5 -2 15 -0.6550 0.1332
5 -2 16 -8.1605 0.2584
5 -2 17 3.1883 0.3628
5 -2 18 -2.9712 -0.1043
5 -2 19 -0.7079 0.1663
5 -2 20 0.0169 0.0578
5 -2 21 0.4840 -0.2399
5 -2 22 4.3452 -0.2604
5 -2 23 0.9358 0.2909
5 -2 24 -2.0030 0.1548
5 -2 25 -6.7595 0.6585
5 -2 26 2.4583 1.2971
5 -2 27 6.6236 -1.0104
5 -1 0 -13.2001 -5.5227
5 -1 1 0.4374 0.7340
5 -1 2 -6.1928 1.7253
5 -1 3 -2.0276 -0.8560
5 -1 4 14.0282 -2.2717
5 -1 5 2.1094 -1.6381
5 -1 6 1.3564 -1.5451
5 -1 7 -2.9896 0.2085
5 -1 8 -5.6587 -0.0473
5 -1 9 -4.1040 -0.6253
5 -1 10 10.4587 0.2464
5 -1 11 7.4008 0.1641
5 -1 12 -4.4053 0.1856
5 -1 13 -6.4913 -0.0981
5 -1 14 4.4008 -0.2949
5 -1 15 5.9078 -0.0964
5 -1 16 -3.7518 -0.3689
5 -1 17 3.3739 -0.1424
5 -1 18 -2.8568 0.1049
5 -1 19 -0.6905 0.1633
5 -1 20 1.3492 0.0705
5 -1 21 -2.9708 -0.3399
5 -1 22 1.3877 -0.4917
5 -1 23 3.4955 0.1993
5 -1 24 4.6285 -0.4801
5 -1 25 -4.5525 -0.7938
5 -1 26 -3.2193 0.2120
5 0 0 7.1530 -2.7990
5 0 1 3.0002 -1.9744
5 0 2 -9.3670 2.0484
5 0 3 -4.9611 2.4763
5 0 4 0.4611 0.5458
5 0 5 -5.8740 0.1427
5 0 6 8.8314 -0.8394
5 0 7 7.5082 -1.0270
5 0 8 1.3580 0.4789
5 0 9 -14.1823 -0.4101
5 0 10 -2.4868 -0.5744
5 0 11 9.3125 0.0410
5 0 12 1.2172 0.3027
5 0 13 -4.7468 0.1206
5 0 14 -3.0353 0.0355
5 0 15 6.3217 0.1838
5 0 16 0.1142 0.0075
5 0 17 0.9840 -0.2375
5 0 18 -1.4441 -0.0470
5 0 19 1.3464 0.1763
5 0 20 0.4896 0.2547
5 0 21 -2.3531 -0.1195
5 0 22 -0.7400 -0.4238
5 0 23 1.5418 0.6282
5 0 24 0.6880 0.0337
5 0 25 0.2776 -0.3743
5 0 26 -1.7101 -2.0816
5 1 0 7.4166 0.9810
5 1 1 11.6583 -2.2037
5 1 2 -3.6729 -1.6142
5 1 3 0.8836 1.1981
5 1 4 2.3135 1.6497
5 1 5 -10.6737 0.6813
5 1 6 -5.9133 1.4383
5 1 7 3.0039 -0.4394
5 1 8 10.6780 0.3020
5 1 9 -2.0823 0.4722
5 1 10 -5.6857 -0.1288
5 1 11 -0.2098 -0.3134
5 1 12 1.9248 0.1498
5 1 13 -0.3177 0.1497
5 1 14 -8.6609 0.1411
5 1 15 -1.3523 0.0890
5 1 16 5.9985 -0.0301
5 1 17 -1.3732 0.2060
5 1 18 -5.5684 0.0961
5 1 19 4.8039 0.2881
5 1 20 -3.4070 0.2264
5 1 21 -1.8342 0.0722
5 1 22 -0.7991 -0.1679
5 1 23 -0.0829 0.5770
5 1 24 0.1428 0.5801
5 1 25 -0.4429 1.7641
5 2 0 -6.2966 1.6504
5 2 1 2.8527 0.2056
5 2 2 1.0232 -2.4429
5 2 3 2.6136 -1.9011
5 2 4 5.5977 0.0098
5 2 5 3.3897 -1.0646
5 2 6 -2.6791 0.3428
5 2 7 -8.1950 0.0954
5 2 8 1.1237 -0.4729
5 2 9 3.5891 -0.1807
5 2 10 2.8821 0.2232
5 2 11 0.8214 -0.6327
5 2 12 2.3400 -0.2988
5 2 13 6.2273 -0.1044
5 2 14 -1.7260 -0.1451
5 2 15 -7.7669 -0.0105
5 2 16 5.4911 -0.4515
5 2 17 3.1878 -0.4065
5 2 18 -4.1948 -0.1225
5 2 19 8.3210 0.2274
5 2 20 -3.8259 -0.0772
5 2 21 -0.8313 -0.3773
5 2 22 5.5274 -0.0811
5 2 23 -7.8983 -0.3972
5 2 24 -0.1269 -0.5692
5 2 25 5.6204 2.5031
5 3 0 1.1816 1.5060
5 3 1 -4.8603 2.0336
5 3 2 -4.4989 1.0075
5 3 3 -1.1700 -0.3111
5 3 4 1.5837 0.3826
5 3 5 -0.7345 0.0052
5 3 6 9.8322 -0.3447
5 3 7 -2.3207 0.8900
5 3 8 -4.2829 0.2469
5 3 9 -3.9224 0.0567
5 3 10 -1.5230 0.6382
5 3 11 -0.9269 0.0615
5 3 12 -0.8642 -0.1096
5 3 13 4.6407 0.2886
5 3 14 3.5520 0.1382
5 3 15 -2.2567 0.0677
5 3 16 -1.8534 0.3272
5 3 17 -0.3762 -0.4694
5 3 18 -2.2943 -0.1346
5 3 19 8.2296 0.0737
5 3 20 -2.9028 0.0858
5 3 21 -3.7727 -0.4281
5 3 22 15.9455 0.2012
5 3 23 -5.2763 -0.6502
5 3 24 -9.2567 -2.0829
5 4 0 5.1828 -0.2312
5 4 1 8.2389 -0.2388
5 4 2 -3.5070 0.5301
5 4 3 -8.2081 0.1356
5 4 4 6.3150 -0.2146
5 4 5 -8.5808 0.5628
5 4 6 3.5463 -0.7770
5 4 7 2.6803 0.0387
5 4 8 5.6020 0.0361
5 4 9 -2.0274 0.3337
5 4 10 -1.5013 -0.0042
5 4 11 -2.5591 0.4208
5 4 12 -5.5416 -0.1190
5 4 13 -0.3425 -0.0145
5 4 14 -0.9624 0.4988
5 4 15 5.2291 -0.1308
5 4 16 -3.3715 0.4180
5 4 17 -2.5646 -0.0385
5 4 18 -5.7750 0.3077
5 4 19 6.0064 -0.0633
5 4 20 -5.1248 0.1240
5 4 21 -11.0800 0.0550
5 4 22 11.5181 0.9471
5 4 23 4.3123 0.1577
5 5 0 -11.9612 -0.3722
5 5 1 10.2899 -0.7974
5 5 2 7.3217 -0.3700
5 5 3 -9.4470 -0.1149
5 5 4 5.1743 -0.8547
5 5 5 -0.1670 0.1324
5 5 6 -3.4641 -0.1995
5 5 7 -6.0169 -0.7499
5 5 8 8.3342 -0.9925
5 5 9 0.9923 0.2218
5 5 10 3.2076 -0.6765
5 5 11 3.8412 -0.0487
5 5 12 -0.7706 0.0260
5 5 13 -2.6103 -0.5263
5 5 14 -3.2819 -0.0064
5 5 15 9.5203 0.0334
5 5 16 -3.8164 -0.2334
5 5 17 5.5074 0.0612
5 5 18 -8.2427 0.2795
5 5 19 11.3137 0.1086
5 5 20 -1.0004 -0.2640
5 5 21 -10.8081 -0.3490
5 5 22 2.3929 1.4954
5 6 0 -10.6356 0.4035
5 6 1 -2.1146 0.4246
5 6 2 3.8483 0.1802
5 6 3 -0.9095 0.5842
5 6 4 -1.4422 0.1914
5 6 5 5.1448 0.0870
5 6 6 0.2675 0.9662
5 6 7 -8.5636 0.6538
5 6 8 1.0763 -0.3678
5 6 9 -1.8364 0.1028
5 6 10 0.0768 0.0422
5 6 11 0.6305 -0.2103
5 6 12 5.6258 0.2819
5 6 13 -2.2972 0.2368
5 6 14 -6.8585 -0.3334
5 6 15 8.5790 0.1596
5 6 16 -6.1649 -0.5312
5 6 17 9.2134 0.3495
5 6 18 -12.1806 -0.1730
5 6 19 8.8994 0.3124
5 6 20 4.6948 -0.3718
5 6 21 -2.5590 -1.1651
5 7 0 3.0406 -0.0374
5 7 1 1.6162 0.6611
5 7 2 -4.1990 -0.0997
5 7 3 -0.0762 -0.2743
5 7 4 -0.6882 0.1374
5 7 5 3.2394 -0.3666
5 7 6 0.9583 -0.1451
5 7 7 0.0020 0.5848
5 7 8 0.1883 0.6711
5 7 9 -3.2631 -0.3186
5 7 10 0.9533 0.1973
5 7 11 -3.3505 -0.2796
5 7 12 0.8583 -0.2603
5 7 13 3.7081 0.5025
5 7 14 -4.3395 0.0138
5 7 15 -0.0919 -0.0776
5 7 16 -2.4623 -0.6782
5 7 17 6.5232 0.2708
5 7 18 -8.5959 -0.1171
5 7 19 0.9605 0.3505
5 7 20 -2.2655 -0.6690
5 8 0 -0.2112 -1.1585
5 8 1 3.3630 0.5592
5 8 2 2.2806 0.6198
5 8 3 -4.1072 -0.2118
5 8 4 2.0909 -0.2512
5 8 5 1.8937 -0.0429
5 8 6 -4.0877 -0.4215
5 8 7 1.1507 -0.6831
5 8 8 4.8810 0.5938
5 8 9 -3.2299 0.0906
5 8 10 0.5075 0.1892
5 8 11 3.3359 -0.1178
5 8 12 -7.1522 -0.3450
5 8 13 1.6926 0.1258
5 8 14 7.6078 0.4514
5 8 15 -7.7397 0.0046
5 8 16 2.2823 -0.1463
5 8 17 3.2954 -0.2932
5 8 18 -2.8566 0.5742
5 8 19 4.5299 1.0715
5 9 0 1.5694 -1.6766
5 9 1 -7.0890 -1.0124
5 9 2 3.8797 0.5198
5 9 3 -5.3237 0.7077
5 9 4 5.9176 -0.1551
5 9 5 3.5688 -0.1145
5 9 6 -4.1226 0.7261
5 9 7 -3.7771 -0.5457
5 9 8 5.0342 -0.2353
5 9 9 -0.4608 0.2547
5 9 10 -0.8247 0.4229
5 9 11 5.5766 0.0923
5 9 12 -3.7060 0.0570
5 9 13 -7.6711 -0.0390
5 9 14 10.5411 0.3490
5 9 15 -5.3492 0.0543
5 9 16 -1.5937 0.2352
5 9 17 4.0233 -0.8804
5 9 18 -4.0377 0.4827
5 10 0 8.7484 0.7204
5 10 1 -3.4676 -1.5987
5 10 2 -0.0495 -0.9290
5 10 3 -12.5199 0.4286
5 10 4 5.2229 0.1118
5 10 5 6.3272 -0.9757
5 10 6 -1.8685 0.4003
5 10 7 -4.2186 0.1361
5 10 8 2.1705 -0.5482
5 10 9 -3.3397 -0.4673
5 10 10 4.9877 -0.0178
5 10 11 0.9306 -0.2166
5 10 12 4.3308 0.0180
5 10 13 -6.3618 0.0219
5 10 14 2.3710 -0.0534
5 10 15 5.1362 0.2243
5 10 16 -7.7355 -0.1473
5 11 0 1.0627 2.6455
5 11 1 6.2202 0.5625
5 11 2 9.0037 -0.5296
5 11 3 -14.5382 -0.1051
5 11 4 -3.2822 0.6700
5 11 5 7.6877 -0.2090
5 11 6 -0.2720 -0.2909
5 11 7 -4.4063 0.4274
5 11 8 2.9406 0.1795
5 11 9 -9.2118 -0.1624
5 11 10 5.1164 -0.2646
5 11 11 -4.5680 -0.2542
5 11 12 3.7553 -0.5590
5 11 13 0.8269 0.1519
5 11 14 -6.2789 -0.1459
5 12 0 -9.4158 0.4488
5 12 1 0.4042 0.9731
5 12 2 15.1442 0.6013
5 12 3 -2.1452 -0.2300
5 12 4 -7.4964 0.0032
5 12 5 4.3310 0.6707
5 12 6 4.1035 0.0686
5 12 7 -2.7909 0.1652
5 12 8 2.6627 0.0579
5 12 9 -3.7162 0.9048
5 12 10 4.6450 -0.0675
5 12 11 -6.0645 1.0190
5 12 12 -2.7081 -0.9632
5 12 13 4.2945 -0.1459
5 13 0 -7.2689 -1.4182
5 13 1 -6.3830 -0.3863
5 13 2 1.4118 0.1396
5 13 3 4.9017 0.1386
5 13 4 -1.8597 -0.8953
5 13 5 -0.1809 -0.4431
5 13 6 3.2166 0.2588
5 13 7 1.4392 0.3885
5 13 8 -2.1065 -1.2553
5 13 9 0.7160 0.5978
5 13 10 7.6768 -1.0240
5 13 11 2.1323 2.1506
5 14 0 -1.2295 -0.6974
5 14 1 5.8838 0.0285
5 14 2 -9.2085 -0.0720
5 14 3 -3.5167 0.7556
5 14 4 -0.7482 -0.1506
5 14 5 1.4728 -0.4934
5 14 6 0.3619 -0.5935
5 14 7 1.6951 1.2850
5 14 8 -5.5201 -0.5700
5 14 9 -2.7945 0.2550
5 15 0 -8.3063 -0.5356
5 15 1 16.2346 -0.1914
5 15 2 2.1697 0.0428
5 15 3 -3.9211 0.8837
5 15 4 -8.2122 -0.6738
5 15 5 0.8554 1.2120
5 15 6 2.8018 -1.3725
5 16 0 -14.1262 -0.0811
5 16 1 2.9150 -0.9161
5 16 2 7.6589 -0.5659
5 16 3 9.2114 1.4205
5 17 0 -3.8239 0.7579
6 -19 1 -8.9566 -0.3274
6 -19 2 0.6477 0.3669
6 -19 3 -4.8720 -0.5006
6 -19 4 3.5695 -1.2683
6 -19 5 8.4959 0.8540
6 -19 6 -11.8681 -0.0383
6 -19 7 2.4302 -0.4955
6 -19 8 4.5569 -0.0879
6 -19 9 1.5762 0.1402
6 -19 10 -3.2694 -0.1049
6 -19 11 -8.5241 -0.4238
6 -19 12 16.7867 0.7742
6 -19 13 -1.1758 0.1046
6 -19 14 -4.2885 -0.1528
6 -19 15 7.5388 -0.1899
6 -19 16 2.9504 -0.0585
6 -18 0 3.2656 0.2505
6 -18 1 0.1486 -0.0929
6 -18 2 2.4882 0.0293
6 -18 3 -8.4819 0.7779
6 -18 4 -6.6906 -0.6399
6 -18 5 12.4500 0.4339
6 -18 6 -6.3566 0.2748
6 -18 7 -6.4421 -0.0495
6 -18 8 -4.6062 0.1658
6 -18 9 8.2560 0.0063
6 -18 10 4.1861 0.0120
6 -18 11 -24.1469 -0.3795
6 -18 12 6.3898 0.3726
6 -18 13 4.8752 0.1895
6 -18 14 -12.0207 0.1206
6 -18 15 2.1858 0.0979
6 -18 16 7.1189 0.1133
6 -18 17 -6.2102 -0.0039
6 -18 18 2.7982 -0.3583
6 -18 19 -8.1941 0.2263
6 -17 0 -4.1617 0.2735
6 -17 1 1.6197 0.5133
6 -17 2 6.0355 -0.8701
6 -17 3 2.8330 -0.1031
6 -17 4 -8.7719 -0.2315
6 -17 5 5.8014 -0.1221
6 -17 6 4.5833 0.1697
6 -17 7 -0.8356 -0.4118
6 -17 8 -6.9212 0.0642
6 -17 9 -0.4286 0.2450
6 -17 10 15.1260 -0.3071
6 -17 11 -5.5112 -0.4982
6 -17 12 -7.6690 0.0283
6 -17 13 5.8460 0.0203
6 -17 14 -3.7283 -0.1700
6 -17 15 -8.9028 -0.2968
6 -17 16 7.4035 0.2167
6 -17 17 -0.8819 0.4782
6 -17 18 3.8289 -0.7010
6 -17 19 -11.0339 0.4424
6 -17 20 0.0173 -0.6819
6 -17 21 5.2537 -0.2323
6 -16 0 -4.8910 -0.5409
6 -16 1 -1.4060 1.2181
6 -16 2 0.5773 0.3778
6 -16 3 4.3705 -0.8335
6 -16 4 -2.2954 -0.0749
6 -16 5 1.5060 -0.3755
6 -16 6 3.1230 0.2226
6 -16 7 -0.0440 -0.1755
6 -16 8 5.7424 -0.4243
6 -16 9 -6.6157 0.2820
6 -16 10 0.9562 0.1106
6 -16 11 13.7563 -0.5557
6 -16 12 -4.2862 -0.2542
6 -16 13 0.7488 0.1202
6 -16 14 10.3882 -0.0046
6 -16 15 -9.5383 -0.2502
6 -16 16 1.6326 -0.5679
6 -16 17 -0.0338 0.7204
6 -16 18 13.4584 -0.7066
6 -16 19 -5.6043 0.3867
6 -16 20 -5.9160 0.4659
6 -16 21 6.2577 -0.8199
6 -16 22 0.6897 0.6228
6 -16 23 -6.7882 -1.3826
6 -15 0 -3.1712 -1.0489
6 -15 1 -3.3746 0.1731
6 -15 2 1.4006 1.9885
6 -15 3 -0.0462 0.2198
6 -15 4 -4.3039 0.2130
6 -15 5 2.1109 -0.1272
6 -15 6 1.3824 0.1585
6 -15 7 -7.9718 0.7191
6 -15 8 5.5947 0.1282
6 -15 9 -1.4772 0.0108
6 -15 10 -7.6016 0.8100
6 -15 11 7.0209 0.1876
6 -15 12 -2.9660 -0.3090
6 -15 13 -4.6429 0.1879
6 -15 14 11.1081 0.0906
6 -15 15 -4.7632 0.4921
6 -15 16 2.1656 -0.2759
6 -15 17 -12.6037 0.5492
6 -15 18 8.8275 -0.2794
6 -15 19 8.2079 -0.4867
6 -15 20 -8.6312 0.8286
6 -15 21 2.2916 -0.4451
6 -15 22 6.0628 1.0430
6 -15 23 -11.5330 -1.0858
6 -15 24 -0.6972 0.2307
6 -14 0 1.7364 -0.6749
6 -14 1 -5.9064 -2.1456
6 -14 2 -1.7573 0.2659
6 -14 3 4.6902 0.9504
6 -14 4 -4.8263 0.3463
6 -14 5 -0.6190 -0.3618
6 -14 6 2.9200 -0.7814
6 -14 7 -1.3948 0.0618
6 -14 8 -1.2644 0.3699
6 -14 9 -5.2666 -0.4449
6 -14 10 0.2660 0.1595
6 -14 11 3.9988 0.7303
6 -14 12 -5.3826 -0.1925
6 -14 13 -4.6549 -0.1388
6 -14 14 4.4862 -0.2291
6 -14 15 -3.0650 -0.0804
6 -14 16 9.9748 0.0307
6 -14 17 -12.7717 0.1538
6 -14 18 -2.6836 0.3900
6 -14 19 7.2584 -0.3905
6 -14 20 -5.4781 0.1449
6 -14 21 0.5536 -0.5587
6 -14 22 8.9277 0.5479
6 -14 23 -3.8765 -0.3737
6 -14 24 -10.1111 1.2562
6 -14 25 3.8747 -2.4025
6 -13 0 7.6457 1.0712
6 -13 1 3.3166 -1.3659
6 -13 2 -8.9364 -1.9564
6 -13 3 5.5445 0.1902
6 -13 4 1.4067 1.0333
6 -13 5 -1.9767 0.3234
6 -13 6 -2.3509 -0.6074
6 -13 7 8.2523 -0.5086
6 -13 8 4.4595 -0.1005
6 -13 9 -8.0962 -0.1339
6 -13 10 -1.0402 -0.6320
6 -13 11 7.1285 0.3185
6 -13 12 -3.3360 0.4949
6 -13 13 -0.2793 -0.1185
6 -13 14 -0.5259 0.0785
6 -13 15 -3.3537 -0.2653
6 -13 16 10.3633 -0.0680
6 -13 17 -7.4782 -0.3565
6 -13 18 1.8343 0.0500
6 -13 19 4.3532 0.2556
6 -13 20 -5.8153 0.3646
6 -13 21 -3.1050 -0.2054
6 -13 22 4.9962 0.1707
6 -13 23 7.8028 -0.9598
6 -13 24 -5.7544 1.5567
6 -13 25 -2.8464 -0.6512
6 -13 26 4.7040 0.1359
6 -12 0 2.2763 1.7553
6 -12 1 9.8400 1.0935
6 -12 2 -5.6732 -1.6972
6 -12 3 0.2612 -1.3991
6 -12 4 2.0529 0.4520
6 -12 5 0.9209 0.8424
6 -12 6 -7.0496 0.0997
6 -12 7 3.2187 0.3421
6 -12 8 5.7418 -0.4382
6 -12 9 3.3541 -0.0274
6 -12 10 -5.6378 -0.1602
6 -12 11 3.8720 -0.6707
6 -12 12 -2.0253 0.4954
6 -12 13 2.8701 0.1663
6 -12 14 -0.7102 0.0902
6 -12 15 -2.3402 0.2932
6 -12 16 7.1902 0.1750
6 -12 17 -9.0960 -0.0691
6 -12 18 -0.4115 -0.3900
6 -12 19 7.1797 -0.1618
6 -12 20 0.9281 0.3717
6 -12 21 -6.3342 0.0240
6 -12 22 -1.4529 0.6487
6 -12 23 1.7903 -0.4131
6 -12 24 5.1892 -0.4118
6 -12 25 -5.5827 0.4161
6 -12 26 0.6625 0.7456
6 -11 0 -4.1105 1.0538
6 -11 1 1.0270 2.4520
6 -11 2 2.4413 0.2589
6 -11 3 0.5043 -1.2816
6 -11 4 -2.8719 -0.9130
6 -11 5 1.5791 0.3895
6 -11 6 -3.2921 -0.1956
6 -11 7 -2.2797 0.6523
6 -11 8 -6.2933 0.3358
6 -11 9 8.3510 -0.4706
6 -11 10 -1.0639 0.2800
6 -11 11 0.7750 -0.7132
6 -11 12 -3.0619 -0.3101
6 -11 13 -0.0305 0.0650
6 -11 14 -0.2385 -0.3845
6 -11 15 1.1367 0.2244
6 -11 16 6.2029 0.1187
6 -11 17 -1.8849 0.0859
6 -11 18 -7.2001 -0.1482
6 -11 19 0.8158 -0.3909
6 -11 20 6.4228 -0.1862
6 -11 21 -3.5027 -0.3035
6 -11 22 4.8884 0.1971
6 -11 23 -9.7380 0.5993
6 -11 24 7.6183 -0.5215
6 -11 25 -2.9844 -0.2017
6 -11 26 -2.5259 1.2561
6 -11 27 6.7365 -2.6273
6 -10 0 0.5748 -1.0221
6 -10 1 -8.5468 2.0614
6 -10 2 2.1730 1.7204
6 -10 3 6.6979 0.6855
6 -10 4 -1.0132 -0.9409
6 -10 5 -0.6594 -0.0435
6 -10 6 1.8636 0.1262
6 -10 7 3.0644 -0.3400
6 -10 8 -8.2387 0.9231
6 -10 9 -0.6985 0.3431
6 -10 10 1.3741 0.2096
6 -10 11 3.4270 0.0916
6 -10 12 -0.5837 -0.2114
6 -10 13 -2.3578 -0.0592
6 -10 14 -4.4999 -0.3792
6 -10 15 0.4641 -0.0085
6 -10 16 2.0813 0.2176
6 -10 17 5.8632 0.2417
6 -10 18 -4.2319 0.0314
6 -10 19 -2.7094 0.1739
6 -10 20 2.1186 -0.3405
6 -10 21 -5.3709 -0.3488
6 -10 22 11.3223 0.0244
6 -10 23 -8.1394 -0.1366
6 -10 24 3.7195 0.3574
6 -10 25 -4.8912 -0.0820
6 -10 26 -2.2019 1.6285
6 -10 27 8.3955 -2.1034
6 -9 0 5.3553 -3.6353
6 -9 1 -4.4289 -0.9598
6 -9 2 -6.4556 0.8952
6 -9 3 2.1033 1.3527
6 -9 4 4.2054 -0.1457
6 -9 5 -1.9381 -0.9117
6 -9 6 -0.4588 0.6695
6 -9 7 4.1629 -0.7967
6 -9 8 2.0367 -0.4071
6 -9 9 -1.5002 0.7957
6 -9 10 -4.2246 0.2018
6 -9 11 2.5705 0.3372
6 -9 12 3.8423 0.3715
6 -9 13 1.0936 0.0291
6 -9 14 -2.5688 -0.1712
6 -9 15 -1.1140 -0.2154
6 -9 16 -3.5831 -0.2079
6 -9 17 6.2379 0.3651
6 -9 18 -1.4508 0.1722
6 -9 19 1.0797 0.5512
6 -9 20 -0.7431 0.1005
6 -9 21 -6.6310 -0.4074
6 -9 22 7.2410 0.4044
6 -9 23 -1.7943 -0.7320
6 -9 24 5.1182 0.0514
6 -9 25 -3.7625 -0.3240
6 -9 26 -13.0808 1.8294
6 -9 27 7.9983 -0.7085
6 -8 0 0.3196 -1.4063
6 -8 1 4.4048 -3.2460
6 -8 2 -2.7801 -0.4756
6 -8 3 -4.8816 0.6576
6 -8 4 2.1043 0.7594
6 -8 5 1.5684 -1.0907
6 -8 6 -3.1977 0.1934
6 -8 7 -2.8702 0.1597
6 -8 8 0.0140 -1.1964
6 -8 9 6.0178 -0.2488
6 -8 10 -2.9279 0.0406
6 -8 11 -3.6324 -0.0860
6 -8 12 2.7173 0.3633
6 -8 13 0.0276 0.4004
6 -8 14 -0.0274 -0.0195
6 -8 15 3.0760 0.1497
6 -8 16 -5.2637 -0.5536
6 -8 17 3.2671 -0.3360
6 -8 18 -1.3146 0.0130
6 -8 19 4.9631 0.2278
6 -8 20 0.0091 0.3469
6 -8 21 -6.1278 -0.0636
6 -8 22 2.2419 0.4648
6 -8 23 0.1187 -0.4421
6 -8 24 3.6369 -0.2294
6 -8 25 14.3490 -0.6507
6 -8 26 -16.2805 0.5588
6 -8 27 -2.6090 1.1598
6 -7 0 2.0360 3.8313
6 -7 1 0.4656 -1.5578
6 -7 2 -0.2346 -1.0920
6 -7 3 1.6750 0.0784
6 -7 4 -3.0654 1.5366
6 -7 5 5.4757 0.1499
6 -7 6 2.6022 -0.4940
6 -7 7 -1.3803 1.0455
6 -7 8 -6.3996 0.0575
6 -7 9 1.6045 -0.7320
6 -7 10 2.6788 -0.0970
6 -7 11 -1.5563 -0.3258
6 -7 12 1.4346 -0.4112
6 -7 13 -0.3594 0.4524
6 -7 14 -3.6094 0.0762
6 -7 15 1.8460 0.3627
6 -7 16 -2.4129 0.0787
6 -7 17 1.4104 -0.3780
6 -7 18 -5.3942 -0.2419
6 -7 19 3.3974 -0.1028
6 -7 20 5.3886 -0.1105
6 -7 21 -4.2670 0.0563
6 -7 22 -3.5159 0.4438
6 -7 23 -1.5641 0.2148
6 -7 24 -7.7848 -0.3018
6 -7 25 19.0132 -0.0577
6 -7 26 -0.0376 -1.1732
6 -7 27 -6.2432 0.9220
6 -6 0 8.4825 3.1287
6 -6 1 5.6312 1.3060
6 -6 2 -8.5536 -1.5207
6 -6 3 2.4384 -1.7345
6 -6 4 -5.0978 0.6069
6 -6 5 -0.9412 0.9359
6 -6 6 5.2163 -0.9559
6 -6 7 3.3560 0.1288
6 -6 8 0.9280 0.8538
6 -6 9 -2.8020 0.0505
6 -6 10 -2.8325 -0.1442
6 -6 11 1.0762 0.0088
6 -6 12 1.1836 -0.6014
6 -6 13 2.8435 -0.2862
6 -6 14 2.5827 0.1399
6 -6 15 -1.5980 0.1031
6 -6 16 -2.9136 0.0856
6 -6 17 5.7774 0.1533
6 -6 18 -6.0609 -0.1470
6 -6 19 -3.4502 -0.0426
6 -6 20 5.1552 -0.2297
6 -6 21 4.6269 -0.1578
6 -6 22 -0.4861 -0.1643
6 -6 23 -4.1515 0.6040
6 -6 24 -10.3126 0.0293
6 -6 25 3.1071 0.6145
6 -6 26 7.3765 -1.3642
6 -6 27 1.9087 -1.2345
6 -5 0 -8.0159 -0.9770
6 -5 1 12.0323 2.6957
6 -5 2 3.3150 0.6080
6 -5 3 -2.5026 -1.7996
6 -5 4 -0.0231 -1.0283
6 -5 5 -6.0904 0.7226
6 -5 6 -1.1345 -0.0337
6 -5 7 -1.7517 -0.8642
6 -5 8 4.3591 -0.4252
6 -5 9 4.8040 0.6943
6 -5 10 -2.4238 0.1587
6 -5 11 -2.0136 -0.0437
6 -5 12 -2.2651 0.2456
6 -5 13 -4.6514 -0.5756
6 -5 14 7.2026 -0.0755
6 -5 15 3.5808 0.1790
6 -5 16 -5.1944 -0.1536
6 -5 17 8.3705 0.2540
6 -5 18 -2.7496 0.1168
6 -5 19 -3.7278 0.0333
6 -5 20 -2.5044 -0.1504
6 -5 21 3.4348 0.1271
6 -5 22 9.1673 -0.5520
6 -5 23 -2.1925 0.0439
6 -5 24 -3.5894 0.2940
6 -5 25 -6.1641 1.0035
6 -5 26 2.4031 -0.0902
6 -5 27 5.6564 -1.6550
6 -4 0 -13.9957 -1.8763
6 -4 1 -10.5978 1.1787
6 -4 2 13.3304 2.2546
6 -4 3 -2.0915 1.2314
6 -4 4 3.8586 -0.6297
6 -4 5 2.1334 0.1331
6 -4 6 -0.4176 1.4490
6 -4 7 -5.7567 0.7351
6 -4 8 -4.5874 -0.8467
6 -4 9 1.2962 0.0173
6 -4 10 5.2946 0.7998
6 -4 11 2.8599 -0.1286
6 -4 12 1.4246 0.5851
6 -4 13 -10.7776 0.0192
6 -4 14 -2.1322 -0.1603
6 -4 15 3.6108 0.0624
6 -4 16 -5.2944 -0.1841
6 -4 17 8.2751 0.0403
6 -4 18 -0.3131 0.2525
6 -4 19 -1.9877 0.3180
6 -4 20 -3.2065 -0.1813
6 -4 21 -3.7960 0.2325
6 -4 22 5.4059 -0.2647
6 -4 23 1.6901 -0.1479
6 -4 24 3.4734 -0.2255
6 -4 25 -6.7986 0.5852
6 -4 26 -1.6181 0.4284
6 -4 27 2.9504 -0.5309
6 -3 0 10.3277 -1.3457
6 -3 1 -15.7420 -1.5363
6 -3 2 3.3435 -0.9521
6 -3 3 -2.3102 1.0260
6 -3 4 -3.4217 -0.5438
6 -3 5 2.6538 -1.3206
6 -3 6 8.5207 -0.1318
6 -3 7 2.1319 0.9024
6 -3 8 -3.7666 0.4169
6 -3 9 -7.8822 -0.8133
6 -3 10 -1.8827 0.1731
6 -3 11 4.3950 -0.0454
6 -3 12 9.1561 0.1632
6 -3 13 -1.0315 0.1963
6 -3 14 -3.4982 0.1477
6 -3 15 -0.8871 0.0031
6 -3 16 -6.5039 -0.1859
6 -3 17 2.1531 -0.3031
6 -3 18 4.1250 -0.1253
6 -3 19 0.1111 0.3505
6 -3 20 -1.2242 -0.0918
6 -3 21 -0.7715 0.1222
6 -3 22 -1.4078 -0.3654
6 -3 23 -1.8135 0.2845
6 -3 24 8.0640 -0.1526
6 -3 25 -3.5064 0.1187
6 -3 26 -0.4347 -0.1446
6 -3 27 3.0574 -1.7393
6 -2 0 6.6794 -0.4534
6 -2 1 1.3269 0.1085
6 -2 2 2.6301 -1.1854
6 -2 3 3.5653 -0.0312
6 -2 4 -5.6674 -0.0312
6 -2 5 -10.5451 -0.9972
6 -2 6 5.9377 -1.3200
6 -2 7 7.1040 -1.1148
6 -2 8 4.0955 0.4421
6 -2 9 -0.3150 -0.2000
6 -2 10 -5.6391 -0.6270
6 -2 11 -4.5483 -0.2502
6 -2 12 2.6922 -0.2355
6 -2 13 4.2046 -0.1892
6 -2 14 4.8674 0.2274
6 -2 15 1.3115 0.0700
6 -2 16 -0.0528 0.0251
6 -2 17 -4.0175 -0.1243
6 -2 18 -0.4417 -0.1595
6 -2 19 1.9027 0.0840
6 -2 20 0.3258 -0.0425
6 -2 21 1.0712 0.1020
6 -2 22 2.1266 -0.5684
6 -2 23 -5.5795 -0.1283
6 -2 24 5.0622 0.2448
6 -2 25 -4.1090 0.4858
6 -2 26 -0.4849 0.5647
6 -1 0 -7.7582 -0.6400
6 -1 1 -5.5650 0.7177
6 -1 2 -2.1831 1.7203
6 -1 3 12.2109 0.8497
6 -1 4 4.3818 1.5036
6 -1 5 -13.7411 1.1131
6 -1 6 -3.0128 0.8210
6 -1 7 2.0535 -0.4437
6 -1 8 -0.7246 -0.1307
6 -1 9 2.8468 0.7453
6 -1 10 3.6126 -0.0486
6 -1 11 -2.2670 0.1235
6 -1 12 -5.0008 -0.0633
6 -1 13 -7.0558 -0.2845
6 -1 14 3.7065 0.2140
6 -1 15 -0.1800 0.1594
6 -1 16 3.7529 -0.0450
6 -1 17 2.8290 -0.0987
6 -1 18 -3.3317 0.3507
6 -1 19 -2.4053 0.0120
6 -1 20 0.8887 0.3619
6 -1 21 -5.8133 0.1955
6 -1 22 6.9368 0.0378
6 -1 23 -1.9891 -0.4794
6 -1 24 1.7405 -0.0820
6 -1 25 -2.4249 0.5039
6 -1 26 -5.0326 1.3961
6 0 0 11.5503 -0.1242
6 0 1 -3.8466 -3.1260
6 0 2 -17.9898 -0.3035
6 0 3 7.8945 -0.4097
6 0 4 11.9627 0.1847
6 0 5 -4.5752 0.0328
6 0 6 -3.9472 0.7585
6 0 7 3.9653 0.5509
6 0 8 -3.6187 -0.3972
6 0 9 -4.1923 0.2126
6 0 10 2.7860 0.1095
6 0 11 4.8826 0.2395
6 0 12 7.1960 -0.0493
6 0 13 -10.2098 -0.1882
6 0 14 -1.4210 -0.0211
6 0 15 -1.8695 0.1106
6 0 16 -2.1683 -0.0168
6 0 17 2.0791 -0.5432
6 0 18 1.6698 0.2602
6 0 19 2.2881 -0.3655
6 0 20 4.5223 0.3654
6 0 21 -15.4273 -0.0447
6 0 22 5.3291 0.4213
6 0 23 3.9982 0.0237
6 0 24 -4.0496 -0.3040
6 0 25 5.2050 0.0954
6 1 0 12.7807 4.0235
6 1 1 15.8994 -0.9643
6 1 2 -14.0277 -1.8562
6 1 3 -5.0509 -0.9011
6 1 4 7.1802 -0.2071
6 1 5 4.4051 -0.6604
6 1 6 -5.9183 -0.6361
6 1 7 5.8469 0.2091
6 1 8 1.0092 -0.0329
6 1 9 -1.7164 -0.4147
6 1 10 -3.2232 -0.0053
6 1 11 -3.9972 0.2976
6 1 12 14.2096 -0.2575
6 1 13 -0.3618 -0.0461
6 1 14 0.0664 0.1410
6 1 15 1.0095 -0.1816
6 1 16 3.0043 0.1671
6 1 17 -5.3037 -0.3156
6 1 18 -4.6974 -0.0088
6 1 19 6.9757 -0.3152
6 1 20 14.6178 -0.0579
6 1 21 -13.8349 -0.4656
6 1 22 0.1207 -0.0319
6 1 23 7.7603 -0.1198
6 1 24 -6.9869 -0.2149
6 1 25 1.6468 -0.3859
6 2 0 -9.6383 2.5427
6 2 1 10.2998 3.5741
6 2 2 2.5598 0.1038
6 2 3 -5.9732 -0.4530
6 2 4 -5.2749 0.1643
6 2 5 8.2925 0.8301
6 2 6 -4.5706 -0.0873
6 2 7 -0.0124 0.1074
6 2 8 -0.9993 0.4468
6 2 9 2.4738 -0.0776
6 2 10 -0.3767 -0.0415
6 2 11 -10.5891 0.5718
6 2 12 3.1577 0.1056
6 2 13 -1.7573 -0.0955
6 2 14 -0.1641 0.5259
6 2 15 -1.7783 -0.0077
6 2 16 9.4198 0.2362
6 2 17 -3.8081 0.2041
6 2 18 -10.2316 -0.0970
6 2 19 -0.5080 0.3213
6 2 20 11.1321 0.0322
6 2 21 -6.8249 -0.2468
6 2 22 1.4987 0.3920
6 2 23 1.5283 -0.5204
6 2 24 -0.1566 0.1395
6 3 0 -5.9378 -3.9864
6 3 1 -2.5787 1.3812
6 3 2 2.1362 1.3572
6 3 3 3.2242 -0.3058
6 3 4 -7.8490 -1.4732
6 3 5 3.3981 -0.1644
6 3 6 2.6711 -0.1539
6 3 7 -0.2127 -0.0660
6 3 8 -1.5721 -0.3400
6 3 9 2.3092 -0.1081
6 3 10 3.4467 -0.5642
6 3 11 -3.0306 -0.1736
6 3 12 3.6833 0.0876
6 3 13 -3.6693 -0.2487
6 3 14 -3.9927 -0.0667
6 3 15 -2.9254 -0.1456
6 3 16 8.6873 0.0595
6 3 17 -1.4600 0.2844
6 3 18 -6.7582 -0.0278
6 3 19 0.2974 0.2903
6 3 20 3.0395 0.0388
6 3 21 -9.5821 -0.2526
6 3 22 7.5384 1.0619
6 3 23 -6.1800 -0.2822
6 4 0 0.9162 -3.0395
6 4 1 5.9784 -1.8721
6 4 2 -3.7356 1.1819
6 4 3 0.7830 1.7361
6 4 4 -1.4005 -0.1573
6 4 5 -2.0817 -0.5132
6 4 6 1.4287 -0.3064
6 4 7 -0.3866 0.3175
6 4 8 -0.2249 -0.0348
6 4 9 0.8182 0.2028
6 4 10 1.8662 -0.3287
6 4 11 -2.7181 -0.2801
6 4 12 6.6487 -0.0551
6 4 13 3.8533 0.2158
6 4 14 -3.0865 -0.3115
6 4 15 -1.4727 -0.1469
6 4 16 6.2266 -0.4198
6 4 17 3.8122 -0.1601
6 4 18 -6.6350 0.3905
6 4 19 6.2977 0.1017
6 4 20 4.0483 -0.2421
6 4 21 -7.6554 -0.4488
6 4 22 9.6002 0.6874
6 5 0 -10.4171 1.7737
6 5 1 9.9481 -1.7004
6 5 2 3.2028 -1.2121
6 5 3 -2.9391 1.1829
6 5 4 0.2449 1.2617
6 5 5 0.9710 0.4188
6 5 6 -1.3257 0.2928
6 5 7 -2.5189 -0.1505
6 5 8 -1.0848 0.6099
6 5 9 0.3202 0.6373
6 5 10 -0.1824 0.0383
6 5 11 -4.3146 0.0418
6 5 12 -1.3971 -0.0022
6 5 13 -1.3176 0.6176
6 5 14 0.7057 -0.2350
6 5 15 0.4839 0.4483
6 5 16 -4.3522 -0.4296
6 5 17 7.8489 -0.5124
6 5 18 -11.3363 0.0692
6 5 19 9.2771 0.3216
6 5 20 -3.0162 -0.6430
6 5 21 -4.4339 -0.4175
6 6 0 -10.1644 1.7981
6 6 1 -0.3139 0.8531
6 6 2 3.2308 -1.7824
6 6 3 0.9363 -1.2981
6 6 4 -0.5902 -0.1151
6 6 5 4.0157 -0.3526
6 6 6 1.5642 0.5195
6 6 7 -1.2845 -0.9241
6 6 8 -3.0266 0.0251
6 6 9 4.8930 0.0609
6 6 10 -0.7047 -0.0463
6 6 11 2.7049 -0.1746
6 6 12 2.5853 -0.3556
6 6 13 -8.3265 0.4248
6 6 14 -2.3974 -0.1793
6 6 15 7.5735 0.3990
6 6 16 -7.8066 -0.2908
6 6 17 8.3171 0.3115
6 6 18 -14.7250 -0.3353
6 6 19 12.7194 0.7162
6 6 20 -6.2181 -0.7674
6 7 0 -0.1178 -1.0406
6 7 1 -1.3609 1.5037
6 7 2 -3.3631 1.1065
6 7 3 -0.8772 -0.5955
6 7 4 -0.4636 -0.1231
6 7 5 0.1260 -0.5918
6 7 6 3.6655 0.3105
6 7 7 1.6921 -0.1915
6 7 8 -6.9281 0.3297
6 7 9 3.4868 -0.1900
6 7 10 -2.9079 0.0710
6 7 11 5.0115 0.2046
6 7 12 3.9047 -0.1135
6 7 13 2.1025 -0.0408
6 7 14 -6.9766 0.3126
6 7 15 4.9959 0.3529
6 7 16 -0.9266 -0.4631
6 7 17 5.2983 0.3952
6 7 18 -7.4280 0.3426
6 7 19 9.9429 1.2025
6 8 0 2.0624 -1.1713
6 8 1 0.2433 -1.4871
6 8 2 -1.1984 1.1480
6 8 3 -3.0972 0.4282
6 8 4 2.2706 0.3453
6 8 5 -4.9053 -0.0154
6 8 6 2.0144 -0.5599
6 8 7 2.5933 -0.1242
6 8 8 -0.5423 0.5444
6 8 9 -1.6170 -0.1620
6 8 10 -7.3574 -0.2439
6 8 11 9.5195 -0.0732
6 8 12 -10.0635 0.3661
6 8 13 7.5006 -0.3173
6 8 14 -0.0870 -0.0334
6 8 15 -3.4783 0.0037
6 8 16 4.8577 0.3557
6 8 17 -7.2956 -1.4887
6 8 18 0.1082 0.2866
6 9 0 7.8656 2.1406
6 9 1 -1.6406 -1.5296
6 9 2 -0.8668 -0.8884
6 9 3 -4.1112 0.1532
6 9 4 6.8498 0.2135
6 9 5 -4.1251 0.6145
6 9 6 0.9089 -0.6490
6 9 7 -4.2440 -0.5665
6 9 8 5.5712 0.1685
6 9 9 0.8138 -0.0811
6 9 10 -9.4956 -0.2222
6 9 11 13.8729 -0.7503
6 9 12 -10.4986 0.1409
6 9 13 -1.3941 -0.0213
6 9 14 3.8927 0.0631
6 9 15 -2.7795 -1.2529
6 9 16 11.3038 1.8464
6 9 17 -10.8048 -1.7439
6 10 0 10.2070 2.2875
6 10 1 4.7995 1.7537
6 10 2 -0.5228 -0.7913
6 10 3 -7.4772 -0.1606
6 10 4 6.5569 0.0945
6 10 5 0.0825 0.9513
6 10 6 2.7453 0.4863
6 10 7 -4.2438 0.2003
6 10 8 2.2156 0.1035
6 10 9 -2.3534 0.3512
6 10 10 -1.3577 0.3658
6 10 11 5.0571 -0.2921
6 10 12 -1.8050 0.4058
6 10 13 -1.8680 -0.4183
6 10 14 -3.8552 1.3892
6 10 15 -2.3801 -1.6639
[truncated: 3,255,448 more chars]
